# Supplementary material for: Comparative profiling of hepatopancreas transcriptomes in satiated and starving Pomacea canaliculata
Source: BMC Genet. 2017 Feb 22;18:18. doi: 10.1186/s12863-017-0485-7 (PMC5322654; doi:10.1186/s12863-017-0485-7)
Supplement: Additional file 1: Table S1. — Primers for the qRT-PCR experiment. (XLSX 14 kb) [file 12863_2017_485_MOESM1_ESM.xlsx]

## Sheet: Sheet1
Additional file 1: Table S1. Primers for the qRT-PCR experiment.
#	Gene Symbol	Forward primer	Reverse primer	Product length(bp)	Tm(℃)
Reference Gene	actin	CCCTCAACCCCAAGGCTAAC	GGAGTCGAGCACGATACCTG	140	60
Gene1	contig473，Beta-1,4-endoglucanase	CGGCTGTCCTTGTAACCATC	CAACCTACCTGTGCGGTGTA	117	60
Gene2	contig6717,Xylanase	GCATCCTCCTCAACAGCTTC	CCGTCATCCACTCTTTCTCC	135	60
Gene3	contig1040,Cellulase EGX1	TCGTAGAAGTCCGCTCGTTT	CACCGCTATCAAGGAACGTC	111	60
Gene4	contig4913,G-type lusozyme	GGGCTTCACTGGCAAAATAA	CATTGGACACACCGAAGTTG	126	60
Gene5	contig3816,Cellulase EGX3	TCAGCTCGTGGAAGTACGTG	CCTGAGTCGGTTCGAGAAAG	120	60
Gene6	contig4257,Cellulase	CCATTTCTCTCTGGCATCGT	GTCAGGGTCCAGTGCTTTCT	121	60
