# Supplementary material for: Comparative profiling of hepatopancreas transcriptomes in satiated and starving Pomacea canaliculata
Source: BMC Genet. 2017 Feb 22;18:18. doi: 10.1186/s12863-017-0485-7 (PMC5322654; doi:10.1186/s12863-017-0485-7)
Supplement: Additional file 2: Table S2. — The results of the NR annotation. (XLS 1811 kb) [file 12863_2017_485_MOESM2_ESM.xls]

## Sheet: NR注释-福寿螺
Additional file 2: Table S2 . The results of the NR annotation.
unigene_ID	unigene_length	protein_ID	protein_description	protein_length	E-value	score	alignment	identity	identity percent	unigene_start	unigene_end	protein_start	protein_end	unigene_frame	protein_frame
First_Contig5	4328	gi|524914066|ref|XP_005111853.1|	PREDICTED: uncharacterized protein LOC101863557 [Aplysia californica]	1486	2.00E-19	153	218	93	31.19	3234	2626	841	1045	-3	0
First_Contig41	15111	gi|524913281|ref|XP_005111472.1|	PREDICTED: uncharacterized protein LOC101851379 [Aplysia californica]	3257	7.00E-89	851	1775	701	27.04	3460	8277	915	2528	1	0
First_Contig46	1746	gi|390348922|ref|XP_001183595.2|	PREDICTED: deleted in malignant brain tumors 1 protein-like [Strongylocentrotus purpuratus]	915	7.00E-12	140	189	73	27.51	72	614	548	721	3	0
First_Contig71	685	gi|524900358|ref|XP_005106599.1|	PREDICTED: xanthine dehydrogenase 1-like isoform X1 [Aplysia californica]	1342	8.00E-06	70	22	17	54.55	66	131	820	841	3	0
First_Contig76	2156	gi|524900358|ref|XP_005106599.1|	PREDICTED: xanthine dehydrogenase 1-like isoform X1 [Aplysia californica]	1342	1.00E-14	204	298	123	29.19	63	926	207	484	3	0
First_Contig81	2043	gi|524909960|ref|XP_005109872.1|	PREDICTED: kazrin-like [Aplysia californica]	996	6.00E-25	289	357	163	31.93	673	1668	405	727	1	0
First_Contig91	1652	gi|291227998|ref|XP_002733966.1|	PREDICTED: quinone oxidoreductase-like [Saccoglossus kowalevskii]	335	2.00E-07	139	287	108	24.74	1639	818	42	310	-2	0
First_Contig106	4227	gi|585663733|ref|XP_006811887.1|	PREDICTED: LOW QUALITY PROTEIN: TPR and ankyrin repeat-containing protein 1-like [Saccoglossus kowalevskii]	3402	2.00E-26	310	611	251	28.15	367	2073	1614	2156	1	0
First_Contig111	10873	gi|585671191|ref|XP_002735946.2|	PREDICTED: EVI5-like protein-like isoform X1 [Saccoglossus kowalevskii]	792	2.00E-40	425	563	243	31.44	892	2439	96	594	1	0
First_Contig121	1211	gi|157108763|ref|XP_001650375.1|	alpha-esterase [Aedes aegypti]	563	8.00E-12	128	86	44	37.21	969	727	113	193	-3	0
First_Contig127	889	gi|572314770|ref|XP_006623052.1|	PREDICTED: esterase FE4-like [Apis dorsata]	538	4.00E-08	95	96	44	30.21	576	839	93	181	3	0
First_Contig132	18419	gi|676447292|ref|XP_009051360.1|	hypothetical protein LOTGIDRAFT_228176 [Lottia gigantea]	1982	1.00E-115	1073	1910	788	28.01	8415	3049	101	1824	-3	0
First_Contig142	603	gi|676429906|ref|XP_009045753.1|	hypothetical protein LOTGIDRAFT_137310 [Lottia gigantea]	341	2.00E-07	131	81	44	40.74	243	1	47	126	-1	0
First_Contig152	2378	gi|676494271|ref|XP_009066508.1|	hypothetical protein LOTGIDRAFT_155730 [Lottia gigantea]	1626	1.00E-20	255	430	174	25.12	118	1347	919	1316	1	0
First_Contig162	1190	gi|676458123|ref|XP_009054873.1|	hypothetical protein LOTGIDRAFT_161303 [Lottia gigantea]	296	2.00E-16	205	298	121	26.17	991	185	13	287	-2	0
First_Contig177	1597	gi|676437097|ref|XP_009048093.1|	hypothetical protein LOTGIDRAFT_206131 [Lottia gigantea]	472	1.00E-35	361	473	193	30.87	1409	63	33	461	-3	0
First_Contig182	3941	gi|676459779|ref|XP_009055412.1|	hypothetical protein LOTGIDRAFT_228561 [Lottia gigantea]	1154	3.00E-20	255	343	137	25.66	2504	1536	575	885	-1	0
First_Contig192	2455	gi|676485147|ref|XP_009063567.1|	hypothetical protein LOTGIDRAFT_130278, partial [Lottia gigantea]	376	2.00E-33	348	315	142	35.87	734	1618	63	357	2	0
First_Contig197	1483	gi|676474501|ref|XP_009060166.1|	hypothetical protein LOTGIDRAFT_154208 [Lottia gigantea]	3004	1.00E-06	135	408	160	26.23	202	1308	1824	2192	1	0
First_Contig243	6734	gi|676460665|ref|XP_009055698.1|	hypothetical protein LOTGIDRAFT_178509 [Lottia gigantea]	779	2.00E-29	333	295	132	35.59	6708	5887	520	765	-3	0
First_Contig323	1541	gi|524888366|ref|XP_005100754.1|	PREDICTED: arylsulfatase I-like [Aplysia californica]	486	6.00E-43	417	375	164	33.87	1409	306	11	334	-1	0
First_Contig333	380	gi|641651486|ref|XP_008190151.1|	PREDICTED: probable multidrug resistance-associated protein lethal(2)03659 [Acyrthosiphon pisum]	1348	4.00E-14	123	92	46	34.78	243	1	973	1052	-3	0
First_Contig343	2145	gi|524911600|ref|XP_005110661.1|	PREDICTED: uncharacterized protein LOC101851230 [Aplysia californica]	1045	5.00E-24	282	416	168	30.77	2139	997	641	1041	-1	0
First_Contig404	4371	gi|676435137|ref|XP_009047459.1|	hypothetical protein LOTGIDRAFT_225086 [Lottia gigantea]	486	1.00E-24	284	354	154	29.94	1689	715	114	431	-1	0
First_Contig419	11854	gi|524875239|ref|XP_005094350.1|	PREDICTED: peroxisomal NADH pyrophosphatase NUDT12-like isoform X2 [Aplysia californica]	494	4.00E-14	204	156	77	41.67	8200	7778	350	488	-1	0
First_Contig429	1069	gi|240999683|ref|XP_002404770.1|	calmodulin, putative [Ixodes scapularis]	159	2.00E-10	153	109	54	38.53	609	307	19	118	-2	0
First_Contig464	4429	gi|524865253|ref|XP_005089457.1|	PREDICTED: polypeptide N-acetylgalactosaminyltransferase 11-like [Aplysia californica]	614	3.00E-22	269	217	109	37.33	609	1	155	354	-2	0
First_Contig504	7945	gi|676438144|ref|XP_009048433.1|	hypothetical protein LOTGIDRAFT_81234, partial [Lottia gigantea]	1941	8.00E-33	367	431	195	32.25	7926	6769	1544	1922	-2	0
First_Contig509	8007	gi|676487122|ref|XP_009064192.1|	hypothetical protein LOTGIDRAFT_235919 [Lottia gigantea]	289	2.00E-34	358	263	128	39.54	732	1481	13	257	3	0
First_Contig529	1863	gi|676437938|ref|XP_009048365.1|	hypothetical protein LOTGIDRAFT_225566 [Lottia gigantea]	476	4.00E-21	252	382	145	28.8	1136	63	4	365	-2	0
First_Contig549	5135	gi|641653904|ref|XP_001949224.3|	PREDICTED: zinc finger protein 271-like [Acyrthosiphon pisum]	461	7.00E-08	111	82	36	31.71	1171	1401	108	183	1	0
First_Contig554	1136	gi|170048157|ref|XP_001851562.1|	conserved hypothetical protein, partial [Culex quinquefasciatus]	199	4.00E-12	168	220	106	34.55	900	247	8	198	-3	0
First_Contig569	8848	gi|524873751|ref|XP_005093618.1|	PREDICTED: liprin-alpha-1-like isoform X2 [Aplysia californica]	1007	3.00E-75	716	923	404	32.94	6136	3674	4	859	-1	0
First_Contig599	3977	gi|524881399|ref|XP_005097351.1|	PREDICTED: STAGA complex 65 subunit gamma-like isoform X2 [Aplysia californica]	438	7.00E-26	230	294	129	30.27	2515	3327	45	306	1	0
First_Contig644	507	gi|676489612|ref|XP_009064996.1|	hypothetical protein LOTGIDRAFT_168843 [Lottia gigantea]	882	1.00E-14	187	146	66	34.93	1	426	294	433	1	0
First_Contig699	2610	gi|340381172|ref|XP_003389095.1|	PREDICTED: SAM domain and HD domain-containing protein 1-like [Amphimedon queenslandica]	625	3.00E-13	192	154	72	35.71	38	487	291	437	2	0
First_Contig709	1213	gi|524870310|ref|XP_005091940.1|	PREDICTED: multidrug resistance-associated protein 1-like [Aplysia californica]	1559	4.00E-20	242	350	155	30	992	3	1078	1402	-3	0
First_Contig719	1188	gi|676427713|ref|XP_009045037.1|	hypothetical protein LOTGIDRAFT_223980 [Lottia gigantea]	516	1.00E-12	181	414	163	26.09	1182	49	91	461	-1	0
First_Contig739	3231	gi|524871236|ref|XP_005092394.1|	PREDICTED: uncharacterized protein LOC101863796 [Aplysia californica]	2586	6.00E-45	463	676	285	29.88	2438	549	1441	2065	-2	0
First_Contig749	1093	gi|524884029|ref|XP_005098639.1|	PREDICTED: disabled homolog 2-interacting protein-like [Aplysia californica]	1352	2.00E-28	307	278	128	37.77	295	1086	31	289	1	0
First_Contig764	2632	gi|676490921|ref|XP_009065427.1|	hypothetical protein LOTGIDRAFT_132723 [Lottia gigantea]	368	2.00E-26	293	351	150	29.91	426	1418	12	333	3	0
First_Contig789	1068	gi|524882478|ref|XP_005097882.1|	PREDICTED: G-protein coupled receptor 64-like [Aplysia californica]	942	6.00E-07	95	19	18	84.21	315	371	789	807	3	0
First_Contig844	2359	gi|524887502|ref|XP_005100336.1|	PREDICTED: uncharacterized protein LOC101852633, partial [Aplysia californica]	227	9.00E-08	139	204	82	28.43	1778	1173	59	217	-3	0
First_Contig884	4172	gi|524900070|ref|XP_005106460.1|	PREDICTED: serine/threonine-protein kinase dst2-like [Aplysia californica]	870	2.00E-31	348	398	177	30.4	127	1278	1	388	1	0
First_Contig899	1501	gi|676454952|ref|XP_009053848.1|	hypothetical protein LOTGIDRAFT_160467 [Lottia gigantea]	496	6.00E-16	209	212	98	28.3	897	1499	84	286	3	0
First_Contig934	2213	gi|383848362|ref|XP_003699820.1|	PREDICTED: GPI ethanolamine phosphate transferase 2-like [Megachile rotundata]	831	5.00E-14	144	210	89	26.67	20	607	2	199	2	0
First_Contig939	1444	gi|350424388|ref|XP_003493779.1|	PREDICTED: trans-1,2-dihydrobenzene-1,2-diol dehydrogenase-like [Bombus impatiens]	322	3.00E-07	118	173	74	28.32	1434	970	119	261	-2	0
First_Contig954	1668	gi|392891705|ref|NP_001254290.1|	Protein ARRD-6, isoform b [Caenorhabditis elegans]	469	5.00E-22	258	363	154	26.45	1322	312	17	349	-2	0
First_Contig959	6092	gi|524873530|ref|XP_005093510.1|	PREDICTED: uncharacterized protein KIAA0930 homolog [Aplysia californica]	413	9.00E-22	261	350	151	31.43	368	1357	60	381	2	0
First_Contig1069	7792	gi|524874975|ref|XP_005094219.1|	PREDICTED: uncharacterized protein LOC101862103 isoform X4 [Aplysia californica]	1145	5.00E-25	298	350	155	32.86	6081	5092	708	1039	-2	0
First_Contig1074	1706	gi|676468637|ref|XP_009058273.1|	hypothetical protein LOTGIDRAFT_163518 [Lottia gigantea]	609	4.00E-14	196	299	130	28.76	306	1157	329	605	3	0
First_Contig1089	1725	gi|390333242|ref|XP_792193.3|	PREDICTED: probable cardiolipin synthase-like [Strongylocentrotus purpuratus]	320	6.00E-12	174	177	85	32.77	661	1182	159	320	1	0
First_Contig1109	394	gi|524896870|ref|XP_005104906.1|	PREDICTED: multidrug resistance-associated protein 1-like [Aplysia californica]	1519	1.00E-10	106	106	53	36.79	3	314	640	740	3	0
First_Contig1169	3383	gi|524890279|ref|XP_005101687.1|	PREDICTED: uncharacterized protein LOC101851051 [Aplysia californica]	979	9.00E-46	466	692	294	28.9	2702	783	176	805	-1	0
First_Contig1209	730	gi|676441177|ref|XP_009049412.1|	hypothetical protein LOTGIDRAFT_112980 [Lottia gigantea]	494	4.00E-12	169	191	84	27.23	722	159	187	368	-3	0
First_Contig1234	3033	gi|524879951|ref|XP_005096644.1|	PREDICTED: TBCC domain-containing protein 1-like [Aplysia californica]	546	6.00E-43	313	347	158	31.7	856	1824	224	538	1	0
First_Contig1254	1833	gi|350401327|ref|XP_003486119.1|	PREDICTED: endothelin-converting enzyme 1-like [Bombus impatiens]	951	1.00E-19	240	296	132	29.73	1239	382	671	951	-1	0
First_Contig1264	1477	gi|676461637|ref|XP_009056007.1|	hypothetical protein LOTGIDRAFT_232733 [Lottia gigantea]	2202	4.00E-21	206	423	169	27.9	1278	124	47	423	-2	0
First_Contig1289	793	gi|676431740|ref|XP_009046349.1|	hypothetical protein LOTGIDRAFT_110718, partial [Lottia gigantea]	1336	3.00E-08	96	19	17	84.21	612	668	927	945	3	0
First_Contig1304	1501	gi|524912063|ref|XP_005110885.1|	PREDICTED: proteasome assembly chaperone 2-like [Aplysia californica]	280	2.00E-14	191	276	119	26.45	1340	549	6	263	-3	0
First_Contig1349	7758	gi|524909148|ref|XP_005109625.1|	PREDICTED: uncharacterized protein LOC101862144 isoform X2 [Aplysia californica]	792	4.00E-18	239	262	126	31.68	1529	2290	79	327	2	0
First_Contig1364	1607	gi|524914380|ref|XP_005112005.1|	PREDICTED: NXPE family member 3-like [Aplysia californica]	560	1.00E-06	133	154	64	28.57	747	1178	97	237	3	0
First_Contig1434	5202	gi|676446465|ref|XP_009051088.1|	hypothetical protein LOTGIDRAFT_114718, partial [Lottia gigantea]	1544	2.00E-72	699	991	416	29.87	108	2879	507	1404	3	0
First_Contig1459	493	gi|156387890|ref|XP_001634435.1|	predicted protein [Nematostella vectensis]	666	2.00E-07	110	77	36	35.06	235	5	71	140	-1	0
First_Contig1469	890	gi|524865140|ref|XP_005089402.1|	PREDICTED: 40S ribosomal protein S12-like [Aplysia californica]	138	2.00E-13	172	141	69	37.59	452	847	7	138	2	0
First_Contig1489	2574	gi|390366544|ref|XP_792629.3|	PREDICTED: uncharacterized protein LOC587827 [Strongylocentrotus purpuratus]	967	9.00E-10	163	152	66	30.92	2095	2541	93	239	1	0
First_Contig1539	5426	gi|524900470|ref|XP_005106655.1|	PREDICTED: methylglutaconyl-CoA hydratase, mitochondrial-like isoform X2 [Aplysia californica]	303	3.00E-22	262	286	125	34.97	2677	1880	38	299	-2	0
First_Contig1544	3147	gi|325296743|ref|NP_001191607.1|	ezrin/radixin/moesin [Aplysia californica]	586	2.00E-48	477	617	273	31.93	835	2562	23	586	1	0
First_Contig1599	1797	gi|676470216|ref|XP_009058781.1|	hypothetical protein LOTGIDRAFT_164035 [Lottia gigantea]	174	4.00E-14	186	110	58	38.18	1757	1437	32	137	-2	0
First_Contig1609	1788	gi|524899681|ref|XP_005106269.1|	PREDICTED: protein FAM194A-like [Aplysia californica]	643	8.00E-18	189	149	78	37.58	849	1280	275	414	3	0
First_Contig1624	2268	gi|524878061|ref|XP_005095723.1|	PREDICTED: multiple C2 and transmembrane domain-containing protein 1-like isoform X2 [Aplysia californica]	922	1.00E-44	449	566	242	30.04	585	2120	243	746	3	0
First_Contig1639	7107	gi|524901320|ref|XP_005107070.1|	PREDICTED: protein FAM91A1-like [Aplysia californica]	866	5.00E-48	487	698	283	30.66	6901	5003	18	634	-3	0
First_Contig1654	10847	gi|676439713|ref|XP_009048942.1|	hypothetical protein LOTGIDRAFT_173233 [Lottia gigantea]	5300	2.00E-92	525	879	357	27.65	6460	8895	3936	4708	1	0
First_Contig1659	17364	gi|340727421|ref|XP_003402042.1|	PREDICTED: LOW QUALITY PROTEIN: H(+)/Cl(-) exchange transporter 3-like [Bombus terrestris]	871	2.00E-26	183	87	56	50.57	17253	17002	751	832	-1	0
First_Contig1714	2622	gi|325297068|ref|NP_001191538.1|	nervous system adducin [Aplysia californica]	701	3.00E-47	468	619	283	32.31	2465	747	1	574	-2	0
First_Contig1724	8621	gi|676468923|ref|XP_009058364.1|	hypothetical protein LOTGIDRAFT_122343, partial [Lottia gigantea]	5000	1.00E-172	1558	2652	1079	28.24	60	7571	2561	4998	3	0
First_Contig1799	5288	gi|524898420|ref|XP_005105659.1|	PREDICTED: probable glucosamine 6-phosphate N-acetyltransferase-like [Aplysia californica]	194	2.00E-07	140	146	66	32.88	4950	4528	54	192	-3	0
First_Contig1804	6403	gi|524877072|ref|XP_005095243.1|	PREDICTED: TNF receptor-associated factor 2-like [Aplysia californica]	496	3.00E-12	187	83	54	50.6	2035	2280	367	447	1	0
First_Contig1814	3921	gi|676435251|ref|XP_009047496.1|	hypothetical protein LOTGIDRAFT_139048 [Lottia gigantea]	374	8.00E-20	230	331	149	27.49	557	1528	13	332	2	0
First_Contig1834	5368	gi|524866542|ref|XP_005090092.1|	PREDICTED: transient receptor potential cation channel subfamily A member 1 homolog [Aplysia californica]	1122	8.00E-43	447	691	286	29.09	934	2823	96	736	1	0
First_Contig1859	879	gi|524908742|ref|XP_005109462.1|	PREDICTED: uncharacterized protein LOC101845043 [Aplysia californica]	1623	2.00E-20	158	93	50	39.78	343	65	598	689	-3	0
First_Contig1879	4807	gi|524874249|ref|XP_005093863.1|	PREDICTED: nuclear pore complex protein Nup85-like [Aplysia californica]	656	2.00E-34	369	529	209	29.49	3925	2402	175	650	-1	0
First_Contig1889	7974	gi|524882946|ref|XP_005098108.1|	PREDICTED: zinc finger protein 729-like [Aplysia californica]	935	1.00E-06	142	85	45	42.35	3338	3580	838	917	2	0
First_Contig1894	5741	gi|524880078|ref|XP_005096707.1|	PREDICTED: tubulin polyglutamylase TTLL5-like isoform X1 [Aplysia californica]	1395	7.00E-50	508	557	250	34.83	247	1842	15	522	1	0
First_Contig1899	5115	gi|524866657|ref|XP_005090147.1|	PREDICTED: jouberin-like [Aplysia californica]	1251	4.00E-53	534	959	387	25.96	1053	3692	337	1230	3	0
First_Contig1955	2244	gi|662219199|ref|XP_008483668.1|	PREDICTED: uncharacterized protein LOC103520360 [Diaphorina citri]	547	6.00E-07	121	88	47	37.5	1495	1235	20	105	-3	0
First_Contig2020	2143	gi|524907120|ref|XP_005108686.1|	PREDICTED: uncharacterized protein LOC101862217 [Aplysia californica]	393	1.00E-10	166	280	107	24.64	1603	812	113	380	-1	0
First_Contig2030	978	gi|524890267|ref|XP_005101681.1|	PREDICTED: protein FAM49B-like isoform X2 [Aplysia californica]	329	5.00E-07	100	82	41	34.15	653	889	21	98	2	0
First_Contig2040	870	gi|676487755|ref|XP_009064400.1|	hypothetical protein LOTGIDRAFT_236038 [Lottia gigantea]	743	3.00E-07	134	167	74	28.74	741	262	45	184	-1	0
First_Contig2055	4583	gi|676453925|ref|XP_009053513.1|	hypothetical protein LOTGIDRAFT_231895 [Lottia gigantea]	489	7.00E-28	311	397	160	31.74	4550	3408	113	489	-1	0
First_Contig2070	5137	gi|524881169|ref|XP_005097239.1|	PREDICTED: nitrogen permease regulator 3-like protein-like [Aplysia californica]	622	3.00E-16	221	517	195	25.92	4487	3144	180	609	-3	0
First_Contig2121	3137	gi|524915809|ref|XP_005112694.1|	PREDICTED: transcription factor SPT20 homolog [Aplysia californica]	846	3.00E-13	126	84	48	39.29	986	1231	33	113	2	0
First_Contig2146	1218	gi|524873112|ref|XP_005093309.1|	PREDICTED: solute carrier family 23 member 2-like [Aplysia californica]	651	1.00E-08	149	145	68	32.41	700	1128	67	207	1	0
First_Contig2176	6737	gi|383852916|ref|XP_003701971.1|	PREDICTED: uncharacterized protein LOC100883393 [Megachile rotundata]	1016	7.00E-09	107	100	51	30	2796	2506	801	896	-3	0
First_Contig2206	1104	gi|524885559|ref|XP_005099385.1|	PREDICTED: dynein heavy chain 2, axonemal-like [Aplysia californica]	3868	1.00E-35	367	341	164	35.19	1084	125	1918	2232	-3	0
First_Contig2216	17111	gi|676474509|ref|XP_009060170.1|	hypothetical protein LOTGIDRAFT_154212 [Lottia gigantea]	483	7.00E-27	309	338	142	31.66	949	1917	165	483	1	0
experiment_contig_10	570	gi|524878540|ref|XP_005095954.1|	PREDICTED: nucleoside diphosphate kinase-like [Aplysia californica]	180	2.00E-75	590	162	128	71.6	74	553	9	170	2	0
experiment_contig_26	455	gi|524910431|ref|XP_005110094.1|	PREDICTED: protein MIS12 homolog [Aplysia californica]	212	1.00E-22	235	144	82	36.81	24	455	29	156	3	0
experiment_contig_31	504	gi|241556129|ref|XP_002399605.1|	acireductone dioxygenase, putative [Ixodes scapularis]	183	2.00E-33	308	150	97	45.33	436	2	3	152	-3	0
experiment_contig_38	2165	gi|524877253|ref|XP_005095332.1|	PREDICTED: vacuolar protein sorting-associated protein 72 homolog [Aplysia californica]	357	1.00E-89	747	295	216	56.95	1841	972	62	349	-1	0
experiment_contig_49	423	gi|524888849|ref|XP_005100989.1|	PREDICTED: collagen alpha-1(XII) chain-like [Aplysia californica]	227	5.00E-10	143	58	38	46.55	416	243	133	190	-2	0
experiment_contig_69	1282	gi|676459584|ref|XP_009055348.1|	hypothetical protein LOTGIDRAFT_228508 [Lottia gigantea]	481	6.00E-110	588	182	129	59.89	1275	736	12	185	-2	0
experiment_contig_74	6043	gi|524874865|ref|XP_005094166.1|	PREDICTED: rabenosyn-5-like [Aplysia californica]	547	0	1690	527	396	62.24	6006	4513	24	543	-2	0
experiment_contig_79	3027	gi|524906491|ref|XP_005108543.1|	PREDICTED: elongation factor 2-like [Aplysia californica]	842	0	3652	842	741	79.45	107	2584	1	842	2	0
experiment_contig_90	4518	gi|676438141|ref|XP_009048432.1|	hypothetical protein LOTGIDRAFT_200611 [Lottia gigantea]	268	1.00E-103	865	223	189	68.61	4342	3677	18	240	-3	0
experiment_contig_95	904	gi|676488067|ref|XP_009064498.1|	hypothetical protein LOTGIDRAFT_236088 [Lottia gigantea]	284	1.00E-07	135	69	40	44.93	899	693	152	219	-3	0
experiment_contig_100	2918	gi|524884503|ref|XP_005098871.1|	PREDICTED: uncharacterized protein LOC101845692 isoform X3 [Aplysia californica]	152	9.00E-29	299	151	96	35.1	2645	2202	2	152	-1	0
experiment_contig_105	3211	gi|524869393|ref|XP_005091491.1|	PREDICTED: gelsolin-related protein of 125 kDa-like [Aplysia californica]	264	9.00E-21	246	101	67	52.48	14	316	164	264	2	0
experiment_contig_111	2707	gi|524890609|ref|XP_005101848.1|	PREDICTED: AP-1 complex-associated regulatory protein-like isoform X2 [Aplysia californica]	253	9.00E-12	172	76	50	51.32	2707	2480	176	246	-1	0
experiment_contig_136	16534	gi|524876640|ref|XP_005095031.1|	PREDICTED: uncharacterized protein LOC101847325 [Aplysia californica]	3493	0	3970	2509	1271	39.46	15695	8931	346	2705	-3	0
experiment_contig_147	3410	gi|524881999|ref|XP_005097645.1|	PREDICTED: probable cation-transporting ATPase 13A1-like [Aplysia californica]	1171	0	1659	439	366	72.21	3402	2098	731	1169	-3	0
experiment_contig_152	1323	gi|676437858|ref|XP_009048340.1|	hypothetical protein LOTGIDRAFT_172907 [Lottia gigantea]	139	1.00E-06	125	147	64	28.57	240	677	1	136	3	0
experiment_contig_163	854	gi|524912976|ref|XP_005111323.1|	PREDICTED: papilin-like [Aplysia californica]	501	9.00E-49	444	184	110	50	161	712	323	500	2	0
experiment_contig_168	1211	gi|524888394|ref|XP_005100768.1|	PREDICTED: ferritin light chain, oocyte isoform-like isoform X4 [Aplysia californica]	295	2.00E-31	318	179	99	43.02	505	1038	116	290	1	0
experiment_contig_173	1345	gi|676492800|ref|XP_009066038.1|	hypothetical protein LOTGIDRAFT_133687, partial [Lottia gigantea]	469	2.00E-101	816	336	209	48.21	1344	373	41	371	-2	0
experiment_contig_183	396	gi|156551752|ref|XP_001602133.1|	PREDICTED: glucose dehydrogenase [FAD, quinone] [Nasonia vitripennis]	615	4.00E-11	157	42	36	71.43	2	127	287	328	2	0
experiment_contig_188	3251	gi|676430863|ref|XP_009046066.1|	hypothetical protein LOTGIDRAFT_199394 [Lottia gigantea]	531	2.00E-145	1168	312	250	69.55	2157	1225	216	524	-3	0
experiment_contig_194	1841	gi|676426306|ref|XP_009044582.1|	hypothetical protein LOTGIDRAFT_223715 [Lottia gigantea]	219	1.00E-103	822	218	182	76.61	79	732	1	218	1	0
experiment_contig_206	434	gi|642924804|ref|XP_008194048.1|	PREDICTED: putative defense protein Hdd11 [Tribolium castaneum]	157	4.00E-14	171	135	68	36.3	393	1	1	126	-3	0
experiment_contig_212	4733	gi|676465454|ref|XP_009057249.1|	hypothetical protein LOTGIDRAFT_217097 [Lottia gigantea]	240	2.00E-97	819	227	187	69.16	4434	3757	15	239	-3	0
experiment_contig_222	900	gi|524869453|ref|XP_005091519.1|	PREDICTED: 60S ribosomal protein L8 isoform X3 [Aplysia californica]	257	1.00E-108	731	155	145	87.1	75	539	1	155	3	0
experiment_contig_228	4373	gi|524898861|ref|XP_005105874.1|	PREDICTED: uncharacterized protein K02A2.6-like [Aplysia californica]	1308	0	2657	1339	797	42.79	4220	309	19	1308	-1	0
experiment_contig_234	3441	gi|676424235|ref|XP_009044221.1|	hypothetical protein LOTGIDRAFT_103228 [Lottia gigantea]	723	0	1759	477	398	66.88	3	1412	54	530	3	0
experiment_contig_240	1603	gi|390369102|ref|XP_001184017.2|	PREDICTED: H(+)/Cl(-) exchange transporter 7-like, partial [Strongylocentrotus purpuratus]	473	3.00E-09	114	79	41	41.77	1237	1443	342	420	1	0
experiment_contig_246	9276	gi|524898687|ref|XP_005105789.1|	PREDICTED: myb-related protein B-like isoform X1 [Aplysia californica]	688	0	1620	688	445	52.91	9272	7293	35	677	-2	0
experiment_contig_251	1168	gi|676441360|ref|XP_009049471.1|	hypothetical protein LOTGIDRAFT_238691 [Lottia gigantea]	197	2.00E-51	450	200	139	44	187	786	1	196	1	0
experiment_contig_256	11335	gi|676446660|ref|XP_009051153.1|	hypothetical protein LOTGIDRAFT_174304 [Lottia gigantea]	1860	0	3031	1316	823	46.58	8698	4838	160	1458	-1	0
experiment_contig_281	3144	gi|676472238|ref|XP_009059426.1|	hypothetical protein LOTGIDRAFT_234067 [Lottia gigantea]	1426	3.00E-69	660	466	254	36.48	3135	1759	998	1390	-1	0
experiment_contig_286	1930	gi|676443466|ref|XP_009050124.1|	hypothetical protein LOTGIDRAFT_226275 [Lottia gigantea]	417	1.00E-114	917	242	200	65.7	1919	1194	174	415	-3	0
experiment_contig_292	1009	gi|676463088|ref|XP_009056483.1|	hypothetical protein LOTGIDRAFT_162276 [Lottia gigantea]	379	3.00E-141	1061	331	244	58.91	995	3	32	359	-3	0
experiment_contig_297	1105	gi|676474472|ref|XP_009060161.1|	hypothetical protein LOTGIDRAFT_183100 [Lottia gigantea]	152	8.00E-83	654	156	139	78.85	85	549	1	152	1	0
experiment_contig_302	2003	gi|676474285|ref|XP_009060097.1|	hypothetical protein LOTGIDRAFT_154130 [Lottia gigantea]	912	8.00E-47	463	165	116	53.33	1987	1505	127	291	-2	0
experiment_contig_308	1251	gi|524914181|ref|XP_005111909.1|	PREDICTED: putative GPI-anchored protein PB15E9.01c-like [Aplysia californica]	587	6.00E-18	223	91	56	48.35	811	545	28	117	-3	0
experiment_contig_318	547	gi|676444593|ref|XP_009050477.1|	hypothetical protein LOTGIDRAFT_231210 [Lottia gigantea]	834	1.00E-69	592	182	140	60.44	547	2	497	677	-1	0
experiment_contig_323	1953	gi|676492948|ref|XP_009066087.1|	hypothetical protein LOTGIDRAFT_197490 [Lottia gigantea]	344	1.00E-150	1150	316	250	66.77	1716	775	30	343	-1	0
experiment_contig_328	5487	gi|524873998|ref|XP_005093741.1|	PREDICTED: uncharacterized protein LOC101854071 [Aplysia californica]	4104	0	1652	678	446	46.02	1110	3065	273	944	3	0
experiment_contig_333	4238	gi|524887384|ref|XP_005100278.1|	PREDICTED: mesocentin-like [Aplysia californica]	3413	0	2998	747	670	79.38	194	2422	4	750	2	0
experiment_contig_343	436	gi|676420224|ref|XP_009043650.1|	hypothetical protein LOTGIDRAFT_208046 [Lottia gigantea]	368	3.00E-18	207	62	50	58.06	1	186	304	365	1	0
experiment_contig_353	524	gi|675880894|ref|XP_009025949.1|	hypothetical protein HELRODRAFT_114508 [Helobdella robusta]	382	2.00E-19	218	150	75	38.67	402	4	12	159	-3	0
experiment_contig_365	1305	gi|156363140|ref|XP_001625905.1|	predicted protein, partial [Nematostella vectensis]	155	4.00E-11	160	179	80	42.46	1303	803	9	151	-3	0
experiment_contig_371	9246	gi|676431758|ref|XP_009046355.1|	hypothetical protein LOTGIDRAFT_110784 [Lottia gigantea]	317	4.00E-96	825	306	218	54.25	37	942	12	315	1	0
experiment_contig_376	3453	gi|524903266|ref|XP_005107838.1|	PREDICTED: acyl-protein thioesterase 1-like isoform X3 [Aplysia californica]	239	1.00E-85	725	231	168	57.14	6	692	6	236	3	0
experiment_contig_387	2186	gi|156384325|ref|XP_001633281.1|	predicted protein [Nematostella vectensis]	333	1.00E-158	1209	330	271	66.36	2100	1111	1	329	-3	0
experiment_contig_393	1767	gi|676441786|ref|XP_009049601.1|	hypothetical protein LOTGIDRAFT_141723 [Lottia gigantea]	240	7.00E-33	329	121	82	57.02	5	364	122	240	2	0
experiment_contig_398	479	gi|676465109|ref|XP_009057138.1|	hypothetical protein LOTGIDRAFT_162872 [Lottia gigantea]	1385	5.00E-17	205	160	89	29.38	6	479	269	426	3	0
experiment_contig_403	2124	gi|676431746|ref|XP_009046351.1|	hypothetical protein LOTGIDRAFT_156833 [Lottia gigantea]	826	9.00E-64	594	429	218	31.47	895	2118	388	808	1	0
experiment_contig_408	1035	gi|524876421|ref|XP_005094927.1|	PREDICTED: uncharacterized protein LOC101862255 [Aplysia californica]	99	9.00E-09	138	85	45	42.35	554	805	1	78	2	0
experiment_contig_414	5132	gi|524911388|ref|XP_005110558.1|	PREDICTED: phosphatase and actin regulator 2-like [Aplysia californica]	501	2.00E-95	833	335	231	57.01	999	1958	187	501	3	0
experiment_contig_422	6566	gi|524899329|ref|XP_005106098.1|	PREDICTED: ubiquitin-associated protein 1-like isoform X2 [Aplysia californica]	699	2.00E-34	372	124	87	59.68	1676	2041	575	698	2	0
experiment_contig_427	2442	gi|524881729|ref|XP_005097514.1|	PREDICTED: T-complex protein 1 subunit eta-like [Aplysia californica]	543	0	1504	328	301	84.76	1799	819	216	543	-2	0
experiment_contig_434	1057	gi|676495332|ref|XP_009066856.1|	hypothetical protein LOTGIDRAFT_169978 [Lottia gigantea]	239	2.00E-06	127	114	57	35.96	502	828	123	236	1	0
experiment_contig_439	6359	gi|676463600|ref|XP_009056648.1|	hypothetical protein LOTGIDRAFT_120690 [Lottia gigantea]	955	1.00E-57	568	293	180	46.76	6356	5490	676	948	-1	0
experiment_contig_446	2998	gi|676475269|ref|XP_009060417.1|	hypothetical protein LOTGIDRAFT_69092, partial [Lottia gigantea]	113	8.00E-40	377	113	84	55.75	2625	2287	1	113	-2	0
experiment_contig_452	2737	gi|676429022|ref|XP_009045465.1|	hypothetical protein LOTGIDRAFT_109934 [Lottia gigantea]	295	1.00E-131	1039	278	228	73.02	2109	1282	9	281	-2	0
experiment_contig_457	2893	gi|524897247|ref|XP_005105087.1|	PREDICTED: ankyrin repeat and KH domain-containing protein mask-like [Aplysia californica]	421	3.00E-85	686	238	171	57.56	2360	1647	38	275	-3	0
experiment_contig_467	1473	gi|524914938|ref|XP_005112278.1|	PREDICTED: uncharacterized protein LOC101862849 isoform X1 [Aplysia californica]	1691	2.00E-07	141	162	83	26.54	1006	536	885	1040	-3	0
experiment_contig_472	1062	gi|524914100|ref|XP_005111869.1|	PREDICTED: endoglucanase-like [Aplysia californica]	574	2.00E-148	1128	371	258	57.68	2	1060	178	548	2	0
experiment_contig_482	2457	gi|524897048|ref|XP_005104991.1|	PREDICTED: cat eye syndrome critical region protein 5-like [Aplysia californica]	426	0	1509	422	339	70.85	3	1238	22	426	3	0
experiment_contig_487	505	gi|676465109|ref|XP_009057138.1|	hypothetical protein LOTGIDRAFT_162872 [Lottia gigantea]	1385	1.00E-26	279	165	99	36.36	9	500	92	254	3	0
experiment_contig_493	3072	gi|524871190|ref|XP_005092371.1|	PREDICTED: bridging integrator 3-like isoform X2 [Aplysia californica]	256	1.00E-83	710	222	178	56.31	1340	675	35	256	-2	0
experiment_contig_498	1630	gi|524914469|ref|XP_005112049.1|	PREDICTED: 40S ribosomal protein S3-B-like [Aplysia californica]	246	3.00E-158	1181	246	231	92.68	19	744	1	246	1	0
experiment_contig_503	527	gi|156324947|ref|XP_001618520.1|	hypothetical protein NEMVEDRAFT_v1g154303 [Nematostella vectensis]	136	2.00E-12	131	58	38	46.55	341	511	73	126	2	0
experiment_contig_514	805	gi|676488591|ref|XP_009064666.1|	hypothetical protein LOTGIDRAFT_207250 [Lottia gigantea]	467	2.00E-108	843	264	189	59.47	764	3	4	267	-3	0
experiment_contig_525	746	gi|524886854|ref|XP_005100018.1|	PREDICTED: LOW QUALITY PROTEIN: hemocyanin G-type, units Oda to Odg [Aplysia californica]	2197	8.00E-20	234	161	86	34.78	3	479	741	901	3	0
experiment_contig_530	7232	gi|676459676|ref|XP_009055378.1|	hypothetical protein LOTGIDRAFT_104744, partial [Lottia gigantea]	578	4.00E-145	1214	466	337	53.22	7232	5850	126	569	-1	0
experiment_contig_554	5279	gi|676435266|ref|XP_009047501.1|	hypothetical protein LOTGIDRAFT_225116 [Lottia gigantea]	1128	0	4259	1114	935	73.43	1991	5266	1	1112	2	0
experiment_contig_559	2005	gi|676427668|ref|XP_009045022.1|	hypothetical protein LOTGIDRAFT_237425 [Lottia gigantea]	1054	1.00E-114	965	393	242	48.85	950	2005	2	392	2	0
experiment_contig_569	2685	gi|676460550|ref|XP_009055660.1|	hypothetical protein LOTGIDRAFT_228691 [Lottia gigantea]	686	1.00E-78	706	372	228	40.59	2685	1573	311	682	-1	0
experiment_contig_575	1743	gi|387157924|ref|NP_001248345.1|	histone 1o [Aplysia californica]	187	2.00E-41	388	110	89	71.82	1670	1341	1	110	-2	0
experiment_contig_585	490	gi|524884969|ref|XP_005099096.1|	PREDICTED: uncharacterized protein LOC101859571 [Aplysia californica]	3533	2.00E-15	195	135	65	34.81	2	406	3290	3403	2	0
experiment_contig_590	1566	gi|524915758|ref|XP_005112670.1|	PREDICTED: norsolorinic acid reductase-like isoform X3 [Aplysia californica]	371	7.00E-86	708	252	177	53.97	1560	811	110	359	-1	0
experiment_contig_595	2143	gi|676477169|ref|XP_009061027.1|	hypothetical protein LOTGIDRAFT_126160, partial [Lottia gigantea]	224	2.00E-15	148	69	45	47.83	144	344	157	224	3	0
experiment_contig_605	1974	gi|524870779|ref|XP_005092170.1|	PREDICTED: BTB/POZ domain-containing protein KCTD7-like isoform X1 [Aplysia californica]	252	7.00E-36	341	163	102	42.94	443	931	4	160	2	0
experiment_contig_620	2214	gi|676448324|ref|XP_009051695.1|	hypothetical protein LOTGIDRAFT_228394 [Lottia gigantea]	971	9.00E-174	1099	453	338	55.19	257	1561	17	464	2	0
experiment_contig_625	513	gi|675885622|ref|XP_009028313.1|	hypothetical protein HELRODRAFT_180780 [Helobdella robusta]	1027	3.00E-09	144	158	66	29.75	39	509	508	653	3	0
experiment_contig_630	1541	gi|524882332|ref|XP_005097810.1|	PREDICTED: 60S ribosomal protein L6-like [Aplysia californica]	209	1.00E-105	826	209	183	75.12	842	1462	1	209	2	0
experiment_contig_636	783	gi|524895886|ref|XP_005104424.1|	PREDICTED: chitotriosidase-1-like [Aplysia californica]	734	1.00E-45	424	125	96	56	376	2	9	132	-3	0
experiment_contig_641	4398	gi|524882682|ref|XP_005097980.1|	PREDICTED: SCY1-like protein 2-like [Aplysia californica]	937	0	2384	833	607	55.22	97	2496	1	820	1	0
experiment_contig_651	6960	gi|524907737|ref|XP_005108983.1|	PREDICTED: serine/threonine-protein phosphatase 1 regulatory subunit 10-like [Aplysia californica]	994	3.00E-43	451	192	129	50.52	3747	3205	1	189	-1	0
experiment_contig_657	2584	gi|524877104|ref|XP_005095259.1|	PREDICTED: ornithine decarboxylase-like [Aplysia californica]	475	2.00E-173	1334	470	337	55.96	363	1730	1	467	3	0
experiment_contig_662	567	gi|676455067|ref|XP_009053885.1|	hypothetical protein LOTGIDRAFT_116903 [Lottia gigantea]	127	5.00E-18	200	68	49	58.82	203	3	1	67	-2	0
experiment_contig_667	7416	gi|642921526|ref|XP_008192411.1|	PREDICTED: LOW QUALITY PROTEIN: histone-lysine N-methyltransferase SETMAR-like [Tribolium castaneum]	349	3.00E-41	272	124	82	45.16	3969	4340	77	200	3	0
experiment_contig_678	673	gi|524895886|ref|XP_005104424.1|	PREDICTED: chitotriosidase-1-like [Aplysia californica]	734	3.00E-44	410	120	92	55	303	662	9	127	3	0
experiment_contig_683	1737	gi|524879795|ref|XP_005096569.1|	PREDICTED: flocculation protein FLO11-like [Aplysia californica]	1074	2.00E-123	1019	267	222	69.29	109	867	808	1074	1	0
experiment_contig_688	3530	gi|524864138|ref|XP_005088907.1|	PREDICTED: E3 ubiquitin-protein ligase SHPRH-like [Aplysia californica]	1921	0	2635	974	682	53.29	3530	627	770	1727	-1	0
experiment_contig_693	5233	gi|676476657|ref|XP_009060861.1|	hypothetical protein LOTGIDRAFT_165579 [Lottia gigantea]	1122	7.00E-141	722	659	308	30.96	2266	323	539	1121	-1	0
experiment_contig_698	376	gi|524913350|ref|XP_005111506.1|	PREDICTED: activated RNA polymerase II transcriptional coactivator p15-like isoform X1 [Aplysia californica]	119	7.00E-23	228	116	79	53.45	33	374	4	109	3	0
experiment_contig_705	3686	gi|524889883|ref|XP_005101493.1|	PREDICTED: arrestin domain-containing protein 3-like [Aplysia californica]	407	8.00E-93	796	398	235	44.72	3362	2226	16	400	-1	0
experiment_contig_710	1613	gi|524901464|ref|XP_005107139.1|	PREDICTED: 40S ribosomal protein S4-like [Aplysia californica]	262	4.00E-149	1121	262	233	77.1	25	810	1	262	1	0
experiment_contig_715	12529	gi|524906207|ref|XP_005108437.1|	PREDICTED: microtubule-associated protein futsch-like [Aplysia californica]	689	3.00E-45	463	234	153	44.02	7	705	444	674	1	0
experiment_contig_727	3515	gi|676467863|ref|XP_009058025.1|	hypothetical protein LOTGIDRAFT_228790 [Lottia gigantea]	195	8.00E-62	548	206	147	59.22	275	883	1	185	2	0
experiment_contig_738	4896	gi|449670260|ref|XP_004207233.1|	PREDICTED: cubilin-like [Hydra vulgaris]	875	2.00E-33	366	614	253	23.78	4847	3045	3	535	-2	0
experiment_contig_743	1415	gi|524885660|ref|XP_005099435.1|	PREDICTED: RING finger protein 37-like [Aplysia californica]	547	5.00E-41	403	310	165	37.1	362	1270	252	542	2	0
experiment_contig_754	6939	gi|676431199|ref|XP_009046172.1|	hypothetical protein LOTGIDRAFT_171725 [Lottia gigantea]	1199	8.00E-122	1089	537	338	49.53	6	1535	20	517	3	0
experiment_contig_764	947	gi|676464567|ref|XP_009056962.1|	hypothetical protein LOTGIDRAFT_216931 [Lottia gigantea]	480	1.00E-124	957	305	221	56.07	31	945	59	360	1	0
experiment_contig_769	6407	gi|524892679|ref|XP_005102865.1|	PREDICTED: TLD domain-containing protein KIAA1609 homolog [Aplysia californica]	492	2.00E-104	901	449	274	41.2	5348	4044	46	492	-1	0
experiment_contig_774	3086	gi|524898717|ref|XP_005105804.1|	PREDICTED: protein slowmo homolog 2-like [Aplysia californica]	189	3.00E-77	657	185	146	62.16	176	730	1	185	2	0
experiment_contig_779	641	gi|241029422|ref|XP_002406430.1|	40S ribosomal protein S15, putative [Ixodes scapularis]	149	1.00E-92	703	149	140	87.92	94	537	1	149	1	0
experiment_contig_789	7728	gi|676440538|ref|XP_009049209.1|	hypothetical protein LOTGIDRAFT_158241 [Lottia gigantea]	895	0	2007	930	602	50.75	7684	4943	38	883	-3	0
experiment_contig_799	7489	gi|524889498|ref|XP_005101304.1|	PREDICTED: testis-expressed sequence 2 protein-like isoform X3 [Aplysia californica]	1055	0	1966	1057	644	47.11	7392	4540	1	1039	-2	0
experiment_contig_804	698	gi|524893236|ref|XP_005103136.1|	PREDICTED: protein boule-like, partial [Aplysia californica]	354	1.00E-97	758	181	162	81.22	614	75	4	182	-1	0
experiment_contig_825	2325	gi|524898620|ref|XP_005105756.1|	PREDICTED: calpain-B-like [Aplysia californica]	1014	4.00E-61	579	136	121	75	1	408	879	1014	1	0
experiment_contig_830	765	gi|524905837|ref|XP_005108279.1|	PREDICTED: organic cation transporter protein-like [Aplysia californica]	525	9.00E-35	225	81	58	51.85	9	251	321	401	3	0
experiment_contig_836	601	gi|676448043|ref|XP_009051605.1|	hypothetical protein LOTGIDRAFT_228325 [Lottia gigantea]	141	6.00E-07	121	95	48	31.58	224	499	1	95	2	0
experiment_contig_846	2801	gi|524883337|ref|XP_005098301.1|	PREDICTED: tubulin polyglutamylase TTLL7-like [Aplysia californica]	904	0	2546	835	628	61.56	314	2800	13	808	2	0
experiment_contig_852	2209	gi|524878458|ref|XP_005095915.1|	PREDICTED: myosin regulatory light chain sqh-like [Aplysia californica]	172	2.00E-96	777	168	161	91.07	2186	1683	1	168	-3	0
experiment_contig_872	1834	gi|390356981|ref|XP_003728901.1|	PREDICTED: probable 4-hydroxy-2-oxoglutarate aldolase, mitochondrial-like isoform 1 [Strongylocentrotus purpuratus]	339	2.00E-121	952	278	212	61.51	897	1730	58	335	3	0
experiment_contig_884	2009	gi|676435338|ref|XP_009047524.1|	hypothetical protein LOTGIDRAFT_238152 [Lottia gigantea]	664	2.00E-82	718	439	239	40.09	1924	614	268	662	-2	0
experiment_contig_890	2178	gi|524898779|ref|XP_005105835.1|	PREDICTED: probable beta-D-xylosidase 7-like [Aplysia californica]	779	0	1138	396	283	56.06	1306	125	293	686	-3	0
experiment_contig_900	1576	gi|676449052|ref|XP_009051930.1|	hypothetical protein LOTGIDRAFT_214161 [Lottia gigantea]	250	4.00E-107	840	227	193	69.6	95	775	24	250	2	0
experiment_contig_928	3947	gi|524877604|ref|XP_005095501.1|	PREDICTED: septin-7-like isoform X2 [Aplysia californica]	650	0	2430	658	526	74.32	3196	1370	1	650	-2	0
experiment_contig_934	2841	gi|524908416|ref|XP_005109305.1|	PREDICTED: glutathione synthetase-like isoform X3 [Aplysia californica]	485	0	1458	488	350	56.76	2808	1351	1	484	-1	0
experiment_contig_939	4948	gi|676476987|ref|XP_009060975.1|	hypothetical protein LOTGIDRAFT_234592 [Lottia gigantea]	347	2.00E-33	352	130	93	58.46	1268	1654	217	342	2	0
experiment_contig_944	768	gi|524885412|ref|XP_005099314.1|	PREDICTED: endoglucanase-like isoform X3 [Aplysia californica]	591	1.00E-77	409	139	101	60.43	768	355	264	402	-1	0
experiment_contig_961	4260	gi|676447289|ref|XP_009051359.1|	hypothetical protein LOTGIDRAFT_203020, partial [Lottia gigantea]	633	9.00E-165	1282	426	303	58.45	767	1942	205	630	2	0
experiment_contig_966	4029	gi|676481914|ref|XP_009062530.1|	hypothetical protein LOTGIDRAFT_128589 [Lottia gigantea]	264	9.00E-44	423	201	129	49.25	359	955	58	234	2	0
experiment_contig_996	3169	gi|291225739|ref|XP_002732856.1|	PREDICTED: CWF19-like protein 1-like [Saccoglossus kowalevskii]	530	1.00E-127	1044	424	282	49.29	793	2040	35	452	1	0
experiment_contig_1001	2981	gi|524874993|ref|XP_005094228.1|	PREDICTED: cadherin-23-like [Aplysia californica]	1949	9.00E-130	1128	745	419	38.79	2170	2	54	784	-2	0
experiment_contig_1007	6935	gi|524867691|ref|XP_005090653.1|	PREDICTED: unconventional myosin-VI-like [Aplysia californica]	1244	0	4740	1166	1033	78.39	6935	3465	86	1244	-1	0
experiment_contig_1012	931	gi|524916301|ref|XP_005112930.1|	PREDICTED: 60S ribosomal protein L7a-like isoform X4 [Aplysia californica]	265	5.00E-129	966	254	210	72.44	810	88	12	265	-2	0
experiment_contig_1018	878	gi|524916003|ref|XP_005112785.1|	PREDICTED: uncharacterized protein LOC101849022 [Aplysia californica]	406	5.00E-06	124	164	71	25.61	112	603	65	213	1	0
experiment_contig_1024	4658	gi|524887382|ref|XP_005100277.1|	PREDICTED: PX domain-containing protein kinase-like protein-like [Aplysia californica]	577	6.00E-25	290	115	90	64.35	2	343	375	489	2	0
experiment_contig_1030	979	gi|524888767|ref|XP_005100948.1|	PREDICTED: zinc transporter 6-like [Aplysia californica]	428	6.00E-112	870	257	196	67.7	788	45	171	426	-3	0
experiment_contig_1036	1101	gi|524906990|ref|XP_005108638.1|	PREDICTED: 60S ribosomal protein L10-like [Aplysia californica]	217	8.00E-141	1045	214	202	88.32	843	202	1	214	-1	0
experiment_contig_1049	1843	gi|524894544|ref|XP_005103769.1|	PREDICTED: RNA-binding protein lark-like isoform X9 [Aplysia californica]	219	6.00E-34	336	108	84	60.19	1700	1377	1	107	-3	0
experiment_contig_1059	2758	gi|524896931|ref|XP_005104935.1|	PREDICTED: latrophilin-3-like [Aplysia californica]	1389	2.00E-61	592	502	256	33.86	5	1321	917	1389	2	0
experiment_contig_1064	1786	gi|241084919|ref|XP_002409116.1|	bromo adjacent homology (BAH) domain-containing protein [Ixodes scapularis]	959	1.00E-66	611	192	138	58.33	508	1083	771	959	1	0
experiment_contig_1069	907	gi|195474641|ref|XP_002089599.1|	GE19184 [Drosophila yakuba]	4693	1.00E-06	131	32	27	71.88	897	802	2755	2786	-2	0
experiment_contig_1074	3395	gi|676485441|ref|XP_009063659.1|	hypothetical protein LOTGIDRAFT_177525 [Lottia gigantea]	729	0	1840	493	401	67.14	3394	1916	1	489	-2	0
experiment_contig_1079	1123	gi|676475996|ref|XP_009060648.1|	hypothetical protein LOTGIDRAFT_165383 [Lottia gigantea]	124	1.00E-09	146	91	52	38.46	583	311	14	100	-1	0
experiment_contig_1084	1326	gi|524885349|ref|XP_005099283.1|	PREDICTED: 40S ribosomal protein S7-like [Aplysia californica]	193	3.00E-113	868	193	183	82.9	2	580	1	193	2	0
experiment_contig_1089	7239	gi|325296881|ref|NP_001191472.1|	small G-protein [Aplysia californica]	191	7.00E-95	801	166	164	96.99	7042	6545	1	166	-3	0
experiment_contig_1102	10244	gi|524864822|ref|XP_005089245.1|	PREDICTED: anion exchange protein 2-like isoform X5 [Aplysia californica]	1581	0	3652	1494	1005	55.42	400	4407	117	1581	1	0
experiment_contig_1112	7325	gi|676447846|ref|XP_009051542.1|	hypothetical protein LOTGIDRAFT_152778, partial [Lottia gigantea]	724	1.00E-173	1063	279	230	68.1	774	1592	440	716	3	0
experiment_contig_1124	2444	gi|676439299|ref|XP_009048808.1|	hypothetical protein LOTGIDRAFT_157979 [Lottia gigantea]	586	0	1503	572	388	48.78	1859	147	6	576	-1	0
experiment_contig_1130	5852	gi|170061533|ref|XP_001866274.1|	conserved hypothetical protein [Culex quinquefasciatus]	327	1.00E-10	169	104	55	34.62	853	569	225	325	-2	0
experiment_contig_1140	2288	gi|524885412|ref|XP_005099314.1|	PREDICTED: endoglucanase-like isoform X3 [Aplysia californica]	591	7.00E-120	976	329	239	59.57	3	977	268	591	3	0
experiment_contig_1150	5931	gi|676447333|ref|XP_009051374.1|	hypothetical protein LOTGIDRAFT_203023 [Lottia gigantea]	961	0	3132	734	652	83.79	32	2173	1	732	2	0
experiment_contig_1155	4710	gi|524867003|ref|XP_005090315.1|	PREDICTED: calsyntenin-1-like [Aplysia californica]	979	0	2977	993	736	56.6	4330	1388	7	979	-3	0
experiment_contig_1160	2326	gi|524884737|ref|XP_005098987.1|	PREDICTED: aspartate aminotransferase, mitochondrial-like [Aplysia californica]	430	0	1491	351	307	73.5	220	1272	80	430	1	0
experiment_contig_1165	4761	gi|524903461|ref|XP_005107930.1|	PREDICTED: ras-related protein Rab-5C-like isoform X2 [Aplysia californica]	214	5.00E-128	1038	214	201	92.52	4447	3809	1	214	-3	0
experiment_contig_1175	2918	gi|524896960|ref|XP_005104949.1|	PREDICTED: uncharacterized protein LOC101847984 [Aplysia californica]	1206	2.00E-34	373	500	205	27	596	1954	735	1199	2	0
experiment_contig_1181	1009	gi|524873277|ref|XP_005093388.1|	PREDICTED: uncharacterized protein LOC101854700 [Aplysia californica]	561	7.00E-80	593	205	149	55.12	939	325	91	295	-2	0
experiment_contig_1186	1210	gi|524912422|ref|XP_005111059.1|	PREDICTED: uncharacterized protein LOC101850683 [Aplysia californica]	4428	6.00E-74	662	378	228	34.13	24	1157	772	1139	3	0
experiment_contig_1192	728	gi|340726655|ref|XP_003401670.1|	PREDICTED: hypothetical protein LOC100647202 [Bombus terrestris]	1251	5.00E-06	123	53	36	47.17	2	160	318	367	2	0
experiment_contig_1197	3465	gi|676490092|ref|XP_009065157.1|	hypothetical protein LOTGIDRAFT_210994 [Lottia gigantea]	479	1.00E-122	1011	507	334	45.17	3136	1643	4	479	-3	0
experiment_contig_1202	5909	gi|524870168|ref|XP_005091870.1|	PREDICTED: PDZ domain-containing protein GIPC1-like [Aplysia californica]	347	6.00E-168	1348	348	304	77.59	447	1475	1	347	3	0
experiment_contig_1227	2034	gi|524878973|ref|XP_005096166.1|	PREDICTED: malate dehydrogenase, mitochondrial-like isoform X2 [Aplysia californica]	342	0	1381	346	304	74.57	119	1156	1	342	2	0
experiment_contig_1232	1914	gi|524910831|ref|XP_005110289.1|	PREDICTED: 40S ribosomal protein S27-like isoform X2 [Aplysia californica]	84	2.00E-48	430	84	83	97.62	147	398	1	84	3	0
experiment_contig_1243	9459	gi|524881417|ref|XP_005097360.1|	PREDICTED: inorganic pyrophosphatase-like [Aplysia californica]	333	8.00E-121	1012	321	238	57.94	9398	8448	16	333	-2	0
experiment_contig_1248	9544	gi|676429621|ref|XP_009045660.1|	hypothetical protein LOTGIDRAFT_91879, partial [Lottia gigantea]	906	0	2595	941	654	55.37	9202	6545	4	906	-1	0
experiment_contig_1258	2641	gi|676446022|ref|XP_009050943.1|	hypothetical protein LOTGIDRAFT_159033 [Lottia gigantea]	265	9.00E-87	727	256	183	50.39	1161	1922	1	256	3	0
experiment_contig_1268	11310	gi|524910897|ref|XP_005110322.1|	PREDICTED: non-specific lipid-transfer protein-like [Aplysia californica]	425	0	1703	409	352	75.06	8129	6903	8	416	-2	0
experiment_contig_1273	1495	gi|524871792|ref|XP_005092667.1|	PREDICTED: antistasin-like isoform X1 [Aplysia californica]	101	1.00E-10	154	91	51	41.76	1005	1253	12	101	3	0
experiment_contig_1278	858	gi|390345957|ref|XP_003726452.1|	PREDICTED: echinoidin-like [Strongylocentrotus purpuratus]	218	2.00E-14	183	116	61	34.48	794	465	75	189	-2	0
experiment_contig_1284	1032	gi|524911814|ref|XP_005110767.1|	PREDICTED: acyl-CoA synthetase family member 2, mitochondrial-like [Aplysia californica]	396	5.00E-77	635	174	143	63.79	3	524	223	396	3	0
experiment_contig_1289	6868	gi|676487157|ref|XP_009064203.1|	hypothetical protein LOTGIDRAFT_235927 [Lottia gigantea]	283	1.00E-106	898	272	211	58.09	695	1504	12	283	2	0
experiment_contig_1294	5820	gi|524886582|ref|XP_005099884.1|	PREDICTED: kelch-like protein 2-like isoform X4 [Aplysia californica]	603	0	2447	575	511	78.61	834	2558	29	603	3	0
experiment_contig_1299	1370	gi|676428195|ref|XP_009045195.1|	hypothetical protein LOTGIDRAFT_224100 [Lottia gigantea]	331	7.00E-112	826	224	184	69.64	130	798	10	233	1	0
experiment_contig_1306	1154	gi|585666411|ref|XP_006817102.1|	PREDICTED: AP-5 complex subunit zeta-1-like [Saccoglossus kowalevskii]	372	2.00E-56	352	176	120	36.36	941	414	107	281	-1	0
experiment_contig_1316	8588	gi|676431867|ref|XP_009046390.1|	hypothetical protein LOTGIDRAFT_206060 [Lottia gigantea]	351	4.00E-87	762	353	218	44.76	128	1141	8	351	2	0
experiment_contig_1321	2117	gi|524891904|ref|XP_005102484.1|	PREDICTED: X-box-binding protein 1-like [Aplysia californica]	242	2.00E-48	446	214	127	50.93	334	948	52	242	1	0
experiment_contig_1326	3470	gi|676466047|ref|XP_009057441.1|	hypothetical protein LOTGIDRAFT_121767, partial [Lottia gigantea]	98	3.00E-37	359	99	79	69.7	2431	2135	2	98	-2	0
experiment_contig_1331	2532	gi|524909329|ref|XP_005109712.1|	PREDICTED: glutaredoxin-1-like [Aplysia californica]	106	2.00E-32	321	106	81	61.32	2270	1953	1	104	-2	0
experiment_contig_1337	366	gi|524900360|ref|XP_005106600.1|	PREDICTED: xanthine dehydrogenase 1-like isoform X2 [Aplysia californica]	1340	4.00E-35	234	67	50	59.7	364	164	84	150	-3	0
experiment_contig_1342	1093	gi|325296839|ref|NP_001191661.1|	soma ferritin [Aplysia californica]	172	5.00E-54	294	66	60	83.33	403	600	3	68	1	0
experiment_contig_1352	762	gi|524881801|ref|XP_005097550.1|	PREDICTED: 60S ribosomal protein L31 isoform X2 [Aplysia californica]	123	8.00E-72	568	123	116	86.99	291	656	1	123	3	0
experiment_contig_1357	1549	gi|676464356|ref|XP_009056896.1|	hypothetical protein LOTGIDRAFT_162635 [Lottia gigantea]	601	8.00E-91	760	438	249	38.36	57	1349	98	529	3	0
experiment_contig_1374	4460	gi|524909958|ref|XP_005109871.1|	PREDICTED: cysteine synthase 1-like [Aplysia californica]	357	0	1426	341	299	75.07	4326	3304	17	357	-3	0
experiment_contig_1390	1145	gi|676480592|ref|XP_009062110.1|	hypothetical protein LOTGIDRAFT_210543 [Lottia gigantea]	480	7.00E-62	542	149	121	67.11	698	1144	8	156	2	0
experiment_contig_1400	1090	gi|524886497|ref|XP_005099842.1|	PREDICTED: uncharacterized protein LOC101857027 isoform X3 [Aplysia californica]	672	8.00E-07	133	39	31	58.97	2	118	471	509	2	0
experiment_contig_1410	4066	gi|676484399|ref|XP_009063334.1|	hypothetical protein LOTGIDRAFT_129923 [Lottia gigantea]	287	2.00E-58	535	185	128	54.59	2664	3212	88	270	3	0
experiment_contig_1415	395	gi|676429123|ref|XP_009045497.1|	hypothetical protein LOTGIDRAFT_156617 [Lottia gigantea]	456	4.00E-54	463	129	103	62.02	5	391	31	159	2	0
experiment_contig_1425	1111	gi|524873143|ref|XP_005093324.1|	PREDICTED: splicing factor U2AF 65 kDa subunit-like [Aplysia californica]	296	1.00E-105	820	185	168	82.16	543	1	69	253	-2	0
experiment_contig_1430	1723	gi|524870919|ref|XP_005092239.1|	PREDICTED: mucin-5AC-like [Aplysia californica]	3578	4.00E-41	420	360	182	31.94	701	1723	2516	2869	2	0
experiment_contig_1435	3060	gi|676456212|ref|XP_009054253.1|	hypothetical protein LOTGIDRAFT_160815 [Lottia gigantea]	628	0	1677	607	440	51.24	2451	634	28	628	-1	0
experiment_contig_1440	1222	gi|512922294|ref|XP_004930085.1|	PREDICTED: trans-1,2-dihydrobenzene-1,2-diol dehydrogenase-like isoform X2 [Bombyx mori]	336	6.00E-60	520	236	148	44.49	999	298	94	326	-2	0
experiment_contig_1455	2618	gi|524867474|ref|XP_005090548.1|	PREDICTED: twisted gastrulation protein homolog 1-A-like [Aplysia californica]	263	4.00E-84	709	241	169	56.02	2527	1823	14	248	-2	0
experiment_contig_1460	1531	gi|524880038|ref|XP_005096687.1|	PREDICTED: nose resistant to fluoxetine protein 6-like [Aplysia californica]	857	3.00E-111	916	501	283	39.72	1505	6	149	629	-3	0
experiment_contig_1465	2243	gi|524897127|ref|XP_005105030.1|	PREDICTED: monoacylglycerol lipase ABHD12-like [Aplysia californica]	382	2.00E-122	973	321	231	57.32	2236	1343	61	381	-2	0
experiment_contig_1491	5827	gi|524875455|ref|XP_005094455.1|	PREDICTED: uncharacterized protein LOC101855476 [Aplysia californica]	1916	9.00E-66	645	300	182	41	3858	4664	1612	1909	3	0
experiment_contig_1496	4634	gi|524883290|ref|XP_005098278.1|	PREDICTED: LOW QUALITY PROTEIN: clathrin interactor 1-like [Aplysia californica]	721	7.00E-157	1291	543	356	55.99	4446	2950	6	510	-3	0
experiment_contig_1511	3010	gi|524867605|ref|XP_005090611.1|	PREDICTED: uncharacterized protein LOC101864041 [Aplysia californica]	2118	1.00E-103	933	316	225	56.33	3009	2068	1703	2004	-2	0
experiment_contig_1516	3094	gi|524865292|ref|XP_005089476.1|	PREDICTED: pituitary tumor-transforming gene 1 protein-interacting protein-like [Aplysia californica]	216	2.00E-53	487	149	125	67.11	3048	2602	70	216	-2	0
experiment_contig_1527	2516	gi|524898328|ref|XP_005105614.1|	PREDICTED: nuclear hormone receptor FTZ-F1-like, partial [Aplysia californica]	672	4.00E-34	363	158	101	43.04	1117	1590	371	525	1	0
experiment_contig_1537	1893	gi|524886664|ref|XP_005099925.1|	PREDICTED: small glutamine-rich tetratricopeptide repeat-containing protein alpha-like isoform X2 [Aplysia californica]	340	3.00E-132	1025	312	254	66.03	1830	925	1	310	-1	0
experiment_contig_1542	1021	gi|676464945|ref|XP_009057084.1|	hypothetical protein LOTGIDRAFT_217014 [Lottia gigantea]	508	1.00E-58	518	317	168	36.28	1021	74	111	398	-1	0
experiment_contig_1559	909	gi|524899430|ref|XP_005106147.1|	PREDICTED: probable signal peptidase complex subunit 2-like isoform X2 [Aplysia californica]	190	2.00E-90	702	184	149	67.93	69	620	5	188	3	0
experiment_contig_1564	2325	gi|585678419|ref|XP_006819316.1|	PREDICTED: peroxisomal sarcosine oxidase-like [Saccoglossus kowalevskii]	413	3.00E-81	626	183	140	59.02	233	781	123	305	2	0
experiment_contig_1570	7143	gi|676478416|ref|XP_009061419.1|	hypothetical protein LOTGIDRAFT_234834 [Lottia gigantea]	1752	0	1877	525	440	70.48	6274	4706	1231	1752	-3	0
experiment_contig_1575	7166	gi|524898642|ref|XP_005105767.1|	PREDICTED: tyrosine-protein phosphatase non-receptor type 4-like [Aplysia californica]	654	0	2078	420	396	91.19	6390	5137	235	654	-3	0
experiment_contig_1580	5316	gi|524869824|ref|XP_005091701.1|	PREDICTED: uncharacterized protein LOC101846861 [Aplysia californica]	752	0	1641	790	478	47.22	724	2946	17	747	1	0
experiment_contig_1590	4420	gi|676493484|ref|XP_009066253.1|	hypothetical protein LOTGIDRAFT_197664 [Lottia gigantea]	967	0	4009	962	834	74.95	390	3275	2	961	3	0
experiment_contig_1600	4511	gi|585693871|ref|XP_006821712.1|	PREDICTED: uncharacterized protein LOC102806297 [Saccoglossus kowalevskii]	224	3.00E-10	161	91	55	40.66	1977	2249	2	92	3	0
experiment_contig_1605	7740	gi|676468482|ref|XP_009058223.1|	hypothetical protein LOTGIDRAFT_122424 [Lottia gigantea]	415	0	1488	418	341	68.42	7647	6421	1	415	-1	0
experiment_contig_1610	2121	gi|676448172|ref|XP_009051647.1|	hypothetical protein LOTGIDRAFT_208961 [Lottia gigantea]	410	0	1911	410	378	85.12	136	1365	1	410	1	0
experiment_contig_1615	732	gi|524899018|ref|XP_005105950.1|	PREDICTED: glutathione S-transferase omega-1-like [Aplysia californica]	238	9.00E-25	166	51	36	60.78	313	161	1	51	-3	0
experiment_contig_1620	3988	gi|524910901|ref|XP_005110324.1|	PREDICTED: peptidylprolyl isomerase domain and WD repeat-containing protein 1-like isoform X2 [Aplysia californica]	628	0	2470	597	508	72.36	186	1973	32	628	3	0
experiment_contig_1625	10357	gi|676476916|ref|XP_009060951.1|	hypothetical protein LOTGIDRAFT_126443, partial [Lottia gigantea]	420	2.00E-157	1294	415	314	58.55	10043	8802	1	415	-3	0
experiment_contig_1630	9414	gi|676466629|ref|XP_009057626.1|	hypothetical protein LOTGIDRAFT_233367 [Lottia gigantea]	606	6.00E-33	359	207	117	39.13	2007	2606	409	599	3	0
experiment_contig_1635	1178	gi|524907982|ref|XP_005109100.1|	PREDICTED: uncharacterized protein LOC101860848 [Aplysia californica]	285	2.00E-42	395	246	135	35.77	288	1019	23	267	3	0
experiment_contig_1640	6503	gi|676427493|ref|XP_009044965.1|	hypothetical protein LOTGIDRAFT_136300, partial [Lottia gigantea]	682	0	2038	701	507	57.92	5780	3717	1	680	-1	0
experiment_contig_1655	6219	gi|524901471|ref|XP_005107142.1|	PREDICTED: histone-lysine N-methyltransferase SETMAR-like [Aplysia californica]	139	3.00E-15	199	123	67	32.52	2970	3338	27	137	3	0
experiment_contig_1661	7910	gi|676496136|ref|XP_009067116.1|	hypothetical protein LOTGIDRAFT_179919 [Lottia gigantea]	256	1.00E-48	367	97	83	64.95	7619	7909	69	165	2	0
experiment_contig_1668	1265	gi|676492023|ref|XP_009065787.1|	hypothetical protein LOTGIDRAFT_222603 [Lottia gigantea]	334	0	1361	342	293	77.19	5	1030	1	334	2	0
experiment_contig_1683	623	gi|449676337|ref|XP_004208608.1|	PREDICTED: piggyBac transposable element-derived protein 3-like [Hydra vulgaris]	234	8.00E-11	153	71	45	49.3	324	536	24	94	3	0
experiment_contig_1703	4977	gi|524917636|ref|XP_005113566.1|	PREDICTED: golgin subfamily A member 2-like, partial [Aplysia californica]	260	7.00E-59	537	163	125	68.71	4977	4489	80	230	-1	0
experiment_contig_1719	3585	gi|157112670|ref|XP_001651840.1|	purple acid phosphatase, putative [Aedes aegypti]	450	1.00E-151	1210	434	296	54.15	2045	3337	4	435	2	0
experiment_contig_1724	6096	gi|524880190|ref|XP_005096762.1|	PREDICTED: alpha-actinin, sarcomeric-like [Aplysia californica]	849	0	2067	423	398	90.54	843	2111	197	619	3	0
experiment_contig_1736	2941	gi|524906379|ref|XP_005108503.1|	PREDICTED: alpha-L-fucosidase-like [Aplysia californica]	483	8.00E-151	1057	312	237	59.62	678	1613	173	483	3	0
experiment_contig_1742	2727	gi|524880940|ref|XP_005097128.1|	PREDICTED: major facilitator superfamily domain-containing protein 6-A-like [Aplysia californica]	631	1.00E-06	136	78	44	34.62	2727	2521	544	621	-1	0
experiment_contig_1759	10395	gi|524892546|ref|XP_005102800.1|	PREDICTED: uncharacterized protein LOC101864076 [Aplysia californica]	12899	0	8863	2807	2170	59.89	8335	2	9904	12706	-3	0
experiment_contig_1764	3197	gi|524896860|ref|XP_005104901.1|	PREDICTED: cell wall protein AWA1-like isoform X2 [Aplysia californica]	732	5.00E-110	642	184	149	60.87	2965	2420	425	608	-2	0
experiment_contig_1769	765	gi|675890674|ref|XP_009030839.1|	hypothetical protein HELRODRAFT_158058 [Helobdella robusta]	198	3.00E-95	730	196	167	69.9	662	75	3	197	-2	0
experiment_contig_1774	5990	gi|524882544|ref|XP_005097915.1|	PREDICTED: protein kintoun-like [Aplysia californica]	1034	9.00E-22	270	213	131	49.3	5987	5379	537	746	-1	0
experiment_contig_1779	875	gi|676438216|ref|XP_009048457.1|	hypothetical protein LOTGIDRAFT_238470 [Lottia gigantea]	110	2.00E-51	434	110	95	75.45	382	56	1	110	-2	0
experiment_contig_1784	4455	gi|676448200|ref|XP_009051656.1|	hypothetical protein LOTGIDRAFT_103525, partial [Lottia gigantea]	408	0	1602	392	342	71.68	3277	2102	3	393	-3	0
experiment_contig_1789	1782	gi|572267364|ref|XP_006611755.1|	PREDICTED: laccase-1-like [Apis dorsata]	727	5.00E-49	474	303	165	37.62	1775	873	432	716	-2	0
experiment_contig_1794	889	gi|524900563|ref|XP_005106701.1|	PREDICTED: zinc finger CCHC domain-containing protein 9-like isoform X3 [Aplysia californica]	201	6.00E-65	533	217	140	47.47	186	836	1	183	3	0
experiment_contig_1799	4255	gi|524874037|ref|XP_005093760.1|	PREDICTED: synaptojanin-2-binding protein-like [Aplysia californica]	143	2.00E-41	395	113	89	65.49	138	476	7	119	3	0
experiment_contig_1804	14491	gi|524900141|ref|XP_005106494.1|	PREDICTED: protein PRRC2C-like isoform X3 [Aplysia californica]	3443	0	1799	1098	670	49.82	248	3310	1	1041	2	0
experiment_contig_1811	3570	gi|676479349|ref|XP_009061720.1|	hypothetical protein LOTGIDRAFT_235015 [Lottia gigantea]	817	1.00E-140	1145	712	395	35.25	743	2854	46	729	2	0
experiment_contig_1816	774	gi|676448367|ref|XP_009051709.1|	hypothetical protein LOTGIDRAFT_228404 [Lottia gigantea]	8714	9.00E-53	487	267	149	39.33	771	7	4789	5054	-1	0
experiment_contig_1828	2233	gi|676444411|ref|XP_009050420.1|	hypothetical protein LOTGIDRAFT_158730 [Lottia gigantea]	788	5.00E-84	742	464	256	35.99	11	1378	338	787	2	0
experiment_contig_1838	1263	gi|676476910|ref|XP_009060948.1|	hypothetical protein LOTGIDRAFT_86790, partial [Lottia gigantea]	167	1.00E-50	444	163	107	49.69	1262	774	5	167	-2	0
experiment_contig_1844	5050	gi|524876166|ref|XP_005094802.1|	PREDICTED: eukaryotic translation initiation factor 2-alpha kinase-like [Aplysia californica]	1137	0	1860	1168	652	40.15	111	3359	1	1136	3	0
experiment_contig_1849	1518	gi|524869680|ref|XP_005091631.1|	PREDICTED: gigasin-3a-like [Aplysia californica]	224	2.00E-64	548	210	138	49.05	667	1296	9	216	1	0
experiment_contig_1854	5017	gi|524883634|ref|XP_005098444.1|	PREDICTED: uncharacterized protein LOC101847957 [Aplysia californica]	765	1.00E-14	208	397	176	25.19	1133	3	214	582	-3	0
experiment_contig_1864	4399	gi|676461356|ref|XP_009055917.1|	hypothetical protein LOTGIDRAFT_119400 [Lottia gigantea]	477	2.00E-49	432	95	86	85.26	4206	3922	383	477	-2	0
experiment_contig_1869	5162	gi|390365340|ref|XP_796849.3|	PREDICTED: tripartite motif-containing protein 2-like [Strongylocentrotus purpuratus]	753	5.00E-21	261	281	130	28.11	2091	2882	24	294	3	0
experiment_contig_1875	1249	gi|676473610|ref|XP_009059874.1|	hypothetical protein LOTGIDRAFT_125127 [Lottia gigantea]	432	2.00E-77	647	224	168	51.34	577	1248	163	385	1	0
experiment_contig_1881	12374	gi|524876964|ref|XP_005095190.1|	PREDICTED: protein phosphatase 1 regulatory subunit 37 homolog isoform X3 [Aplysia californica]	1342	0	1678	427	354	68.15	346	1626	151	577	1	0
experiment_contig_1891	504	gi|221121399|ref|XP_002166121.1|	PREDICTED: E3 ubiquitin-protein ligase TRIM71-like [Hydra vulgaris]	746	4.00E-09	143	137	66	28.47	461	54	145	279	-2	0
experiment_contig_1896	633	gi|676465934|ref|XP_009057404.1|	hypothetical protein LOTGIDRAFT_175751 [Lottia gigantea]	720	9.00E-23	252	178	91	39.33	593	126	457	633	-2	0
experiment_contig_1901	1845	gi|676488022|ref|XP_009064482.1|	hypothetical protein LOTGIDRAFT_221777 [Lottia gigantea]	472	0	2239	468	442	89.74	1713	310	1	468	-1	0
experiment_contig_1906	3158	gi|676429114|ref|XP_009045494.1|	hypothetical protein LOTGIDRAFT_230274 [Lottia gigantea]	608	0	2709	602	540	80.56	3158	1353	6	607	-1	0
experiment_contig_1912	1037	gi|524870501|ref|XP_005092035.1|	PREDICTED: RNA-directed DNA polymerase from mobile element jockey-like [Aplysia californica]	634	2.00E-65	572	337	184	36.8	60	1007	34	367	3	0
experiment_contig_1917	514	gi|524876116|ref|XP_005094777.1|	PREDICTED: 60S ribosomal protein L34-like [Aplysia californica]	114	1.00E-54	445	113	94	77.88	432	94	1	113	-2	0
experiment_contig_1922	341	gi|524898765|ref|XP_005105828.1|	PREDICTED: 60S ribosomal protein L15-like isoform X2 [Aplysia californica]	204	2.00E-59	478	103	98	85.44	32	340	1	103	2	0
experiment_contig_1927	5686	gi|524900014|ref|XP_005106432.1|	PREDICTED: microphthalmia-associated transcription factor-like isoform X1 [Aplysia californica]	463	2.00E-67	620	428	263	41.82	466	1716	40	456	1	0
experiment_contig_1932	997	gi|524890289|ref|XP_005101692.1|	PREDICTED: ATP synthase lipid-binding protein, mitochondrial-like isoform X2 [Aplysia californica]	154	1.00E-61	511	159	127	70.44	644	192	1	154	-3	0
experiment_contig_1937	1157	gi|170574609|ref|XP_001892888.1|	Zinc finger, C2H2 type family protein [Brugia malayi]	392	1.00E-55	494	211	136	41.71	888	256	127	337	-3	0
experiment_contig_1943	928	gi|662206768|ref|XP_008476857.1|	PREDICTED: tubulin alpha-1 chain [Diaphorina citri]	415	0	1661	309	308	98.06	927	1	89	397	-2	0
experiment_contig_1948	3064	gi|676467291|ref|XP_009057841.1|	hypothetical protein LOTGIDRAFT_105468, partial [Lottia gigantea]	281	7.00E-33	340	218	120	37.61	1135	1755	3	218	1	0
experiment_contig_1953	7166	gi|524865257|ref|XP_005089459.1|	PREDICTED: polypeptide N-acetylgalactosaminyltransferase 11-like isoform X2 [Aplysia californica]	607	2.00E-36	387	124	87	57.26	2	373	482	605	2	0
experiment_contig_1959	1677	gi|524879890|ref|XP_005096615.1|	PREDICTED: uncharacterized protein LOC101858261 [Aplysia californica]	720	1.00E-79	561	229	147	49.78	1175	519	5	227	-2	0
experiment_contig_1965	951	gi|340374601|ref|XP_003385826.1|	PREDICTED: hypothetical protein LOC100642055 [Amphimedon queenslandica]	284	1.00E-32	322	154	90	43.51	507	950	106	258	3	0
experiment_contig_1970	2728	gi|524896371|ref|XP_005104660.1|	PREDICTED: metaxin-2-like [Aplysia californica]	260	8.00E-86	722	186	155	65.59	2	559	70	255	2	0
experiment_contig_1980	3647	gi|524891538|ref|XP_005102302.1|	PREDICTED: uncharacterized protein C10orf118 homolog isoform X4 [Aplysia californica]	1376	0	1558	547	418	59.78	1973	333	653	1196	-1	0
experiment_contig_1985	5332	gi|676436079|ref|XP_009047765.1|	hypothetical protein LOTGIDRAFT_139618, partial [Lottia gigantea]	1261	0	3154	1127	769	55.46	5105	1773	1	1102	-3	0
experiment_contig_1990	2203	gi|524870213|ref|XP_005091892.1|	PREDICTED: copper transport protein ATOX1-like [Aplysia californica]	71	2.00E-20	229	70	56	68.57	2124	1915	3	71	-2	0
experiment_contig_1995	415	gi|156361842|ref|XP_001625493.1|	predicted protein, partial [Nematostella vectensis]	247	2.00E-38	344	110	83	54.55	5	334	46	155	2	0
experiment_contig_2005	3353	gi|524908892|ref|XP_005109535.1|	PREDICTED: MAP kinase-activated protein kinase 2-like [Aplysia californica]	357	0	1608	352	316	84.66	3333	2278	2	351	-3	0
experiment_contig_2010	344	gi|24657664|ref|NP_726164.1|	CG30281 [Drosophila melanogaster]	291	5.00E-23	237	117	70	47.01	343	2	119	233	-2	0
experiment_contig_2015	424	gi|170036789|ref|XP_001846244.1|	laminin alpha-1, 2 chain [Culex quinquefasciatus]	2296	2.00E-06	92	59	26	32.2	266	421	206	263	2	0
experiment_contig_2020	2132	gi|115891497|ref|XP_781712.2|	PREDICTED: fibrinogen C domain-containing protein 1-like [Strongylocentrotus purpuratus]	401	2.00E-32	339	144	88	50.69	549	965	258	399	3	0
experiment_contig_2025	4981	gi|524875031|ref|XP_005094247.1|	PREDICTED: RING finger protein 207-like [Aplysia californica]	844	1.00E-98	882	281	214	61.92	73	915	344	613	1	0
experiment_contig_2035	5843	gi|524868047|ref|XP_005090830.1|	PREDICTED: NF-X1-type zinc finger protein NFXL1-like [Aplysia californica]	827	0	2453	836	617	58.97	5441	2949	2	825	-1	0
experiment_contig_2040	17948	gi|585711621|ref|XP_006824774.1|	PREDICTED: uncharacterized protein LOC100369350 [Saccoglossus kowalevskii]	18952	0	2917	2960	1489	32.94	2	8425	5259	8128	2	0
experiment_contig_2050	1470	gi|585664146|ref|XP_006811957.1|	PREDICTED: 2'-5'-oligoadenylate synthase 3-like [Saccoglossus kowalevskii]	338	6.00E-31	319	303	147	33.99	1391	573	10	304	-2	0
experiment_contig_2060	511	gi|524876640|ref|XP_005095031.1|	PREDICTED: uncharacterized protein LOC101847325 [Aplysia californica]	3493	6.00E-20	230	61	49	68.85	510	328	271	331	-2	0
experiment_contig_2065	4611	gi|676425307|ref|XP_009044319.1|	hypothetical protein LOTGIDRAFT_156033 [Lottia gigantea]	497	7.00E-108	920	544	334	46.69	2	1585	14	495	2	0
experiment_contig_2078	4632	gi|524911450|ref|XP_005110588.1|	PREDICTED: arginine and glutamate-rich protein 1-like, partial [Aplysia californica]	156	5.00E-25	274	70	66	84.29	2201	2410	87	156	2	0
experiment_contig_2083	9223	gi|676471602|ref|XP_009059226.1|	hypothetical protein LOTGIDRAFT_92735, partial [Lottia gigantea]	306	3.00E-173	1397	311	285	82.96	925	1851	1	305	1	0
experiment_contig_2088	1088	gi|524877539|ref|XP_005095469.1|	PREDICTED: CD109 antigen-like [Aplysia californica]	362	4.00E-37	360	260	136	35.77	234	977	117	361	3	0
experiment_contig_2100	420	gi|524871792|ref|XP_005092667.1|	PREDICTED: antistasin-like isoform X1 [Aplysia californica]	101	2.00E-13	164	101	57	40.59	29	307	1	100	2	0
experiment_contig_2111	3352	gi|340385362|ref|XP_003391179.1|	PREDICTED: fibrinogen C domain-containing protein 1-like, partial [Amphimedon queenslandica]	210	5.00E-46	433	178	106	51.12	834	1367	34	206	3	0
experiment_contig_2116	3942	gi|676441927|ref|XP_009049642.1|	hypothetical protein LOTGIDRAFT_201174 [Lottia gigantea]	202	5.00E-68	596	116	113	96.55	3942	3595	87	202	-1	0
experiment_contig_2121	2649	gi|676455055|ref|XP_009053881.1|	hypothetical protein LOTGIDRAFT_232056 [Lottia gigantea]	272	2.00E-18	226	82	56	54.88	2647	2402	176	257	-3	0
experiment_contig_2149	5673	gi|676473995|ref|XP_009060001.1|	hypothetical protein LOTGIDRAFT_228915 [Lottia gigantea]	1536	5.00E-80	762	262	177	58.02	4867	5601	1216	1472	1	0
experiment_contig_2154	3451	gi|676495770|ref|XP_009066994.1|	hypothetical protein LOTGIDRAFT_204907 [Lottia gigantea]	315	5.00E-132	1059	296	241	65.54	3165	2293	25	315	-2	0
experiment_contig_2164	354	gi|156404111|ref|XP_001640251.1|	predicted protein [Nematostella vectensis]	420	6.00E-49	424	118	91	63.56	1	354	285	402	1	0
experiment_contig_2169	5447	gi|585675482|ref|XP_006818785.1|	PREDICTED: LOW QUALITY PROTEIN: zinc transporter SLC39A7-like [Saccoglossus kowalevskii]	504	9.00E-120	1012	513	319	50.68	5201	3687	64	504	-1	0
experiment_contig_2185	2557	gi|676486743|ref|XP_009064072.1|	hypothetical protein LOTGIDRAFT_195901, partial [Lottia gigantea]	229	1.00E-07	139	167	72	23.95	2553	2065	19	183	-2	0
experiment_contig_2195	3627	gi|524908875|ref|XP_005109527.1|	PREDICTED: solute carrier family 41 member 1-like isoform X1 [Aplysia californica]	589	2.00E-85	457	110	100	76.36	363	692	480	589	3	0
experiment_contig_2205	16874	gi|676482638|ref|XP_009062767.1|	hypothetical protein LOTGIDRAFT_167053 [Lottia gigantea]	2740	0	5779	2798	1734	45.6	500	8722	13	2740	2	0
experiment_contig_2218	579	gi|676441940|ref|XP_009049647.1|	hypothetical protein LOTGIDRAFT_238761 [Lottia gigantea]	232	1.00E-16	195	71	51	56.34	575	363	162	230	-2	0
experiment_contig_2229	741	gi|524913881|ref|XP_005111763.1|	PREDICTED: glucose dehydrogenase [acceptor]-like [Aplysia californica]	610	4.00E-13	178	80	50	52.5	501	740	1	79	3	0
experiment_contig_2234	5091	gi|340717244|ref|XP_003397096.1|	PREDICTED: Down syndrome critical region protein 3 homolog [Bombus terrestris]	316	1.00E-14	201	42	40	88.1	4965	5090	248	289	3	0
experiment_contig_2239	1834	gi|676483775|ref|XP_009063133.1|	hypothetical protein LOTGIDRAFT_129554, partial [Lottia gigantea]	254	4.00E-48	443	137	101	60.58	104	514	121	254	2	0
experiment_contig_2249	712	gi|524870186|ref|XP_005091879.1|	PREDICTED: uncharacterized protein LOC101846193 [Aplysia californica]	644	3.00E-73	616	140	125	82.14	711	292	399	538	-2	0
experiment_contig_2260	3535	gi|524871384|ref|XP_005092465.1|	PREDICTED: muscle M-line assembly protein unc-89-like isoform X6 [Aplysia californica]	793	6.00E-12	183	139	70	38.85	14	352	66	194	2	0
experiment_contig_2265	586	gi|390347179|ref|XP_794920.3|	PREDICTED: xylose isomerase-like [Strongylocentrotus purpuratus]	453	4.00E-09	143	44	34	61.36	8	139	410	453	2	0
experiment_contig_2275	485	gi|524892586|ref|XP_005102820.1|	PREDICTED: uncharacterized protein LOC101848762 [Aplysia californica]	1865	2.00E-14	185	60	41	60	290	469	1737	1796	2	0
experiment_contig_2280	844	gi|676468458|ref|XP_009058215.1|	hypothetical protein LOTGIDRAFT_163450 [Lottia gigantea]	134	3.00E-52	441	125	101	72	65	439	10	133	2	0
experiment_contig_2285	735	gi|524895039|ref|XP_005104008.1|	PREDICTED: uncharacterized protein LOC101851971 [Aplysia californica]	277	9.00E-24	253	136	81	44.12	53	454	82	209	2	0
experiment_contig_2290	4616	gi|676492859|ref|XP_009066059.1|	hypothetical protein LOTGIDRAFT_236738 [Lottia gigantea]	211	2.00E-27	296	201	111	33.33	1103	1696	8	203	2	0
experiment_contig_2300	800	gi|524916466|ref|XP_005113010.1|	PREDICTED: dentin sialophosphoprotein-like [Aplysia californica]	938	7.00E-07	130	32	29	71.88	634	729	643	674	1	0
experiment_contig_2306	2361	gi|676448367|ref|XP_009051709.1|	hypothetical protein LOTGIDRAFT_228404 [Lottia gigantea]	8714	7.00E-172	1440	677	399	45.2	1999	2	2766	3431	-3	0
experiment_contig_2311	1609	gi|241632336|ref|XP_002410335.1|	cytidine deaminase, putative [Ixodes scapularis]	140	6.00E-40	371	131	90	55.73	633	241	8	137	-2	0
experiment_contig_2316	2546	gi|557782882|ref|XP_005191051.1|	PREDICTED: cell division cycle 7-related protein kinase-like [Musca domestica]	727	2.00E-86	761	590	289	33.05	2437	812	121	693	-2	0
experiment_contig_2321	393	gi|391339307|ref|XP_003743993.1|	PREDICTED: alpha-aminoadipic semialdehyde synthase, mitochondrial-like [Metaseiulus occidentalis]	939	3.00E-22	242	118	73	43.22	1	345	743	859	1	0
experiment_contig_2326	2314	gi|524897829|ref|XP_005105371.1|	PREDICTED: uncharacterized protein LOC101846158 isoform X2 [Aplysia californica]	316	2.00E-146	1131	307	252	69.38	2031	1132	5	311	-2	0
experiment_contig_2331	675	gi|449676732|ref|XP_002157125.2|	PREDICTED: uncharacterized protein LOC100205257 [Hydra vulgaris]	394	6.00E-14	181	59	40	49.15	191	15	59	117	-2	0
experiment_contig_2336	2320	gi|524896719|ref|XP_005104831.1|	PREDICTED: hypoxanthine-guanine phosphoribosyltransferase-like [Aplysia californica]	221	4.00E-97	788	211	180	71.09	1783	1151	9	218	-1	0
experiment_contig_2341	633	gi|524867021|ref|XP_005090324.1|	PREDICTED: arylsulfatase B-like [Aplysia californica]	467	1.00E-19	224	82	59	50	629	384	189	269	-2	0
experiment_contig_2351	6476	gi|524879801|ref|XP_005096572.1|	PREDICTED: 3-ketoacyl-CoA thiolase B, peroxisomal-like [Aplysia californica]	426	0	1554	424	350	67.92	116	1375	1	424	2	0
experiment_contig_2356	1674	gi|291229661|ref|XP_002734791.1|	PREDICTED: iduronate 2-sulfatase-like [Saccoglossus kowalevskii]	537	8.00E-35	357	174	101	47.13	1589	1155	361	533	-2	0
experiment_contig_2362	1068	gi|524877823|ref|XP_005095608.1|	PREDICTED: cadherin-23-like [Aplysia californica]	1717	2.00E-68	613	357	218	41.46	1067	6	577	927	-2	0
experiment_contig_2367	3049	gi|676438366|ref|XP_009048506.1|	hypothetical protein LOTGIDRAFT_140512, partial [Lottia gigantea]	158	1.00E-09	153	83	48	37.35	251	481	46	127	2	0
experiment_contig_2372	4999	gi|676436546|ref|XP_009047918.1|	hypothetical protein LOTGIDRAFT_230642 [Lottia gigantea]	1540	0	2344	1393	814	39.2	192	4313	1	1367	3	0
experiment_contig_2383	957	gi|676435089|ref|XP_009047444.1|	hypothetical protein LOTGIDRAFT_238111 [Lottia gigantea]	663	3.00E-46	433	267	163	44.19	778	2	140	399	-3	0
experiment_contig_2388	8082	gi|676484366|ref|XP_009063323.1|	hypothetical protein LOTGIDRAFT_195501, partial [Lottia gigantea]	155	4.00E-52	479	132	107	66.67	6826	6431	25	155	-3	0
experiment_contig_2393	9469	gi|524868916|ref|XP_005091256.1|	PREDICTED: protein phosphatase 1 regulatory inhibitor subunit 16B-like isoform X6 [Aplysia californica]	650	0	1722	691	470	55.86	474	2363	1	650	3	0
experiment_contig_2399	2633	gi|676478099|ref|XP_009061327.1|	hypothetical protein LOTGIDRAFT_234788 [Lottia gigantea]	109	7.00E-24	258	81	64	69.14	2631	2398	29	109	-3	0
experiment_contig_2410	1541	gi|524869373|ref|XP_005091481.1|	PREDICTED: uncharacterized protein LOC101854471 [Aplysia californica]	4279	1.00E-84	754	463	261	33.69	1	1371	1647	2105	1	0
experiment_contig_2415	398	gi|340374601|ref|XP_003385826.1|	PREDICTED: hypothetical protein LOC100642055 [Amphimedon queenslandica]	284	2.00E-25	256	133	79	38.35	397	11	127	258	-2	0
experiment_contig_2422	823	gi|115920260|ref|XP_791444.2|	PREDICTED: N-acetylneuraminate lyase-like [Strongylocentrotus purpuratus]	316	2.00E-19	222	137	72	37.23	422	823	151	280	2	0
experiment_contig_2427	1828	gi|585677412|ref|XP_006819140.1|	PREDICTED: uncharacterized protein LOC100370263 [Saccoglossus kowalevskii]	349	2.00E-66	580	235	154	48.51	47	739	115	349	2	0
experiment_contig_2444	1416	gi|676488352|ref|XP_009064588.1|	hypothetical protein LOTGIDRAFT_168464 [Lottia gigantea]	282	6.00E-134	1017	231	213	80.09	1184	492	52	282	-2	0
experiment_contig_2453	1074	gi|524911934|ref|XP_005110825.1|	PREDICTED: NFX1-type zinc finger-containing protein 1-like [Aplysia californica]	1935	3.00E-28	307	302	144	28.81	123	998	42	326	3	0
experiment_contig_2459	1603	gi|676447342|ref|XP_009051377.1|	hypothetical protein LOTGIDRAFT_152602 [Lottia gigantea]	490	2.00E-85	656	235	160	52.77	1501	797	53	287	-1	0
experiment_contig_2465	376	gi|524897933|ref|XP_005105421.1|	PREDICTED: venom protein 164-like [Aplysia californica]	131	4.00E-12	155	78	46	38.46	44	277	21	93	2	0
experiment_contig_2470	1693	gi|676451412|ref|XP_009052697.1|	hypothetical protein LOTGIDRAFT_180616 [Lottia gigantea]	308	2.00E-94	764	224	178	62.05	98	769	11	230	2	0
experiment_contig_2480	1213	gi|669026849|ref|YP_009048971.1|	cytochrome b (mitochondrion) [Pomacea canaliculata]	379	0	1616	377	358	91.25	1158	28	3	379	-2	0
experiment_contig_2490	3176	gi|675851008|ref|XP_009011064.1|	hypothetical protein HELRODRAFT_167294 [Helobdella robusta]	859	7.00E-11	173	261	116	24.52	2047	1349	28	278	-2	0
experiment_contig_2495	3630	gi|676421260|ref|XP_009043794.1|	hypothetical protein LOTGIDRAFT_152065 [Lottia gigantea]	315	4.00E-77	672	214	159	53.74	3621	2980	92	305	-1	0
experiment_contig_2505	3085	gi|676471623|ref|XP_009059233.1|	hypothetical protein LOTGIDRAFT_233953 [Lottia gigantea]	1342	2.00E-158	1316	955	524	37.49	2804	3	1	861	-3	0
experiment_contig_2510	1957	gi|241622374|ref|XP_002408942.1|	RIO kinase, putative, partial [Ixodes scapularis]	546	3.00E-150	1167	445	312	52.36	269	1594	128	545	2	0
experiment_contig_2515	4646	gi|676485184|ref|XP_009063579.1|	hypothetical protein LOTGIDRAFT_221303 [Lottia gigantea]	649	5.00E-178	1431	358	291	74.02	4641	3577	292	649	-3	0
experiment_contig_2526	1286	gi|524895533|ref|XP_005104249.1|	PREDICTED: isobutyryl-CoA dehydrogenase, mitochondrial-like [Aplysia californica]	404	0	1550	401	333	69.83	1221	22	18	404	-3	0
experiment_contig_2531	509	gi|676474906|ref|XP_009060296.1|	hypothetical protein LOTGIDRAFT_106033, partial [Lottia gigantea]	366	6.00E-57	480	155	117	57.42	507	46	211	364	-3	0
experiment_contig_2538	2908	gi|676441516|ref|XP_009049519.1|	hypothetical protein LOTGIDRAFT_201103 [Lottia gigantea]	95	1.00E-07	135	83	45	36.14	1659	1907	5	80	3	0
experiment_contig_2550	663	gi|524887696|ref|XP_005100432.1|	PREDICTED: uncharacterized protein LOC101854804 [Aplysia californica]	124	4.00E-17	195	120	71	34.17	455	96	5	123	-2	0
experiment_contig_2555	918	gi|390334740|ref|XP_003724005.1|	PREDICTED: uncharacterized protein LOC100893810 [Strongylocentrotus purpuratus]	1043	2.00E-44	261	199	105	31.66	904	326	205	401	-3	0
experiment_contig_2560	1993	gi|524870921|ref|XP_005092240.1|	PREDICTED: uncharacterized protein LOC101849435 [Aplysia californica]	1900	2.00E-28	186	90	55	43.33	288	542	1343	1432	3	0
experiment_contig_2565	3827	gi|291226838|ref|XP_002733395.1|	PREDICTED: arylsulfatase I-like [Saccoglossus kowalevskii]	498	4.00E-85	450	279	156	36.2	818	1564	224	498	2	0
experiment_contig_2570	3657	gi|524886856|ref|XP_005100019.1|	PREDICTED: endonuclease V-like [Aplysia californica]	381	2.00E-79	695	257	182	49.81	2426	1668	124	379	-2	0
experiment_contig_2575	791	gi|524909962|ref|XP_005109873.1|	PREDICTED: acetylcholinesterase-like [Aplysia californica]	414	2.00E-32	323	140	86	50	417	1	4	138	-3	0
experiment_contig_2580	3846	gi|676482128|ref|XP_009062598.1|	hypothetical protein LOTGIDRAFT_166880 [Lottia gigantea]	2347	8.00E-64	624	284	176	45.77	3845	3006	2097	2335	-2	0
experiment_contig_2585	516	gi|524889492|ref|XP_005101301.1|	PREDICTED: serine/threonine-protein kinase/endoribonuclease IRE1-like [Aplysia californica]	1158	1.00E-32	325	119	86	57.14	161	514	6	122	2	0
experiment_contig_2590	1285	gi|524881555|ref|XP_005097428.1|	PREDICTED: 15-hydroxyprostaglandin dehydrogenase [NAD(+)]-like isoform X1 [Aplysia californica]	259	2.00E-59	512	232	146	43.97	361	1053	9	240	1	0
experiment_contig_2605	6948	gi|524907909|ref|XP_005109065.1|	PREDICTED: GMP synthase [glutamine-hydrolyzing]-like [Aplysia californica]	709	0	2739	681	583	72.39	6943	4901	33	709	-3	0
experiment_contig_2613	1280	gi|676483096|ref|XP_009062912.1|	hypothetical protein LOTGIDRAFT_129408, partial [Lottia gigantea]	1198	1.00E-27	303	142	88	49.3	864	1280	1007	1140	3	0
experiment_contig_2621	5528	gi|676440244|ref|XP_009049115.1|	hypothetical protein LOTGIDRAFT_201019 [Lottia gigantea]	296	5.00E-143	1161	281	244	76.16	5370	4531	1	281	-3	0
experiment_contig_2631	7060	gi|524881077|ref|XP_005097194.1|	PREDICTED: tumor susceptibility gene 101 protein-like [Aplysia californica]	459	5.00E-149	1229	471	319	55.41	334	1656	1	459	1	0
experiment_contig_2636	404	gi|676454021|ref|XP_009053544.1|	hypothetical protein LOTGIDRAFT_231915 [Lottia gigantea]	1332	2.00E-50	453	134	101	56.72	402	1	38	171	-3	0
experiment_contig_2653	904	gi|524895055|ref|XP_005104015.1|	PREDICTED: pendrin-like [Aplysia californica]	1002	3.00E-27	294	188	101	37.23	561	1	753	938	-2	0
experiment_contig_2674	1649	gi|524892644|ref|XP_005102848.1|	PREDICTED: fructose-bisphosphate aldolase-like [Aplysia californica]	367	0	1430	358	305	77.65	481	1554	10	367	1	0
experiment_contig_2684	4504	gi|524864538|ref|XP_005089104.1|	PREDICTED: tyrosine-protein kinase CSK-like [Aplysia californica]	449	5.00E-162	1298	297	269	79.46	1115	2005	153	449	2	0
experiment_contig_2689	1393	gi|524911252|ref|XP_005110492.1|	PREDICTED: E3 ubiquitin-protein ligase RNF14-like [Aplysia californica]	566	4.00E-37	373	187	119	40.11	1	549	381	566	1	0
experiment_contig_2699	3145	gi|676443855|ref|XP_009050239.1|	hypothetical protein LOTGIDRAFT_142246, partial [Lottia gigantea]	724	0	2536	720	610	71.67	133	2292	5	724	1	0
experiment_contig_2705	3942	gi|676489066|ref|XP_009064816.1|	hypothetical protein LOTGIDRAFT_196650 [Lottia gigantea]	120	1.00E-68	593	120	116	90	2946	2587	1	120	-1	0
experiment_contig_2711	1057	gi|524907304|ref|XP_005108772.1|	PREDICTED: craniofacial development protein 2-like [Aplysia californica]	427	2.00E-96	770	359	211	43.45	64	1050	8	366	1	0
experiment_contig_2716	8878	gi|524882390|ref|XP_005097839.1|	PREDICTED: uncharacterized threonine-rich GPI-anchored glycoprotein PJ4664.02-like isoform X1 [Aplysia californica]	2373	8.00E-115	1066	528	333	47.35	8369	6882	1	519	-3	0
experiment_contig_2723	3348	gi|676431440|ref|XP_009046252.1|	hypothetical protein LOTGIDRAFT_156727 [Lottia gigantea]	522	0	1415	471	339	55.2	1890	481	57	522	-1	0
experiment_contig_2734	681	gi|676452146|ref|XP_009052938.1|	hypothetical protein LOTGIDRAFT_176594, partial [Lottia gigantea]	244	1.00E-14	182	54	41	57.41	171	10	118	171	-1	0
experiment_contig_2739	7329	gi|524887489|ref|XP_005100330.1|	PREDICTED: DNA-directed RNA polymerase II subunit RPB1-like [Aplysia californica]	1977	0	7233	1514	1432	86	7230	2701	6	1517	-1	0
experiment_contig_2754	2080	gi|524891478|ref|XP_005102272.1|	PREDICTED: angiopoietin-related protein 6-like [Aplysia californica]	251	7.00E-63	551	207	131	51.21	705	85	45	250	-2	0
experiment_contig_2759	7495	gi|524913419|ref|XP_005111540.1|	PREDICTED: collagen alpha-2(IV) chain-like [Aplysia californica]	1538	0	2067	1232	839	62.01	987	4637	4	1219	3	0
experiment_contig_2764	4797	gi|524873218|ref|XP_005093360.1|	PREDICTED: DNA-binding protein P3A2-like isoform X3 [Aplysia californica]	474	0	1617	466	383	71.89	251	1618	2	464	2	0
experiment_contig_2771	4756	gi|524865296|ref|XP_005089478.1|	PREDICTED: transmembrane 6 superfamily member 1-like isoform X2 [Aplysia californica]	397	1.00E-124	1033	395	267	51.9	4525	3380	1	395	-1	0
experiment_contig_2776	3942	gi|676484848|ref|XP_009063475.1|	hypothetical protein LOTGIDRAFT_235711 [Lottia gigantea]	230	2.00E-96	805	230	192	69.13	53	727	1	230	2	0
experiment_contig_2787	11803	gi|585697045|ref|XP_006822314.1|	PREDICTED: histone-lysine N-methyltransferase 2C-like, partial [Saccoglossus kowalevskii]	1571	0	2217	1115	648	44.48	10692	7624	156	1216	-2	0
experiment_contig_2798	8297	gi|524894987|ref|XP_005103982.1|	PREDICTED: golgin subfamily A member 3-like [Aplysia californica]	1683	0	2386	1208	795	46.52	6591	2983	505	1677	-3	0
experiment_contig_2805	3434	gi|198468786|ref|XP_002134120.1|	GA26606 [Drosophila pseudoobscura pseudoobscura]	1424	2.00E-06	123	235	125	42.13	459	1112	315	541	3	0
experiment_contig_2810	945	gi|524866944|ref|XP_005090287.1|	PREDICTED: microtubule-associated protein futsch-like isoform X16 [Aplysia californica]	7941	7.00E-63	570	319	203	46.39	943	23	2030	2333	-3	0
experiment_contig_2815	6957	gi|524902971|ref|XP_005107705.1|	PREDICTED: AP-3 complex subunit delta-1-like isoform X3 [Aplysia californica]	1293	0	2923	978	750	62.99	6955	4073	320	1293	-3	0
experiment_contig_2821	781	gi|524896171|ref|XP_005104563.1|	PREDICTED: cohesin subunit SA-1-like [Aplysia californica]	1276	2.00E-93	781	195	169	78.46	3	584	28	221	3	0
experiment_contig_2831	534	gi|675864498|ref|XP_009017809.1|	hypothetical protein HELRODRAFT_172897 [Helobdella robusta]	201	6.00E-34	314	150	92	42.67	450	1	13	162	-1	0
experiment_contig_2846	852	gi|524869728|ref|XP_005091655.1|	PREDICTED: uncharacterized protein LOC101853761 [Aplysia californica]	576	2.00E-40	387	304	145	32.24	846	1	235	531	-1	0
experiment_contig_2852	3862	gi|676487331|ref|XP_009064258.1|	hypothetical protein LOTGIDRAFT_221596 [Lottia gigantea]	363	2.00E-106	892	345	239	50.72	3752	2748	8	345	-3	0
experiment_contig_2863	6342	gi|325296901|ref|NP_001191484.1|	synapse-associated protein [Aplysia californica]	863	2.00E-123	1075	228	213	88.6	6341	5658	638	863	-2	0
experiment_contig_2868	1278	gi|390341922|ref|XP_796670.2|	PREDICTED: uncharacterized protein LOC592034 [Strongylocentrotus purpuratus]	796	8.00E-16	208	163	92	36.81	1081	605	509	668	-3	0
experiment_contig_2873	2051	gi|524875093|ref|XP_005094277.1|	PREDICTED: myotrophin-like [Aplysia californica]	121	4.00E-46	417	121	97	67.77	199	555	1	121	1	0
experiment_contig_2879	616	gi|585693871|ref|XP_006821712.1|	PREDICTED: uncharacterized protein LOC102806297 [Saccoglossus kowalevskii]	224	3.00E-17	140	67	41	44.78	375	175	2	68	-2	0
experiment_contig_2884	5083	gi|572257986|ref|XP_006607382.1|	PREDICTED: AN1-type zinc finger protein 5-like isoform X5 [Apis dorsata]	201	4.00E-29	309	70	62	77.14	44	253	132	201	2	0
experiment_contig_2894	3916	gi|524902826|ref|XP_005107636.1|	PREDICTED: NADH dehydrogenase [ubiquinone] iron-sulfur protein 7, mitochondrial-like [Aplysia californica]	249	6.00E-112	919	236	198	73.31	916	224	16	249	-1	0
experiment_contig_2899	410	gi|676436650|ref|XP_009047951.1|	hypothetical protein LOTGIDRAFT_111732 [Lottia gigantea]	1078	2.00E-47	347	82	69	74.39	164	409	741	822	2	0
experiment_contig_2912	1873	gi|340376249|ref|XP_003386646.1|	PREDICTED: 60 kDa SS-A/Ro ribonucleoprotein-like [Amphimedon queenslandica]	542	4.00E-36	370	193	108	39.9	1236	1814	33	218	3	0
experiment_contig_2917	7346	gi|524886054|ref|XP_005099626.1|	PREDICTED: kinesin 3 [Aplysia californica]	1843	8.00E-145	1299	376	298	70.48	3	1112	1474	1843	3	0
experiment_contig_2932	2344	gi|524878997|ref|XP_005096178.1|	PREDICTED: GDP-Man:Man(3)GlcNAc(2)-PP-Dol alpha-1,2-mannosyltransferase-like [Aplysia californica]	491	0	1631	487	374	59.75	1984	524	3	487	-1	0
experiment_contig_2938	6103	gi|524883550|ref|XP_005098402.1|	PREDICTED: microtubule-associated protein RP/EB family member 3-like isoform X5 [Aplysia californica]	266	2.00E-59	543	228	150	50	2558	1929	44	266	-3	0
experiment_contig_2958	6635	gi|524879631|ref|XP_005096489.1|	PREDICTED: solute carrier family 35 member F5-like [Aplysia californica]	421	3.00E-89	782	210	176	66.67	2	628	210	419	2	0
experiment_contig_2964	5927	gi|524914838|ref|XP_005112228.1|	PREDICTED: titin-like [Aplysia californica]	3163	0	2837	2163	1082	34.12	1	5925	547	2666	1	0
experiment_contig_2969	3332	gi|676438174|ref|XP_009048443.1|	hypothetical protein LOTGIDRAFT_200624, partial [Lottia gigantea]	122	2.00E-33	332	109	79	57.8	2782	2456	13	121	-2	0
experiment_contig_2975	1180	gi|676444329|ref|XP_009050393.1|	hypothetical protein LOTGIDRAFT_113990 [Lottia gigantea]	441	6.00E-82	480	177	124	50.85	79	609	123	299	1	0
experiment_contig_2980	843	gi|524876818|ref|XP_005095118.1|	PREDICTED: uncharacterized protein LOC101846494 [Aplysia californica]	255	5.00E-12	166	93	56	37.63	261	536	146	238	3	0
experiment_contig_2988	830	gi|676429906|ref|XP_009045753.1|	hypothetical protein LOTGIDRAFT_137310 [Lottia gigantea]	341	1.00E-36	351	130	92	54.62	377	3	186	314	-1	0
experiment_contig_2993	6330	gi|524913309|ref|XP_005111486.1|	PREDICTED: serine/threonine-protein kinase 25-like isoform X6 [Aplysia californica]	529	8.00E-18	233	69	56	57.97	6294	6088	433	501	-1	0
experiment_contig_2998	4978	gi|524911110|ref|XP_005110424.1|	PREDICTED: casein kinase II subunit beta-like [Aplysia californica]	221	3.00E-105	874	163	162	97.55	1088	600	59	221	-3	0
experiment_contig_3013	534	gi|676460331|ref|XP_009055588.1|	hypothetical protein LOTGIDRAFT_228660 [Lottia gigantea]	200	5.00E-07	123	67	37	37.31	240	431	1	65	3	0
experiment_contig_3023	6280	gi|241620380|ref|XP_002408659.1|	GTP-binding ADP-ribosylation factor ARF6, putative [Ixodes scapularis]	201	1.00E-110	918	178	177	94.38	5897	5364	24	201	-3	0
experiment_contig_3030	665	gi|328725747|ref|XP_003248603.1|	PREDICTED: uncharacterized protein LOC100571432 [Acyrthosiphon pisum]	177	6.00E-14	175	98	50	36.73	287	580	1	96	2	0
experiment_contig_3035	3383	gi|676445297|ref|XP_009050708.1|	hypothetical protein LOTGIDRAFT_239003 [Lottia gigantea]	432	4.00E-35	367	243	138	37.45	3294	2587	207	432	-3	0
experiment_contig_3045	3440	gi|676449352|ref|XP_009052027.1|	hypothetical protein LOTGIDRAFT_115178, partial [Lottia gigantea]	930	0	2796	819	640	64.47	3	2453	124	929	3	0
experiment_contig_3050	5006	gi|524868115|ref|XP_005090864.1|	PREDICTED: uncharacterized protein LOC101857383 isoform X5 [Aplysia californica]	464	6.00E-170	1363	449	318	58.35	4454	3129	16	463	-1	0
experiment_contig_3056	1903	gi|524891037|ref|XP_005102057.1|	PREDICTED: inactive rhomboid protein 1-like [Aplysia californica]	735	0	1678	583	424	56.6	1699	2	20	595	-1	0
experiment_contig_3072	4980	gi|524881510|ref|XP_005097406.1|	PREDICTED: protein ariadne-2-like [Aplysia californica]	490	0	1870	488	413	73.77	4386	2941	4	490	-1	0
experiment_contig_3087	5502	gi|676474767|ref|XP_009060248.1|	hypothetical protein LOTGIDRAFT_229104 [Lottia gigantea]	1745	1.00E-147	1305	958	478	34.34	5400	2749	3	933	-1	0
experiment_contig_3093	3115	gi|524896101|ref|XP_005104528.1|	PREDICTED: cell wall protein AWA1-like isoform X2 [Aplysia californica]	798	8.00E-08	148	50	38	64	1719	1579	340	389	-2	0
experiment_contig_3098	3123	gi|676432940|ref|XP_009046738.1|	hypothetical protein LOTGIDRAFT_199626 [Lottia gigantea]	623	0	2367	624	515	70.83	3	1805	1	623	3	0
experiment_contig_3115	4528	gi|390353643|ref|XP_001199844.2|	PREDICTED: serine/threonine-protein phosphatase 6 regulatory ankyrin repeat subunit B-like, partial [Strongylocentrotus purpuratus]	1709	3.00E-164	1410	1085	552	32.72	731	3961	174	1219	2	0
experiment_contig_3126	1473	gi|524894128|ref|XP_005103567.1|	PREDICTED: endothelial differentiation-related factor 1-like [Aplysia californica]	144	1.00E-67	562	142	126	73.24	151	573	1	142	1	0
experiment_contig_3136	1223	gi|524898691|ref|XP_005105791.1|	PREDICTED: uncharacterized protein LOC101863048 [Aplysia californica]	4187	1.00E-56	530	261	150	41	1207	428	3489	3746	-2	0
experiment_contig_3141	5149	gi|585713450|ref|XP_006825096.1|	PREDICTED: autophagy-related protein 9A-like [Saccoglossus kowalevskii]	815	7.00E-18	235	282	145	28.72	3	782	529	790	3	0
experiment_contig_3146	505	gi|676428461|ref|XP_009045283.1|	hypothetical protein LOTGIDRAFT_230121 [Lottia gigantea]	273	5.00E-43	380	146	97	46.58	68	505	1	143	2	0
experiment_contig_3154	943	gi|676453690|ref|XP_009053437.1|	hypothetical protein LOTGIDRAFT_175062 [Lottia gigantea]	150	5.00E-19	214	157	78	31.21	14	475	1	148	2	0
experiment_contig_3165	3418	gi|676455736|ref|XP_009054103.1|	hypothetical protein LOTGIDRAFT_227286 [Lottia gigantea]	571	5.00E-58	551	500	248	27.8	271	1767	8	491	1	0
experiment_contig_3176	871	gi|524870397|ref|XP_005091983.1|	PREDICTED: macrophage mannose receptor 1-like [Aplysia californica]	693	4.00E-65	567	284	163	40.14	867	46	275	552	-2	0
experiment_contig_3186	1697	gi|676426650|ref|XP_009044691.1|	hypothetical protein LOTGIDRAFT_204952 [Lottia gigantea]	507	1.00E-13	191	82	53	48.78	96	338	412	493	3	0
experiment_contig_3201	3213	gi|676481827|ref|XP_009062504.1|	hypothetical protein LOTGIDRAFT_220342 [Lottia gigantea]	466	0	1774	467	381	68.95	2841	1447	1	466	-1	0
experiment_contig_3207	6880	gi|524866562|ref|XP_005090102.1|	PREDICTED: nipped-B-like protein B-like isoform X2 [Aplysia californica]	2063	0	6035	1855	1454	66.15	5975	633	192	2020	-3	0
experiment_contig_3222	3704	gi|676489169|ref|XP_009064850.1|	hypothetical protein LOTGIDRAFT_222130 [Lottia gigantea]	424	5.00E-79	696	256	170	51.56	2564	1818	167	420	-1	0
experiment_contig_3227	2359	gi|340386768|ref|XP_003391880.1|	PREDICTED: deleted in malignant brain tumors 1 protein-like, partial [Amphimedon queenslandica]	170	2.00E-29	304	104	74	54.81	1029	718	15	117	-2	0
experiment_contig_3234	1028	gi|524909134|ref|XP_005109618.1|	PREDICTED: uncharacterized protein LOC101860611 isoform X2 [Aplysia californica]	859	7.00E-126	999	281	219	70.82	16	831	220	488	1	0
experiment_contig_3242	1389	gi|242019716|ref|XP_002430305.1|	tripsin, putative [Pediculus humanus corporis]	274	2.00E-10	160	120	62	38.33	3	356	158	267	3	0
experiment_contig_3247	2689	gi|340712800|ref|XP_003394943.1|	PREDICTED: cubilin-like [Bombus terrestris]	3686	5.00E-25	294	390	173	26.41	583	1707	1202	1531	1	0
experiment_contig_3259	10624	gi|676473057|ref|XP_009059692.1|	hypothetical protein LOTGIDRAFT_164942 [Lottia gigantea]	561	5.00E-31	343	94	76	75.53	10350	10075	468	561	-2	0
experiment_contig_3265	8689	gi|676440080|ref|XP_009049059.1|	hypothetical protein LOTGIDRAFT_141124 [Lottia gigantea]	283	4.00E-35	363	78	72	80.77	3532	3299	185	262	-1	0
experiment_contig_3270	8331	gi|390362249|ref|XP_001190749.2|	PREDICTED: serine/threonine-protein phosphatase 6 regulatory ankyrin repeat subunit C-like, partial [Strongylocentrotus purpuratus]	1860	5.00E-89	844	1198	526	26.21	950	4249	77	1219	2	0
experiment_contig_3275	2557	gi|676431755|ref|XP_009046354.1|	hypothetical protein LOTGIDRAFT_110734, partial [Lottia gigantea]	578	3.00E-84	465	301	162	38.21	2	883	73	361	2	0
experiment_contig_3307	657	gi|524903211|ref|XP_005107815.1|	PREDICTED: neuroglian-like isoform X2 [Aplysia californica]	1235	3.00E-71	615	210	143	55.24	26	655	135	343	2	0
experiment_contig_3312	1936	gi|676479928|ref|XP_009061899.1|	hypothetical protein LOTGIDRAFT_235099 [Lottia gigantea]	229	1.00E-17	217	103	65	45.63	1484	1176	71	173	-3	0
experiment_contig_3323	2486	gi|676447070|ref|XP_009051287.1|	hypothetical protein LOTGIDRAFT_174454 [Lottia gigantea]	289	5.00E-14	191	204	106	29.9	715	119	90	289	-2	0
experiment_contig_3328	7613	gi|524892391|ref|XP_005102724.1|	PREDICTED: uncharacterized protein LOC101846662 [Aplysia californica]	1649	0	1649	888	562	48.54	1351	3924	838	1649	1	0
experiment_contig_3334	4692	gi|524878967|ref|XP_005096163.1|	PREDICTED: UPF0378 protein KIAA0100-like isoform X1 [Aplysia californica]	2247	0	2749	705	601	73.48	4690	2594	1127	1825	-3	0
experiment_contig_3340	8010	gi|524892402|ref|XP_005102729.1|	PREDICTED: monoacylglycerol lipase ABHD6-like [Aplysia californica]	351	3.00E-114	964	335	242	52.24	7789	6794	8	342	-3	0
experiment_contig_3351	5348	gi|524900538|ref|XP_005106689.1|	PREDICTED: serine/threonine-protein kinase OSR1-like [Aplysia californica]	509	3.00E-43	438	152	113	61.84	41	496	365	508	2	0
experiment_contig_3362	1822	gi|675858298|ref|XP_009014709.1|	hypothetical protein HELRODRAFT_156757 [Helobdella robusta]	190	1.00E-37	360	187	116	37.43	7	561	6	187	1	0
experiment_contig_3377	1901	gi|676439036|ref|XP_009048726.1|	hypothetical protein LOTGIDRAFT_157888 [Lottia gigantea]	587	5.00E-08	146	69	38	40.58	1403	1609	514	582	2	0
experiment_contig_3382	323	gi|676484391|ref|XP_009063331.1|	hypothetical protein LOTGIDRAFT_129765 [Lottia gigantea]	474	5.00E-18	205	107	66	39.25	1	321	104	208	1	0
experiment_contig_3389	2879	gi|512909536|ref|XP_004926945.1|	PREDICTED: uncharacterized protein LOC101740280 [Bombyx mori]	158	8.00E-09	147	130	65	31.54	1460	1837	1	128	2	0
experiment_contig_3394	3059	gi|662220807|ref|XP_008484559.1|	PREDICTED: uncharacterized protein LOC103521230, partial [Diaphorina citri]	426	9.00E-08	145	96	56	34.38	1107	850	17	112	-3	0
experiment_contig_3399	3102	gi|676472740|ref|XP_009059588.1|	hypothetical protein LOTGIDRAFT_124707, partial [Lottia gigantea]	456	0	1912	457	409	80.53	2913	1546	2	455	-1	0
experiment_contig_3406	569	gi|676454021|ref|XP_009053544.1|	hypothetical protein LOTGIDRAFT_231915 [Lottia gigantea]	1332	1.00E-25	203	105	67	43.81	2	316	648	748	2	0
experiment_contig_3423	5457	gi|676454844|ref|XP_009053813.1|	hypothetical protein LOTGIDRAFT_117139, partial [Lottia gigantea]	474	9.00E-154	1256	361	283	68.42	5379	4354	1	342	-1	0
experiment_contig_3429	2381	gi|240951806|ref|XP_002399245.1|	proclotting enzyme precursor, putative [Ixodes scapularis]	431	5.00E-18	227	188	93	30.85	4	549	260	431	1	0
experiment_contig_3434	2456	gi|676469743|ref|XP_009058631.1|	hypothetical protein LOTGIDRAFT_163832 [Lottia gigantea]	476	8.00E-149	1166	460	295	47.39	621	1997	18	475	3	0
experiment_contig_3439	3355	gi|156393470|ref|XP_001636351.1|	predicted protein, partial [Nematostella vectensis]	164	4.00E-13	182	140	73	33.57	5	400	27	164	2	0
experiment_contig_3445	1116	gi|676444783|ref|XP_009050541.1|	hypothetical protein LOTGIDRAFT_113919 [Lottia gigantea]	340	1.00E-84	684	287	178	50.17	1	861	44	316	1	0
experiment_contig_3461	1097	gi|524872404|ref|XP_005092964.1|	PREDICTED: uncharacterized protein LOC101858330 [Aplysia californica]	396	3.00E-52	469	198	127	45.45	10	597	197	390	1	0
experiment_contig_3477	688	gi|585710101|ref|XP_006824477.1|	PREDICTED: glutamyl-tRNA(Gln) amidotransferase subunit B, mitochondrial-like [Saccoglossus kowalevskii]	536	9.00E-13	174	158	85	24.05	2	475	375	532	2	0
experiment_contig_3487	659	gi|524916361|ref|XP_005112959.1|	PREDICTED: uncharacterized protein LOC101860145 [Aplysia californica]	161	1.00E-73	581	156	134	72.44	538	80	4	159	-2	0
experiment_contig_3494	590	gi|524880074|ref|XP_005096705.1|	PREDICTED: 60S ribosomal protein L32-like [Aplysia californica]	156	4.00E-78	607	137	126	81.75	547	137	20	156	-2	0
experiment_contig_3513	439	gi|676474501|ref|XP_009060166.1|	hypothetical protein LOTGIDRAFT_154208 [Lottia gigantea]	3004	5.00E-15	189	134	70	32.09	438	37	811	944	-2	0
experiment_contig_3518	2503	gi|676440083|ref|XP_009049060.1|	hypothetical protein LOTGIDRAFT_141088 [Lottia gigantea]	81	2.00E-07	133	33	27	75.76	20	118	49	81	2	0
experiment_contig_3533	1122	gi|676425165|ref|XP_009044305.1|	hypothetical protein LOTGIDRAFT_211598 [Lottia gigantea]	538	0	1647	344	326	85.17	1044	13	13	356	-1	0
experiment_contig_3538	2402	gi|676440743|ref|XP_009049274.1|	hypothetical protein LOTGIDRAFT_231007 [Lottia gigantea]	116	3.00E-42	392	102	88	70.59	1718	2023	15	116	2	0
experiment_contig_3543	9651	gi|524898493|ref|XP_005105695.1|	PREDICTED: tyrosine-protein phosphatase Lar-like [Aplysia californica]	1619	0	5450	1328	1129	77.86	1962	5936	339	1619	3	0
experiment_contig_3548	2031	gi|524892102|ref|XP_005102582.1|	PREDICTED: putative peroxisomal-coenzyme A synthetase-like isoform X1 [Aplysia californica]	681	4.00E-144	1140	492	319	45.53	1978	524	7	486	-3	0
experiment_contig_3559	965	gi|676455461|ref|XP_009054013.1|	hypothetical protein LOTGIDRAFT_117142 [Lottia gigantea]	458	3.00E-93	747	273	193	47.99	146	964	14	286	2	0
experiment_contig_3564	3204	gi|676482128|ref|XP_009062598.1|	hypothetical protein LOTGIDRAFT_166880 [Lottia gigantea]	2347	7.00E-96	381	176	110	42.61	2047	2550	1815	1990	1	0
experiment_contig_3574	509	gi|524898691|ref|XP_005105791.1|	PREDICTED: uncharacterized protein LOC101863048 [Aplysia californica]	4187	4.00E-17	208	84	56	46.43	5	253	1825	1908	2	0
experiment_contig_3584	1010	gi|524910089|ref|XP_005109927.1|	PREDICTED: low affinity sodium-glucose cotransporter-like [Aplysia californica]	157	7.00E-07	126	35	28	62.86	1003	899	123	157	-2	0
experiment_contig_3589	1842	gi|676459935|ref|XP_009055460.1|	hypothetical protein LOTGIDRAFT_104472, partial [Lottia gigantea]	245	9.00E-45	417	172	110	43.6	1489	974	1	172	-3	0
experiment_contig_3610	2175	gi|524889542|ref|XP_005101326.1|	PREDICTED: multiple inositol polyphosphate phosphatase 1-like [Aplysia californica]	481	8.00E-160	1232	460	326	50.65	99	1460	26	481	3	0
experiment_contig_3615	8286	gi|676446633|ref|XP_009051144.1|	hypothetical protein LOTGIDRAFT_142988, partial [Lottia gigantea]	208	1.00E-65	585	160	127	66.88	8284	7805	49	208	-3	0
experiment_contig_3620	10058	gi|645016816|ref|XP_008211641.1|	PREDICTED: LOW QUALITY PROTEIN: autophagy-related protein 2 homolog A [Nasonia vitripennis]	2072	0	3270	2192	1221	37.36	9941	3693	3	2067	-1	0
experiment_contig_3625	4573	gi|524867963|ref|XP_005090788.1|	PREDICTED: E3 ubiquitin-protein ligase HECTD1-like [Aplysia californica]	2589	0	5580	1343	1172	79.45	4211	303	1	1342	-3	0
experiment_contig_3636	6153	gi|524914938|ref|XP_005112278.1|	PREDICTED: uncharacterized protein LOC101862849 isoform X1 [Aplysia californica]	1691	4.00E-10	171	331	146	26.59	5940	5008	884	1199	-1	0
experiment_contig_3641	1527	gi|676432876|ref|XP_009046717.1|	hypothetical protein LOTGIDRAFT_138166, partial [Lottia gigantea]	146	2.00E-08	140	106	55	38.68	383	697	38	140	2	0
experiment_contig_3648	3263	gi|524875173|ref|XP_005094317.1|	PREDICTED: alpha-aminoadipic semialdehyde dehydrogenase-like [Aplysia californica]	541	0	1687	385	349	78.44	652	1806	157	541	1	0
experiment_contig_3659	4250	gi|676474385|ref|XP_009060130.1|	hypothetical protein LOTGIDRAFT_210054 [Lottia gigantea]	4084	0	2623	607	540	79.57	4249	2429	3478	4084	-2	0
experiment_contig_3670	2777	gi|524900238|ref|XP_005106540.1|	PREDICTED: sialate O-acetylesterase-like [Aplysia californica]	246	7.00E-44	418	194	115	47.42	2777	2202	36	223	-1	0
experiment_contig_3680	6377	gi|524901927|ref|XP_005107367.1|	PREDICTED: uncharacterized protein LOC101850596 [Aplysia californica]	753	3.00E-107	946	341	228	52.79	6249	5230	1	335	-3	0
experiment_contig_3686	914	gi|676463846|ref|XP_009056732.1|	hypothetical protein LOTGIDRAFT_216664 [Lottia gigantea]	1596	3.00E-77	672	307	190	44.3	913	5	575	874	-2	0
experiment_contig_3691	3146	gi|524889148|ref|XP_005101135.1|	PREDICTED: protein FAM204A-like [Aplysia californica]	206	1.00E-31	325	192	114	41.67	1192	1764	2	178	1	0
experiment_contig_3697	2337	gi|524892143|ref|XP_005102602.1|	PREDICTED: plasma alpha-L-fucosidase-like [Aplysia californica]	484	0	1445	388	310	66.49	906	2069	2	387	3	0
experiment_contig_3703	505	gi|156406717|ref|XP_001641191.1|	predicted protein, partial [Nematostella vectensis]	320	5.00E-44	390	167	106	46.11	4	504	65	231	1	0
experiment_contig_3715	6027	gi|676479962|ref|XP_009061910.1|	hypothetical protein LOTGIDRAFT_235105 [Lottia gigantea]	687	0	2865	678	601	78.76	5928	3925	1	673	-1	0
experiment_contig_3720	2635	gi|524864798|ref|XP_005089233.1|	PREDICTED: insulin-induced gene 2 protein-like isoform X1 [Aplysia californica]	204	2.00E-111	891	200	183	84	1	597	5	204	1	0
experiment_contig_3736	1244	gi|675887234|ref|XP_009029119.1|	hypothetical protein HELRODRAFT_164948 [Helobdella robusta]	150	6.00E-11	158	112	63	34.82	284	604	4	115	2	0
experiment_contig_3758	520	gi|676447289|ref|XP_009051359.1|	hypothetical protein LOTGIDRAFT_203020, partial [Lottia gigantea]	633	4.00E-14	182	56	45	60.71	5	172	548	603	2	0
experiment_contig_3763	393	gi|676459770|ref|XP_009055409.1|	hypothetical protein LOTGIDRAFT_228559 [Lottia gigantea]	121	3.00E-21	218	101	69	49.5	358	65	21	121	-3	0
experiment_contig_3773	2382	gi|676431422|ref|XP_009046246.1|	hypothetical protein LOTGIDRAFT_212296 [Lottia gigantea]	338	7.00E-107	868	248	198	68.15	1683	940	91	338	-1	0
experiment_contig_3783	2110	gi|524864148|ref|XP_005088912.1|	PREDICTED: leucine-rich repeat-containing protein 40-like [Aplysia californica]	541	8.00E-70	623	427	241	36.3	2107	848	96	513	-1	0
experiment_contig_3788	2108	gi|676485063|ref|XP_009063542.1|	hypothetical protein LOTGIDRAFT_235765 [Lottia gigantea]	676	9.00E-57	536	305	195	41.64	2	880	210	505	2	0
experiment_contig_3794	460	gi|524884973|ref|XP_005099098.1|	PREDICTED: MAM domain-containing glycosylphosphatidylinositol anchor protein 1-like [Aplysia californica]	302	3.00E-14	177	66	43	56.06	2	199	111	175	2	0
experiment_contig_3799	2213	gi|524892973|ref|XP_005103008.1|	PREDICTED: phosphatidylinositol 3-kinase 2-like [Aplysia californica]	450	5.00E-10	163	63	42	47.62	1345	1512	206	268	1	0
experiment_contig_3816	661	gi|676474906|ref|XP_009060296.1|	hypothetical protein LOTGIDRAFT_106033, partial [Lottia gigantea]	366	5.00E-73	594	219	145	52.05	1	657	21	238	1	0
experiment_contig_3826	5729	gi|196000320|ref|XP_002110028.1|	hypothetical protein TRIADDRAFT_53556 [Trichoplax adhaerens]	506	2.00E-52	509	438	232	40.41	181	1440	18	410	1	0
experiment_contig_3831	426	gi|524893817|ref|XP_005103417.1|	PREDICTED: beta-lactamase domain-containing protein 2-like [Aplysia californica]	435	8.00E-42	378	141	98	49.65	425	3	60	199	-2	0
experiment_contig_3836	4663	gi|524878285|ref|XP_005095831.1|	PREDICTED: uncharacterized protein LOC101854317 [Aplysia californica]	643	0	2410	632	520	69.15	4582	2693	15	643	-1	0
experiment_contig_3847	1242	gi|676444804|ref|XP_009050548.1|	hypothetical protein LOTGIDRAFT_213719 [Lottia gigantea]	293	2.00E-95	756	300	200	48.67	1084	206	7	293	-3	0
experiment_contig_3853	4170	gi|524884129|ref|XP_005098688.1|	PREDICTED: E3 ubiquitin-protein ligase RNF6-like isoform X2 [Aplysia californica]	465	6.00E-27	303	101	73	53.47	2750	2448	365	462	-2	0
experiment_contig_3858	2749	gi|156391096|ref|XP_001635605.1|	predicted protein [Nematostella vectensis]	320	4.00E-56	513	302	173	37.42	170	1063	1	298	2	0
experiment_contig_3875	2192	gi|676461831|ref|XP_009056070.1|	hypothetical protein LOTGIDRAFT_119486, partial [Lottia gigantea]	145	3.00E-63	545	145	120	67.59	2187	1753	1	145	-3	0
experiment_contig_3881	933	gi|524865907|ref|XP_005089779.1|	PREDICTED: LOW QUALITY PROTEIN: alpha-amylase 2B-like [Aplysia californica]	624	2.00E-48	448	171	114	51.46	5	505	452	621	2	0
experiment_contig_3891	565	gi|585644734|ref|XP_006813924.1|	PREDICTED: deoxynucleoside triphosphate triphosphohydrolase SAMHD1-like, partial [Saccoglossus kowalevskii]	562	5.00E-54	473	187	129	49.73	559	2	268	452	-1	0
experiment_contig_3906	1011	gi|676482128|ref|XP_009062598.1|	hypothetical protein LOTGIDRAFT_166880 [Lottia gigantea]	2347	9.00E-58	532	334	179	38.32	10	1011	1996	2257	1	0
experiment_contig_3926	4917	gi|524868443|ref|XP_005091024.1|	PREDICTED: nuclear factor NF-kappa-B p105 subunit-like isoform X2 [Aplysia californica]	1022	9.00E-111	658	185	145	66.49	3	557	96	280	3	0
experiment_contig_3931	3094	gi|676430785|ref|XP_009046040.1|	hypothetical protein LOTGIDRAFT_237771 [Lottia gigantea]	606	2.00E-45	454	171	121	56.14	1090	596	424	592	-1	0
experiment_contig_3937	2576	gi|676488877|ref|XP_009064757.1|	hypothetical protein LOTGIDRAFT_168623 [Lottia gigantea]	252	4.00E-53	484	226	138	50	2064	1411	30	252	-3	0
experiment_contig_3942	3300	gi|676486568|ref|XP_009064019.1|	hypothetical protein LOTGIDRAFT_235814, partial [Lottia gigantea]	238	2.00E-29	311	207	110	35.27	1941	2555	17	218	3	0
experiment_contig_3952	1610	gi|676474501|ref|XP_009060166.1|	hypothetical protein LOTGIDRAFT_154208 [Lottia gigantea]	3004	4.00E-46	458	349	189	33.24	5	1018	1737	2084	2	0
experiment_contig_3957	5608	gi|676449207|ref|XP_009051981.1|	hypothetical protein LOTGIDRAFT_187724 [Lottia gigantea]	473	0	1606	493	352	63.69	117	1508	6	472	3	0
experiment_contig_3962	4084	gi|585663975|ref|XP_006811932.1|	PREDICTED: putative helicase MOV-10-like [Saccoglossus kowalevskii]	630	8.00E-179	1423	582	391	50	259	1971	5	575	1	0
experiment_contig_3967	4135	gi|524871031|ref|XP_005092292.1|	PREDICTED: phytanoyl-CoA dioxygenase, peroxisomal-like [Aplysia californica]	333	4.00E-156	1239	333	271	66.37	3964	2972	2	331	-1	0
experiment_contig_3972	2329	gi|524916091|ref|XP_005112828.1|	PREDICTED: phosphoserine aminotransferase-like [Aplysia californica]	414	0	1407	350	297	71.71	212	1261	62	411	2	0
experiment_contig_3978	1540	gi|676488793|ref|XP_009064730.1|	hypothetical protein LOTGIDRAFT_132033 [Lottia gigantea]	203	2.00E-40	379	168	109	40.48	1539	1042	47	203	-2	0
experiment_contig_3983	2220	gi|676474501|ref|XP_009060166.1|	hypothetical protein LOTGIDRAFT_154208 [Lottia gigantea]	3004	1.00E-33	363	233	129	35.62	2219	1548	1853	2085	-2	0
experiment_contig_4004	2927	gi|524868683|ref|XP_005091142.1|	PREDICTED: ornithine aminotransferase, mitochondrial-like isoform X9 [Aplysia californica]	438	0	1863	438	385	77.63	2708	1398	1	438	-1	0
experiment_contig_4014	2475	gi|390342030|ref|XP_798384.3|	PREDICTED: HEAT repeat-containing protein 7A [Strongylocentrotus purpuratus]	938	0	1875	600	459	56.67	141	1940	1	598	3	0
experiment_contig_4024	5686	gi|676441795|ref|XP_009049604.1|	hypothetical protein LOTGIDRAFT_238738, partial [Lottia gigantea]	381	6.00E-46	451	404	200	29.21	120	1298	1	361	3	0
experiment_contig_4029	7745	gi|676462679|ref|XP_009056347.1|	hypothetical protein LOTGIDRAFT_119931 [Lottia gigantea]	363	2.00E-156	1276	358	283	61.45	1178	2251	6	363	2	0
experiment_contig_4034	2525	gi|665797458|ref|XP_008546557.1|	PREDICTED: uncharacterized protein LOC103570555 [Microplitis demolitor]	488	4.00E-08	148	140	69	32.14	1564	1953	1	137	1	0
experiment_contig_4050	3744	gi|585703506|ref|XP_006823273.1|	PREDICTED: LOW QUALITY PROTEIN: hephaestin-like protein 1-like [Saccoglossus kowalevskii]	1224	0	1928	1043	568	39.88	1	2925	28	1054	1	0
experiment_contig_4065	1720	gi|312072786|ref|XP_003139224.1|	small GTPase [Loa loa]	195	5.00E-82	670	193	147	61.66	1392	814	5	195	-2	0
experiment_contig_4075	3308	gi|676430779|ref|XP_009046038.1|	hypothetical protein LOTGIDRAFT_137716 [Lottia gigantea]	596	3.00E-124	714	222	175	58.11	2205	1540	378	596	-3	0
experiment_contig_4080	1654	gi|676496666|ref|XP_009067289.1|	hypothetical protein LOTGIDRAFT_237186 [Lottia gigantea]	510	3.00E-152	1167	376	282	60.37	522	1649	1	367	3	0
experiment_contig_4090	2673	gi|524885193|ref|XP_005099207.1|	PREDICTED: neutral and basic amino acid transport protein rBAT-like [Aplysia californica]	657	5.00E-144	1156	580	351	40.17	1	1665	78	654	1	0
experiment_contig_4105	890	gi|524868173|ref|XP_005090891.1|	PREDICTED: cytochrome P450 20A1-like [Aplysia californica]	471	1.00E-46	429	145	104	53.79	440	874	4	148	2	0
experiment_contig_4110	12353	gi|524892145|ref|XP_005102603.1|	PREDICTED: solute carrier family 43 member 3-like [Aplysia californica]	510	5.00E-114	558	254	162	47.24	5116	4361	1	250	-2	0
experiment_contig_4115	1422	gi|676468202|ref|XP_009058133.1|	hypothetical protein LOTGIDRAFT_153886 [Lottia gigantea]	784	3.00E-30	304	101	71	61.39	1114	1416	208	306	1	0
experiment_contig_4120	2541	gi|676423274|ref|XP_009044087.1|	hypothetical protein LOTGIDRAFT_54396, partial [Lottia gigantea]	351	3.00E-106	868	399	241	53.38	120	1301	1	351	3	0
experiment_contig_4130	10066	gi|524884725|ref|XP_005098981.1|	PREDICTED: extended synaptotagmin-2-like [Aplysia californica]	560	7.00E-116	999	427	283	47.31	4864	3695	159	560	-1	0
experiment_contig_4135	941	gi|676478671|ref|XP_009061503.1|	hypothetical protein LOTGIDRAFT_166205 [Lottia gigantea]	627	2.00E-40	389	249	125	35.74	206	940	43	266	2	0
experiment_contig_4145	1808	gi|340381720|ref|XP_003389369.1|	PREDICTED: fibrinogen C domain-containing protein 1-A-like [Amphimedon queenslandica]	235	5.00E-28	294	150	94	44.67	8	442	89	233	2	0
experiment_contig_4150	2181	gi|524865090|ref|XP_005089377.1|	PREDICTED: inositol hexakisphosphate and diphosphoinositol-pentakisphosphate kinase 2-like isoform X3 [Aplysia californica]	1306	0	1910	736	496	55.84	3	2045	557	1265	3	0
experiment_contig_4165	2136	gi|524874217|ref|XP_005093847.1|	PREDICTED: protein KTI12 homolog [Aplysia californica]	277	1.00E-112	895	281	212	58.72	34	876	1	275	1	0
experiment_contig_4170	10555	gi|524911068|ref|XP_005110404.1|	PREDICTED: pumilio homolog 2-like isoform X3 [Aplysia californica]	1059	0	2179	535	466	80.56	1543	3132	527	1059	1	0
experiment_contig_4175	2212	gi|676423185|ref|XP_009044071.1|	hypothetical protein LOTGIDRAFT_102899 [Lottia gigantea]	211	1.00E-48	445	182	119	50.55	1651	2157	26	204	1	0
experiment_contig_4186	2035	gi|524902787|ref|XP_005107619.1|	PREDICTED: zinc finger FYVE domain-containing protein 21-like [Aplysia californica]	150	6.00E-12	169	64	47	51.56	2035	1844	86	146	-1	0
experiment_contig_4196	1587	gi|524885085|ref|XP_005099154.1|	PREDICTED: membrane-associated protein Hem-like isoform X1 [Aplysia californica]	1139	4.00E-84	739	162	151	84.57	1	486	977	1138	1	0
experiment_contig_4201	1617	gi|524914942|ref|XP_005112280.1|	PREDICTED: uncharacterized protein LOC101862849 isoform X3 [Aplysia californica]	1675	3.00E-23	273	328	158	28.66	1389	448	864	1185	-1	0
experiment_contig_4213	2172	gi|291231360|ref|XP_002735632.1|	PREDICTED: lactase-phlorizin hydrolase-like [Saccoglossus kowalevskii]	541	6.00E-126	882	331	231	50.45	1395	421	186	513	-1	0
experiment_contig_4218	1238	gi|684366742|ref|XP_009162304.1|	hypothetical protein T265_00295 [Opisthorchis viverrini]	223	2.00E-07	133	130	66	30.77	753	373	93	218	-3	0
experiment_contig_4224	1968	gi|676482164|ref|XP_009062609.1|	hypothetical protein LOTGIDRAFT_235253 [Lottia gigantea]	529	0	1765	530	410	60.75	45	1634	5	527	3	0
experiment_contig_4229	3991	gi|676489084|ref|XP_009064822.1|	hypothetical protein LOTGIDRAFT_204724 [Lottia gigantea]	142	4.00E-88	736	142	142	97.89	132	557	1	142	3	0
experiment_contig_4235	1142	gi|524873470|ref|XP_005093481.1|	PREDICTED: uncharacterized protein LOC101856247 [Aplysia californica]	390	1.00E-10	163	70	41	42.86	650	859	322	388	2	0
experiment_contig_4247	811	gi|340383421|ref|XP_003390216.1|	PREDICTED: xanthine dehydrogenase/oxidase-like, partial [Amphimedon queenslandica]	834	1.00E-33	211	92	60	45.65	520	260	594	685	-1	0
experiment_contig_4252	3635	gi|524867745|ref|XP_005090680.1|	PREDICTED: vam6/Vps39-like protein-like isoform X2 [Aplysia californica]	878	0	2434	643	540	71.07	3547	1625	1	640	-2	0
experiment_contig_4257	1762	gi|524885412|ref|XP_005099314.1|	PREDICTED: endoglucanase-like isoform X3 [Aplysia californica]	591	2.00E-159	1178	370	276	61.08	1183	83	222	589	-1	0
experiment_contig_4268	8113	gi|524906124|ref|XP_005108404.1|	PREDICTED: PHD finger protein rhinoceros-like [Aplysia californica]	1547	7.00E-52	528	190	131	53.16	3	572	351	540	3	0
experiment_contig_4273	5460	gi|524894454|ref|XP_005103724.1|	PREDICTED: uncharacterized protein LOC101863599 [Aplysia californica]	1906	4.00E-89	841	662	344	35.5	268	2088	1141	1770	1	0
experiment_contig_4294	423	gi|676456406|ref|XP_009054313.1|	hypothetical protein LOTGIDRAFT_232212 [Lottia gigantea]	277	2.00E-41	367	127	79	50.39	1	381	151	277	1	0
experiment_contig_4299	1190	gi|156359316|ref|XP_001624716.1|	predicted protein [Nematostella vectensis]	76	4.00E-37	341	76	68	84.21	156	383	1	76	3	0
experiment_contig_4306	4378	gi|524865175|ref|XP_005089418.1|	PREDICTED: sortilin-related receptor-like [Aplysia californica]	1480	3.00E-19	247	92	74	65.22	202	474	1390	1480	1	0
experiment_contig_4312	18741	gi|571544317|ref|XP_006563878.1|	PREDICTED: plasma membrane calcium-transporting ATPase 3 isoform X1 [Apis mellifera]	1006	2.00E-11	186	44	40	75	16741	16610	845	888	-3	0
experiment_contig_4318	3499	gi|676488044|ref|XP_009064489.1|	hypothetical protein LOTGIDRAFT_168359 [Lottia gigantea]	469	7.00E-40	406	135	108	66.67	3	392	336	469	3	0
experiment_contig_4324	11964	gi|676430438|ref|XP_009045926.1|	hypothetical protein LOTGIDRAFT_137488 [Lottia gigantea]	92	2.00E-40	388	92	80	76.09	10072	10347	1	92	1	0
experiment_contig_4329	1361	gi|676471660|ref|XP_009059246.1|	hypothetical protein LOTGIDRAFT_233964 [Lottia gigantea]	257	8.00E-25	267	197	110	39.59	617	1186	87	257	2	0
experiment_contig_4334	6765	gi|524866643|ref|XP_005090140.1|	PREDICTED: uncharacterized protein LOC101853362 isoform X2 [Aplysia californica]	1987	2.00E-118	1088	400	278	52.5	3391	4554	1442	1828	1	0
experiment_contig_4344	504	gi|676486831|ref|XP_009064101.1|	hypothetical protein LOTGIDRAFT_167971 [Lottia gigantea]	490	1.00E-47	424	153	105	49.67	28	486	266	414	1	0
experiment_contig_4356	1052	gi|524885173|ref|XP_005099197.1|	PREDICTED: sulfotransferase 1C4-like [Aplysia californica]	325	9.00E-77	628	286	179	40.21	201	1052	28	310	3	0
experiment_contig_4366	2696	gi|676484805|ref|XP_009063459.1|	hypothetical protein LOTGIDRAFT_52845, partial [Lottia gigantea]	357	1.00E-178	1359	357	296	67.79	1152	118	1	357	-3	0
experiment_contig_4378	646	gi|585689665|ref|XP_006820916.1|	PREDICTED: SCO-spondin-like [Saccoglossus kowalevskii]	2286	3.00E-06	123	177	73	32.77	643	221	1491	1661	-1	0
experiment_contig_4384	1009	gi|676464593|ref|XP_009056970.1|	hypothetical protein LOTGIDRAFT_233168 [Lottia gigantea]	118	4.00E-15	185	84	58	53.57	682	933	1	77	1	0
experiment_contig_4390	4961	gi|585687552|ref|XP_006820513.1|	PREDICTED: probable phospholipid-transporting ATPase IA-like [Saccoglossus kowalevskii]	1142	5.00E-07	144	31	27	77.42	4959	4867	1112	1142	-3	0
experiment_contig_4395	652	gi|524883935|ref|XP_005098593.1|	PREDICTED: uncharacterized protein LOC101862349 [Aplysia californica]	261	1.00E-34	327	89	75	65.17	3	269	174	261	3	0
experiment_contig_4400	1012	gi|524870264|ref|XP_005091917.1|	PREDICTED: CD109 antigen-like [Aplysia californica]	495	2.00E-26	283	137	84	43.07	1	402	311	447	1	0
experiment_contig_4415	7983	gi|585693871|ref|XP_006821712.1|	PREDICTED: uncharacterized protein LOC102806297 [Saccoglossus kowalevskii]	224	8.00E-17	217	102	61	50.98	317	12	21	122	-2	0
experiment_contig_4420	4798	gi|524893217|ref|XP_005103127.1|	PREDICTED: ATP-binding cassette sub-family G member 1-like isoform X4 [Aplysia californica]	713	0	2565	724	568	68.78	293	2353	1	713	2	0
experiment_contig_4445	976	gi|524915332|ref|XP_005112468.1|	PREDICTED: paramyosin-like [Aplysia californica]	626	3.00E-10	159	38	35	86.84	1	114	583	620	1	0
experiment_contig_4456	1490	gi|524886550|ref|XP_005099868.1|	PREDICTED: calcium-activated chloride channel regulator 4-like [Aplysia californica]	794	8.00E-40	400	248	140	40.32	3	719	510	755	3	0
experiment_contig_4466	7325	gi|676447142|ref|XP_009051311.1|	hypothetical protein LOTGIDRAFT_92273, partial [Lottia gigantea]	665	0	2328	654	534	65.29	7103	5148	13	665	-1	0
experiment_contig_4473	1668	gi|195327943|ref|XP_002030676.1|	GM24450 [Drosophila sechellia]	435	7.00E-09	151	254	98	25.59	760	2	36	252	-3	0
experiment_contig_4493	3004	gi|676455479|ref|XP_009054019.1|	hypothetical protein LOTGIDRAFT_150127 [Lottia gigantea]	132	3.00E-13	181	127	67	33.07	2937	2560	4	130	-2	0
experiment_contig_4503	1846	gi|676434990|ref|XP_009047412.1|	hypothetical protein LOTGIDRAFT_138821 [Lottia gigantea]	333	1.00E-132	1026	340	245	57.65	1677	673	3	333	-2	0
experiment_contig_4508	944	gi|268558158|ref|XP_002637069.1|	C. briggsae CBR-ROP-1 protein [Caenorhabditis briggsae]	644	4.00E-07	134	45	36	48.89	928	794	600	644	-2	0
experiment_contig_4518	9251	gi|524906359|ref|XP_005108493.1|	PREDICTED: flotillin-2-like [Aplysia californica]	485	2.00E-109	942	231	217	83.98	2330	3022	254	484	2	0
experiment_contig_4524	2986	gi|524873378|ref|XP_005093436.1|	PREDICTED: T-complex protein 1 subunit delta-like isoform X3 [Aplysia californica]	536	0	2423	529	498	85.26	158	1744	8	536	2	0
experiment_contig_4529	486	gi|524870919|ref|XP_005092239.1|	PREDICTED: mucin-5AC-like [Aplysia californica]	3578	2.00E-32	323	126	81	50.79	482	108	3036	3161	-2	0
experiment_contig_4540	2181	gi|675878218|ref|XP_009024669.1|	hypothetical protein HELRODRAFT_193289 [Helobdella robusta]	330	5.00E-09	153	142	73	35.92	1025	1441	200	327	2	0
experiment_contig_4550	2377	gi|676493145|ref|XP_009066144.1|	hypothetical protein LOTGIDRAFT_92173, partial [Lottia gigantea]	620	0	1923	551	451	67.88	1644	1	1	539	-2	0
experiment_contig_4555	1285	gi|676474699|ref|XP_009060226.1|	hypothetical protein LOTGIDRAFT_229086 [Lottia gigantea]	397	0	1541	396	331	69.95	1246	62	1	396	-1	0
experiment_contig_4575	3560	gi|524882892|ref|XP_005098082.1|	PREDICTED: uncharacterized protein LOC101862727 [Aplysia californica]	399	7.00E-63	575	127	120	83.46	566	946	274	399	2	0
experiment_contig_4591	9745	gi|676428901|ref|XP_009045426.1|	hypothetical protein LOTGIDRAFT_110341 [Lottia gigantea]	491	2.00E-130	1100	491	306	43.38	5811	7283	3	490	3	0
experiment_contig_4597	2840	gi|676445461|ref|XP_009050761.1|	hypothetical protein LOTGIDRAFT_142755, partial [Lottia gigantea]	416	0	1445	438	332	63.24	2225	915	2	407	-1	0
experiment_contig_4602	975	gi|524916184|ref|XP_005112874.1|	PREDICTED: cleavage stimulation factor subunit 1-like isoform X1 [Aplysia californica]	430	1.00E-113	881	212	184	74.06	637	2	3	214	-3	0
experiment_contig_4607	3320	gi|676489825|ref|XP_009065066.1|	hypothetical protein LOTGIDRAFT_108047 [Lottia gigantea]	380	2.00E-116	955	351	242	51.28	2963	1914	44	376	-1	0
experiment_contig_4622	3164	gi|524885697|ref|XP_005099453.1|	PREDICTED: secretory carrier-associated membrane protein 1-like isoform X3 [Aplysia californica]	275	6.00E-08	144	55	45	76.36	3	167	222	275	3	0
experiment_contig_4627	3176	gi|524894139|ref|XP_005103572.1|	PREDICTED: uncharacterized protein LOC101847747 [Aplysia californica]	1202	5.00E-47	478	403	184	32.75	1635	457	760	1143	-3	0
experiment_contig_4639	3212	gi|170586804|ref|XP_001898169.1|	ADAMTS-like protease [Brugia malayi]	1124	1.00E-32	357	663	279	23.68	2600	768	46	679	-1	0
experiment_contig_4644	702	gi|524882414|ref|XP_005097851.1|	PREDICTED: 60S ribosomal protein L18a-like [Aplysia californica]	176	2.00E-110	826	176	161	85.8	603	76	1	176	-1	0
experiment_contig_4654	4486	gi|524893606|ref|XP_005103312.1|	PREDICTED: neogenin-like [Aplysia californica]	467	2.00E-79	409	206	125	41.75	625	1227	62	264	1	0
experiment_contig_4666	1858	gi|585675677|ref|XP_002736630.2|	PREDICTED: RING finger protein 10-like [Saccoglossus kowalevskii]	794	7.00E-94	802	407	239	44.96	1297	137	31	424	-1	0
experiment_contig_4681	4795	gi|676427719|ref|XP_009045039.1|	hypothetical protein LOTGIDRAFT_180023 [Lottia gigantea]	722	9.00E-95	843	221	181	68.78	926	1588	500	720	2	0
experiment_contig_4686	2707	gi|524881077|ref|XP_005097194.1|	PREDICTED: tumor susceptibility gene 101 protein-like [Aplysia californica]	459	7.00E-46	448	154	109	53.9	2076	1615	14	158	-2	0
experiment_contig_4693	11293	gi|524873532|ref|XP_005093511.1|	PREDICTED: low-density lipoprotein receptor-related protein 4-like [Aplysia californica]	1833	0	5865	1822	1369	60.81	66	5513	1	1802	3	0
experiment_contig_4710	3426	gi|524887580|ref|XP_005100374.1|	PREDICTED: serine--tRNA ligase, cytoplasmic-like [Aplysia californica]	500	0	2179	482	440	81.33	167	1612	1	481	2	0
experiment_contig_4715	803	gi|158298928|ref|XP_319063.4|	AGAP009937-PA, partial [Anopheles gambiae str. PEST]	1520	1.00E-13	185	187	89	33.16	221	769	401	571	2	0
experiment_contig_4720	768	gi|524870300|ref|XP_005091935.1|	PREDICTED: 60S ribosomal protein L9-like isoform X2 [Aplysia californica]	188	2.00E-80	631	163	134	72.39	737	249	1	163	-2	0
experiment_contig_4725	5814	gi|524881713|ref|XP_005097506.1|	PREDICTED: exocyst complex component 1-like [Aplysia californica]	885	0	1800	526	420	65.21	83	1612	43	565	2	0
experiment_contig_4730	3834	gi|524880932|ref|XP_005097124.1|	PREDICTED: tensin-1-like [Aplysia californica]	1287	0	1571	377	338	80.37	113	1234	914	1287	2	0
experiment_contig_4735	744	gi|676441360|ref|XP_009049471.1|	hypothetical protein LOTGIDRAFT_238691 [Lottia gigantea]	197	3.00E-48	417	200	130	42	743	144	1	197	-2	0
experiment_contig_4769	5047	gi|676466991|ref|XP_009057744.1|	hypothetical protein LOTGIDRAFT_163420 [Lottia gigantea]	779	1.00E-104	922	311	225	61.74	4763	3912	476	777	-3	0
experiment_contig_4789	9433	gi|524873099|ref|XP_005093303.1|	PREDICTED: uncharacterized protein LOC101854480 isoform X2 [Aplysia californica]	2560	2.00E-178	1598	1630	731	28.47	6202	1454	1143	2557	-1	0
experiment_contig_4799	2852	gi|524901593|ref|XP_005107202.1|	PREDICTED: fibrillin-1-like [Aplysia californica]	1317	5.00E-98	877	584	303	38.01	2850	1261	114	687	-3	0
experiment_contig_4804	2887	gi|339247869|ref|XP_003375568.1|	transforming protein RhoA [Trichinella spiralis]	192	2.00E-73	547	137	116	75.91	426	836	60	192	3	0
experiment_contig_4810	4974	gi|524868526|ref|XP_005091065.1|	PREDICTED: cryptochrome-1-like [Aplysia californica]	526	0	1893	524	410	66.6	1063	2628	4	526	1	0
experiment_contig_4815	2153	gi|156406717|ref|XP_001641191.1|	predicted protein, partial [Nematostella vectensis]	320	6.00E-38	376	198	111	44.95	10	603	20	217	1	0
experiment_contig_4822	3616	gi|524888163|ref|XP_005100657.1|	PREDICTED: cAMP-regulated phosphoprotein 21-like isoform X2 [Aplysia californica]	1101	2.00E-42	440	247	144	41.7	955	1626	230	472	1	0
experiment_contig_4827	824	gi|498989741|ref|XP_004531684.1|	PREDICTED: F-box/WD repeat-containing protein 5-like isoform X3 [Ceratitis capitata]	573	3.00E-09	149	60	40	53.33	178	14	62	120	-2	0
experiment_contig_4832	2042	gi|524872630|ref|XP_005093076.1|	PREDICTED: uncharacterized protein LOC101862565 [Aplysia californica]	720	1.00E-40	411	122	85	62.3	1777	1412	227	348	-2	0
experiment_contig_4842	4457	gi|325297000|ref|NP_001191512.1|	cortactin [Aplysia californica]	577	0	1634	600	431	60	4060	2396	1	577	-2	0
experiment_contig_4852	3709	gi|524886054|ref|XP_005099626.1|	PREDICTED: kinesin 3 [Aplysia californica]	1843	0	4567	1143	975	75.94	3386	39	1	1111	-3	0
experiment_contig_4859	3649	gi|524883711|ref|XP_005098482.1|	PREDICTED: osteoclast-stimulating factor 1-like [Aplysia californica]	218	2.00E-104	860	189	173	83.07	180	746	19	207	3	0
experiment_contig_4864	801	gi|676440128|ref|XP_009049074.1|	hypothetical protein LOTGIDRAFT_238643 [Lottia gigantea]	170	2.00E-61	504	171	129	60.82	683	195	1	169	-2	0
experiment_contig_4869	2020	gi|241655337|ref|XP_002411377.1|	transmembrane protein, putative [Ixodes scapularis]	319	4.00E-47	442	251	139	41.04	286	1029	26	273	1	0
experiment_contig_4913	4459	gi|195995617|ref|XP_002107677.1|	expressed hypothetical protein [Trichoplax adhaerens]	179	4.00E-09	151	37	34	83.78	949	1059	135	171	1	0
experiment_contig_4918	2277	gi|524883002|ref|XP_005098136.1|	PREDICTED: zinc finger RNA-binding protein-like [Aplysia californica]	917	0	2030	791	534	58.15	2261	69	1	747	-2	0
experiment_contig_4928	769	gi|195455861|ref|XP_002074898.1|	GK22902 [Drosophila willistoni]	596	5.00E-52	381	156	104	51.92	3	461	210	365	3	0
experiment_contig_4943	625	gi|676461804|ref|XP_009056061.1|	hypothetical protein LOTGIDRAFT_216207 [Lottia gigantea]	150	1.00E-31	297	100	80	57	622	329	48	147	-1	0
experiment_contig_4953	3938	gi|524869752|ref|XP_005091667.1|	PREDICTED: prenylated Rab acceptor protein 1-like [Aplysia californica]	194	1.00E-92	774	194	171	69.59	1068	490	1	194	-3	0
experiment_contig_4964	8105	gi|676429050|ref|XP_009045474.1|	hypothetical protein LOTGIDRAFT_94700, partial [Lottia gigantea]	227	2.00E-65	586	232	156	49.57	7621	6926	1	227	-2	0
experiment_contig_4971	5854	gi|115620446|ref|XP_001200905.1|	PREDICTED: ankyrin repeat, PH and SEC7 domain containing protein secG-like [Strongylocentrotus purpuratus]	373	1.00E-19	242	444	184	26.13	296	1621	2	371	2	0
experiment_contig_4976	1831	gi|676462891|ref|XP_009056417.1|	hypothetical protein LOTGIDRAFT_232874 [Lottia gigantea]	1794	0	2050	635	479	62.05	1829	33	1022	1651	-3	0
experiment_contig_4981	1278	gi|676467491|ref|XP_009057905.1|	hypothetical protein LOTGIDRAFT_209569 [Lottia gigantea]	637	0	1898	426	386	80.28	1278	1	83	508	-1	0
experiment_contig_5013	6329	gi|676458812|ref|XP_009055098.1|	hypothetical protein LOTGIDRAFT_215748 [Lottia gigantea]	775	0	3388	777	691	81.21	272	2596	6	775	2	0
experiment_contig_5018	455	gi|585712705|ref|XP_006824968.1|	PREDICTED: very low-density lipoprotein receptor-like [Saccoglossus kowalevskii]	802	1.00E-20	195	77	49	49.35	221	442	106	182	2	0
experiment_contig_5023	2798	gi|524864845|ref|XP_005089256.1|	PREDICTED: zinc finger protein Noc-like [Aplysia californica]	590	2.00E-97	834	333	254	65.47	1117	2058	264	590	1	0
experiment_contig_5033	6765	gi|676472843|ref|XP_009059622.1|	hypothetical protein LOTGIDRAFT_51396, partial [Lottia gigantea]	1267	3.00E-113	866	191	172	79.06	190	762	1073	1263	1	0
experiment_contig_5038	6674	gi|585666526|ref|XP_002735276.2|	PREDICTED: poly [ADP-ribose] polymerase 12-like [Saccoglossus kowalevskii]	526	2.00E-49	489	358	192	35.2	6650	5619	48	397	-1	0
experiment_contig_5043	864	gi|390351476|ref|XP_003727670.1|	PREDICTED: macrophage mannose receptor 1-like isoform 1 [Strongylocentrotus purpuratus]	1929	7.00E-09	147	90	51	35.56	862	596	1305	1393	-3	0
experiment_contig_5048	996	gi|281360419|ref|NP_001097236.2|	CG8172, isoform D [Drosophila melanogaster]	371	5.00E-36	351	280	145	32.86	63	878	109	366	3	0
experiment_contig_5053	1357	gi|524877640|ref|XP_005095519.1|	PREDICTED: EMILIN-1-like [Aplysia californica]	162	8.00E-09	143	121	60	35.54	374	27	1	111	-3	0
experiment_contig_5063	2150	gi|676460668|ref|XP_009055699.1|	hypothetical protein LOTGIDRAFT_161601 [Lottia gigantea]	326	3.00E-135	805	205	169	70.73	380	994	115	315	2	0
experiment_contig_5068	2207	gi|524916402|ref|XP_005112978.1|	PREDICTED: uncharacterized protein LOC101845147 [Aplysia californica]	580	4.00E-92	784	280	203	58.57	1584	745	302	578	-3	0
experiment_contig_5073	978	gi|676467617|ref|XP_009057946.1|	hypothetical protein LOTGIDRAFT_182533 [Lottia gigantea]	607	1.00E-169	1269	331	277	72.21	1	978	82	410	1	0
experiment_contig_5079	1890	gi|676453047|ref|XP_009053229.1|	hypothetical protein LOTGIDRAFT_231838 [Lottia gigantea]	452	0	1938	409	382	91.2	241	1440	31	439	1	0
experiment_contig_5089	6888	gi|676438854|ref|XP_009048666.1|	hypothetical protein LOTGIDRAFT_157823 [Lottia gigantea]	432	0	1467	428	348	64.72	2639	3922	1	418	2	0
experiment_contig_5094	2609	gi|524883636|ref|XP_005098445.1|	PREDICTED: uncharacterized protein C6orf62 homolog [Aplysia californica]	228	3.00E-50	461	123	103	61.79	2609	2241	103	225	-1	0
experiment_contig_5100	1983	gi|524887185|ref|XP_005100181.1|	PREDICTED: exocyst complex component 7-like [Aplysia californica]	648	5.00E-87	748	226	165	65.04	1745	1068	447	648	-2	0
experiment_contig_5110	5978	gi|676472454|ref|XP_009059497.1|	hypothetical protein LOTGIDRAFT_124654 [Lottia gigantea]	250	3.00E-110	919	235	195	71.91	1809	1111	16	250	-3	0
experiment_contig_5115	502	gi|676458470|ref|XP_009054986.1|	hypothetical protein LOTGIDRAFT_118738 [Lottia gigantea]	421	9.00E-59	496	113	100	77.88	3	341	15	127	3	0
experiment_contig_5121	987	gi|524883766|ref|XP_005098509.1|	PREDICTED: apolipoprotein D-like [Aplysia californica]	204	2.00E-49	431	160	108	52.5	316	792	31	190	1	0
experiment_contig_5131	784	gi|676426168|ref|XP_009044537.1|	hypothetical protein LOTGIDRAFT_230064 [Lottia gigantea]	359	7.00E-120	909	258	200	62.79	774	1	102	357	-2	0
experiment_contig_5136	5523	gi|524910264|ref|XP_005110013.1|	PREDICTED: integrator complex subunit 2-like [Aplysia californica]	1132	0	2445	992	675	50.5	2192	5161	180	1132	2	0
experiment_contig_5141	2617	gi|524905892|ref|XP_005108305.1|	PREDICTED: retinol dehydrogenase 13-like [Aplysia californica]	344	6.00E-98	767	241	184	59.34	2446	1724	103	343	-1	0
experiment_contig_5146	1408	gi|524899343|ref|XP_005106104.1|	PREDICTED: E2F-associated phosphoprotein-like [Aplysia californica]	319	2.00E-77	642	333	200	47.15	94	984	1	319	1	0
experiment_contig_5151	444	gi|195111650|ref|XP_002000391.1|	GI10204 [Drosophila mojavensis]	1659	3.00E-14	184	45	35	71.11	1	135	807	851	1	0
experiment_contig_5156	1516	gi|524864443|ref|XP_005089058.1|	PREDICTED: polypeptide N-acetylgalactosaminyltransferase 1-like isoform X1 [Aplysia californica]	635	0	2119	492	430	80.49	1470	1	1	488	-2	0
experiment_contig_5176	3254	gi|676457229|ref|XP_009054581.1|	hypothetical protein LOTGIDRAFT_189089 [Lottia gigantea]	290	4.00E-113	923	268	213	64.55	145	948	13	273	1	0
experiment_contig_5181	7741	gi|524871108|ref|XP_005092330.1|	PREDICTED: 85/88 kDa calcium-independent phospholipase A2-like isoform X2 [Aplysia californica]	921	0	2319	805	575	53.42	7456	5057	113	915	-1	0
experiment_contig_5191	1575	gi|585664348|ref|XP_006811999.1|	PREDICTED: uncharacterized protein LOC102803869, partial [Saccoglossus kowalevskii]	804	2.00E-13	190	149	75	32.89	1413	982	48	195	-1	0
experiment_contig_5197	1748	gi|291240559|ref|XP_002740189.1|	PREDICTED: probable beta-D-xylosidase 6-like [Saccoglossus kowalevskii]	745	6.00E-72	643	221	157	55.2	6	659	436	655	3	0
experiment_contig_5204	647	gi|524879793|ref|XP_005096568.1|	PREDICTED: survival motor neuron protein-like [Aplysia californica]	291	2.00E-35	333	207	118	43	4	618	10	197	1	0
experiment_contig_5214	3213	gi|524914942|ref|XP_005112280.1|	PREDICTED: uncharacterized protein LOC101862849 isoform X3 [Aplysia californica]	1675	7.00E-24	174	223	109	28.7	2725	2069	1085	1291	-3	0
experiment_contig_5224	4886	gi|676448658|ref|XP_009051803.1|	hypothetical protein LOTGIDRAFT_209160 [Lottia gigantea]	1136	0	2314	583	488	73.58	4769	3021	1	549	-1	0
experiment_contig_5229	5353	gi|676439033|ref|XP_009048725.1|	hypothetical protein LOTGIDRAFT_157887 [Lottia gigantea]	590	8.00E-84	754	225	173	58.22	3874	3206	8	230	-1	0
experiment_contig_5234	965	gi|676439850|ref|XP_009048985.1|	hypothetical protein LOTGIDRAFT_225908 [Lottia gigantea]	513	2.00E-57	508	203	132	48.77	357	959	276	478	3	0
experiment_contig_5239	2859	gi|524888480|ref|XP_005100811.1|	PREDICTED: heterogeneous nuclear ribonucleoprotein D-like-B-like isoform X4 [Aplysia californica]	304	1.00E-65	582	152	127	70.39	2531	2076	53	204	-2	0
experiment_contig_5245	8211	gi|524912688|ref|XP_005111186.1|	PREDICTED: uncharacterized protein LOC101861402 [Aplysia californica]	1447	3.00E-129	1163	304	255	70.39	286	1191	9	312	1	0
experiment_contig_5250	3834	gi|676445955|ref|XP_009050921.1|	hypothetical protein LOTGIDRAFT_231331 [Lottia gigantea]	478	2.00E-109	579	150	125	69.33	1701	2144	316	465	3	0
experiment_contig_5255	3340	gi|585689075|ref|XP_002738253.2|	PREDICTED: cytochrome b561 domain-containing protein 2-like [Saccoglossus kowalevskii]	236	8.00E-38	374	181	106	42.54	3053	2517	49	227	-3	0
experiment_contig_5266	333	gi|524864003|ref|XP_005088840.1|	PREDICTED: phosphatidylinositol N-acetylglucosaminyltransferase subunit C-like [Aplysia californica]	294	2.00E-36	330	110	79	61.82	332	3	177	285	-2	0
experiment_contig_5273	913	gi|676486580|ref|XP_009064023.1|	hypothetical protein LOTGIDRAFT_221356 [Lottia gigantea]	512	4.00E-42	398	238	145	39.5	705	4	53	285	-2	0
experiment_contig_5278	2551	gi|676489606|ref|XP_009064994.1|	hypothetical protein LOTGIDRAFT_236341 [Lottia gigantea]	185	5.00E-33	332	177	111	42.37	306	809	1	175	3	0
experiment_contig_5283	2010	gi|524910867|ref|XP_005110307.1|	PREDICTED: calumenin-like isoform X2 [Aplysia californica]	344	6.00E-18	223	56	51	67.86	172	5	254	309	-3	0
experiment_contig_5293	1432	gi|676482305|ref|XP_009062655.1|	hypothetical protein LOTGIDRAFT_235283 [Lottia gigantea]	211	3.00E-29	297	195	111	36.92	112	678	26	211	1	0
experiment_contig_5303	418	gi|524898691|ref|XP_005105791.1|	PREDICTED: uncharacterized protein LOC101863048 [Aplysia californica]	4187	8.00E-21	233	127	71	37.8	402	22	3489	3613	-2	0
experiment_contig_5308	2538	gi|676468834|ref|XP_009058336.1|	hypothetical protein LOTGIDRAFT_233544 [Lottia gigantea]	166	2.00E-06	127	66	39	46.97	72	263	102	164	3	0
experiment_contig_5314	4703	gi|676451600|ref|XP_009052759.1|	hypothetical protein LOTGIDRAFT_178238 [Lottia gigantea]	442	9.00E-110	849	314	216	52.23	1960	2895	136	440	1	0
experiment_contig_5319	418	gi|676459907|ref|XP_009055451.1|	hypothetical protein LOTGIDRAFT_228595 [Lottia gigantea]	200	5.00E-10	142	140	62	26.43	1	390	63	198	1	0
experiment_contig_5330	4805	gi|676462452|ref|XP_009056273.1|	hypothetical protein LOTGIDRAFT_162089 [Lottia gigantea]	242	2.00E-85	732	237	171	58.23	1068	1775	20	237	3	0
experiment_contig_5335	11537	gi|676453146|ref|XP_009053261.1|	hypothetical protein LOTGIDRAFT_214699 [Lottia gigantea]	2498	0	9943	2529	2160	75.41	235	7761	1	2477	1	0
experiment_contig_5356	700	gi|524903789|ref|XP_005108087.1|	PREDICTED: sialin-like [Aplysia californica]	485	4.00E-35	216	54	48	74.07	539	700	217	270	2	0
experiment_contig_5371	1248	gi|676452231|ref|XP_009052966.1|	hypothetical protein LOTGIDRAFT_174858 [Lottia gigantea]	256	3.00E-40	379	229	129	39.74	320	979	27	254	2	0
experiment_contig_5381	2358	gi|325197143|ref|NP_001191422.1|	sirtuin-5 [Aplysia californica]	355	2.00E-62	560	140	114	75	1	420	210	349	1	0
experiment_contig_5386	2335	gi|676491954|ref|XP_009065762.1|	hypothetical protein LOTGIDRAFT_133196 [Lottia gigantea]	418	1.00E-151	1175	329	264	65.96	182	1156	4	332	2	0
experiment_contig_5391	4470	gi|524886979|ref|XP_005100079.1|	PREDICTED: uncharacterized protein LOC101852249 [Aplysia californica]	150	2.00E-07	137	56	35	55.36	4395	4228	96	149	-1	0
experiment_contig_5401	5388	gi|676484976|ref|XP_009063512.1|	hypothetical protein LOTGIDRAFT_204598 [Lottia gigantea]	188	2.00E-06	130	43	33	58.14	3049	3177	144	185	1	0
experiment_contig_5406	897	gi|524880275|ref|XP_005096803.1|	PREDICTED: xanthine dehydrogenase/oxidase-like [Aplysia californica]	1090	2.00E-48	454	113	98	74.34	3	341	928	1040	3	0
experiment_contig_5411	1159	gi|676438047|ref|XP_009048401.1|	hypothetical protein LOTGIDRAFT_172967 [Lottia gigantea]	528	2.00E-17	218	57	47	68.42	1158	988	61	117	-2	0
experiment_contig_5416	4158	gi|524873360|ref|XP_005093427.1|	PREDICTED: nesprin-1-like isoform X1 [Aplysia californica]	2771	2.00E-13	198	82	62	58.54	1215	973	2691	2771	-1	0
experiment_contig_5421	756	gi|585681904|ref|XP_006819949.1|	PREDICTED: probable ATP-dependent RNA helicase DDX58-like [Saccoglossus kowalevskii]	1211	6.00E-18	218	86	58	51.16	497	748	515	600	2	0
experiment_contig_5428	1258	gi|524916037|ref|XP_005112801.1|	PREDICTED: SWI/SNF-related matrix-associated actin-dependent regulator of chromatin subfamily B member 1-like [Aplysia californica]	389	0	1669	390	339	78.46	53	1195	1	389	2	0
experiment_contig_5438	1428	gi|676495686|ref|XP_009066968.1|	hypothetical protein LOTGIDRAFT_134790 [Lottia gigantea]	437	0	1657	427	360	70.96	1283	3	1	415	-2	0
experiment_contig_5443	5629	gi|524903432|ref|XP_005107916.1|	PREDICTED: coronin-7-like [Aplysia californica]	963	0	2580	952	655	51.37	4661	1836	16	963	-3	0
experiment_contig_5448	6997	gi|524887886|ref|XP_005100525.1|	PREDICTED: EF-hand domain-containing protein D2-like [Aplysia californica]	195	2.00E-92	783	195	176	83.59	135	716	1	195	3	0
experiment_contig_5458	2928	gi|524890800|ref|XP_005101942.1|	PREDICTED: dedicator of cytokinesis protein 1-like [Aplysia californica]	1810	0	3402	932	778	66.63	2781	1	1	926	-1	0
experiment_contig_5463	6559	gi|524915980|ref|XP_005112774.1|	PREDICTED: vasculin-like isoform X1 [Aplysia californica]	452	2.00E-48	476	487	245	35.73	5361	4006	1	431	-2	0
experiment_contig_5468	10131	gi|676465000|ref|XP_009057102.1|	hypothetical protein LOTGIDRAFT_217030 [Lottia gigantea]	309	3.00E-132	1095	310	256	69.35	1554	2468	1	307	3	0
experiment_contig_5478	1114	gi|524885384|ref|XP_005099300.1|	PREDICTED: multiple epidermal growth factor-like domains protein 10-like [Aplysia californica]	486	2.00E-28	299	401	180	30.67	11	1111	72	457	2	0
experiment_contig_5483	7851	gi|524876666|ref|XP_005095044.1|	PREDICTED: inositol hexakisphosphate kinase 1-like [Aplysia californica]	499	2.00E-46	464	347	182	35.16	4363	5301	152	494	1	0
experiment_contig_5488	8834	gi|524882034|ref|XP_005097662.1|	PREDICTED: GTPase-activating protein and VPS9 domain-containing protein 1-like [Aplysia californica]	1789	0	2005	731	516	56.22	1117	3177	1	731	1	0
experiment_contig_5498	1949	gi|156408217|ref|XP_001641753.1|	predicted protein [Nematostella vectensis]	285	8.00E-48	444	239	145	39.33	1931	1221	30	264	-1	0
experiment_contig_5526	10895	gi|524912021|ref|XP_005110865.1|	PREDICTED: protein FAM179B-like [Aplysia californica]	706	0	2196	708	524	61.16	10713	8665	1	706	-3	0
experiment_contig_5531	1216	gi|524864626|ref|XP_005089148.1|	PREDICTED: aldose 1-epimerase-like [Aplysia californica]	344	5.00E-22	249	73	54	61.64	1215	997	270	342	-2	0
experiment_contig_5536	431	gi|390342288|ref|XP_003725634.1|	PREDICTED: uncharacterized protein LOC100892540 [Strongylocentrotus purpuratus]	239	8.00E-06	113	65	37	43.08	219	389	81	145	3	0
experiment_contig_5541	360	gi|158284419|ref|XP_001230448.2|	Anopheles gambiae str. PEST AGAP012609-PA [Anopheles gambiae str. PEST]	316	1.00E-25	257	86	64	55.81	2	253	231	316	2	0
experiment_contig_5546	788	gi|524902437|ref|XP_005107470.1|	PREDICTED: uncharacterized protein LOC101855902 isoform X3 [Aplysia californica]	1437	5.00E-14	187	72	51	52.78	194	409	957	1028	2	0
experiment_contig_5561	3117	gi|524885736|ref|XP_005099472.1|	PREDICTED: dual specificity protein phosphatase 7-like isoform X2 [Aplysia californica]	364	1.00E-154	1211	375	289	65.07	2716	1619	1	364	-3	0
experiment_contig_5572	2529	gi|676493043|ref|XP_009066116.1|	hypothetical protein LOTGIDRAFT_236766 [Lottia gigantea]	226	5.00E-61	539	228	151	50	141	809	7	226	3	0
experiment_contig_5582	5368	gi|524864853|ref|XP_005089260.1|	PREDICTED: erlin-1-like isoform X2 [Aplysia californica]	331	3.00E-48	465	125	112	73.6	4186	3815	188	312	-1	0
experiment_contig_5594	2206	gi|524887218|ref|XP_005100197.1|	PREDICTED: zinc finger protein on ecdysone puffs-like isoform X2 [Aplysia californica]	734	5.00E-64	594	270	168	44.81	28	801	190	447	1	0
experiment_contig_5611	648	gi|524908573|ref|XP_005109380.1|	PREDICTED: uncharacterized protein LOC101845042 isoform X2 [Aplysia californica]	562	1.00E-37	358	96	79	68.75	290	3	172	267	-2	0
experiment_contig_5616	8303	gi|524908831|ref|XP_005109505.1|	PREDICTED: flocculation protein FLO11-like isoform X1 [Aplysia californica]	1165	4.00E-13	198	384	157	30.21	7706	6771	798	1151	-1	0
experiment_contig_5621	5910	gi|676450819|ref|XP_009052503.1|	hypothetical protein LOTGIDRAFT_188052 [Lottia gigantea]	203	8.00E-87	740	203	169	67.49	3960	3352	1	200	-1	0
experiment_contig_5626	1363	gi|524867697|ref|XP_005090656.1|	PREDICTED: 39S ribosomal protein L44, mitochondrial-like [Aplysia californica]	401	1.00E-122	952	362	250	49.72	1360	287	35	394	-1	0
experiment_contig_5631	1690	gi|524902840|ref|XP_005107643.1|	PREDICTED: uncharacterized protein LOC101856462 isoform X3 [Aplysia californica]	832	3.00E-18	231	421	179	21.62	23	1228	325	697	2	0
experiment_contig_5636	2269	gi|528524646|ref|NP_001268690.1|	ATP-binding cassette, sub-family C (CFTR/MRP), member 1 [Strongylocentrotus purpuratus]	1577	1.00E-37	395	108	88	67.59	2269	1946	1277	1384	-1	0
experiment_contig_5641	725	gi|676439058|ref|XP_009048734.1|	hypothetical protein LOTGIDRAFT_213032 [Lottia gigantea]	669	3.00E-114	895	239	214	78.66	721	5	1	235	-2	0
experiment_contig_5656	1348	gi|524883656|ref|XP_005098455.1|	PREDICTED: uncharacterized protein LOC101850564 [Aplysia californica]	2444	2.00E-69	630	463	232	34.56	1346	3	1239	1691	-3	0
experiment_contig_5661	2502	gi|524907241|ref|XP_005108743.1|	PREDICTED: trafficking protein particle complex subunit 5-like [Aplysia californica]	188	9.00E-110	875	188	179	85.64	2483	1923	1	188	-2	0
experiment_contig_5678	1624	gi|312091591|ref|XP_003147035.1|	hypothetical protein LOAG_11468 [Loa loa]	126	5.00E-08	136	79	47	41.77	256	492	42	120	1	0
experiment_contig_5683	1689	gi|524864903|ref|XP_005089285.1|	PREDICTED: protein SSUH2 homolog [Aplysia californica]	495	0	1440	455	333	61.32	1436	120	49	495	-2	0
experiment_contig_5688	807	gi|676462578|ref|XP_009056314.1|	hypothetical protein LOTGIDRAFT_162140 [Lottia gigantea]	779	2.00E-14	190	235	109	25.96	101	802	415	641	2	0
experiment_contig_5694	1615	gi|524907102|ref|XP_005108677.1|	PREDICTED: NADH dehydrogenase [ubiquinone] 1 beta subcomplex subunit 8, mitochondrial-like [Aplysia californica]	191	4.00E-57	497	189	127	52.91	1351	794	1	187	-1	0
experiment_contig_5699	637	gi|585652617|ref|XP_006814952.1|	PREDICTED: uncharacterized protein LOC102801595 [Saccoglossus kowalevskii]	1604	3.00E-25	273	116	69	47.41	250	594	530	645	1	0
experiment_contig_5704	6782	gi|676448412|ref|XP_009051724.1|	hypothetical protein LOTGIDRAFT_228417 [Lottia gigantea]	368	8.00E-10	165	58	45	62.07	2723	2890	311	368	2	0
experiment_contig_5709	1357	gi|524873998|ref|XP_005093741.1|	PREDICTED: uncharacterized protein LOC101854071 [Aplysia californica]	4104	7.00E-114	967	452	288	40.93	1350	1	172	620	-2	0
experiment_contig_5739	989	gi|676434827|ref|XP_009047356.1|	hypothetical protein LOTGIDRAFT_230584 [Lottia gigantea]	559	6.00E-90	733	329	208	44.98	1	984	70	393	1	0
experiment_contig_5750	607	gi|585665107|ref|XP_006812129.1|	PREDICTED: baculoviral IAP repeat-containing protein 2-like [Saccoglossus kowalevskii]	460	8.00E-08	134	52	35	48.08	452	604	276	327	2	0
experiment_contig_5760	738	gi|524868361|ref|XP_005090983.1|	PREDICTED: low-density lipoprotein receptor-related protein 4-like [Aplysia californica]	794	6.00E-64	558	213	145	53.05	638	3	5	211	-2	0
experiment_contig_5765	1312	gi|390360116|ref|XP_003729635.1|	PREDICTED: RNA-directed DNA polymerase from mobile element jockey-like [Strongylocentrotus purpuratus]	870	1.00E-14	161	149	69	34.9	1157	756	736	868	-3	0
experiment_contig_5771	3700	gi|676473396|ref|XP_009059803.1|	hypothetical protein LOTGIDRAFT_234291 [Lottia gigantea]	759	1.00E-20	256	219	108	31.51	3497	2853	393	607	-3	0
experiment_contig_5776	701	gi|524907984|ref|XP_005109101.1|	PREDICTED: LOW QUALITY PROTEIN: sphingosine-1-phosphate lyase-like [Aplysia californica]	536	4.00E-76	629	218	160	52.29	7	660	3	220	1	0
experiment_contig_5781	1248	gi|340386768|ref|XP_003391880.1|	PREDICTED: deleted in malignant brain tumors 1 protein-like, partial [Amphimedon queenslandica]	170	9.00E-27	275	106	72	51.89	1237	920	15	117	-3	0
experiment_contig_5786	1800	gi|676473595|ref|XP_009059869.1|	hypothetical protein LOTGIDRAFT_218879 [Lottia gigantea]	490	8.00E-151	1161	417	290	53.72	1252	2	8	411	-3	0
experiment_contig_5796	3207	gi|642935715|ref|XP_008198140.1|	PREDICTED: beclin 1-associated autophagy-related key regulator [Tribolium castaneum]	293	2.00E-15	180	96	50	41.67	3149	2868	105	200	-2	0
experiment_contig_5807	3062	gi|524905607|ref|XP_005108180.1|	PREDICTED: Krueppel-like factor 10-like [Aplysia californica]	672	1.00E-47	472	233	136	48.5	2411	1737	452	664	-1	0
experiment_contig_5813	775	gi|676442714|ref|XP_009049890.1|	hypothetical protein LOTGIDRAFT_231062 [Lottia gigantea]	274	2.00E-08	140	50	31	56	293	430	117	166	2	0
experiment_contig_5841	483	gi|676426734|ref|XP_009044718.1|	hypothetical protein LOTGIDRAFT_237303 [Lottia gigantea]	212	6.00E-40	354	113	88	61.06	144	482	15	125	3	0
experiment_contig_5866	8555	gi|524890066|ref|XP_005101582.1|	PREDICTED: lethal(2) giant larvae protein homolog 1-like [Aplysia californica]	1630	0	2591	833	619	59.66	5710	3272	666	1488	-2	0
experiment_contig_5873	2688	gi|524881526|ref|XP_005097414.1|	PREDICTED: probable cytochrome P450 CYP44-like isoform X2 [Aplysia californica]	518	3.00E-42	424	204	117	40.69	1627	1016	333	518	-3	0
experiment_contig_5885	3421	gi|676461383|ref|XP_009055926.1|	hypothetical protein LOTGIDRAFT_161773 [Lottia gigantea]	461	1.00E-152	1179	292	245	75.34	3419	2583	55	340	-3	0
experiment_contig_5895	547	gi|676455536|ref|XP_009054038.1|	hypothetical protein LOTGIDRAFT_144654, partial [Lottia gigantea]	193	2.00E-16	192	81	56	48.15	1	243	109	187	1	0
experiment_contig_5901	6797	gi|676484197|ref|XP_009063269.1|	hypothetical protein LOTGIDRAFT_235611 [Lottia gigantea]	470	1.00E-106	917	234	200	68.38	6791	6090	237	470	-1	0
experiment_contig_5906	5984	gi|676455864|ref|XP_009054144.1|	hypothetical protein LOTGIDRAFT_74903, partial [Lottia gigantea]	184	6.00E-89	754	184	162	72.28	5428	5979	1	184	1	0
experiment_contig_5911	4047	gi|676448191|ref|XP_009051653.1|	hypothetical protein LOTGIDRAFT_104288 [Lottia gigantea]	570	6.00E-114	793	397	245	42.07	3256	2069	8	392	-3	0
experiment_contig_5916	628	gi|676492932|ref|XP_009066082.1|	hypothetical protein LOTGIDRAFT_133858 [Lottia gigantea]	504	2.00E-34	309	128	86	49.22	626	243	311	437	-3	0
experiment_contig_5922	1330	gi|676486591|ref|XP_009064024.1|	hypothetical protein LOTGIDRAFT_167900 [Lottia gigantea]	263	4.00E-48	436	267	151	35.58	304	1068	1	263	1	0
experiment_contig_5927	5555	gi|676456664|ref|XP_009054396.1|	hypothetical protein LOTGIDRAFT_239470 [Lottia gigantea]	744	7.00E-169	1391	651	409	44.39	5005	3095	72	674	-2	0
experiment_contig_5932	1770	gi|340386226|ref|XP_003391609.1|	PREDICTED: short-chain collagen C4-like, partial [Amphimedon queenslandica]	217	3.00E-32	323	162	90	41.98	505	972	57	217	1	0
experiment_contig_5937	1267	gi|524885272|ref|XP_005099245.1|	PREDICTED: ribonuclease UK114-like [Aplysia californica]	136	2.00E-59	501	136	120	71.32	145	549	1	136	1	0
experiment_contig_5957	4379	gi|524882233|ref|XP_005097761.1|	PREDICTED: protein still life, isoforms C/SIF type 2-like isoform X1 [Aplysia californica]	1306	0	2779	808	632	65.84	2079	4379	431	1236	3	0
experiment_contig_5962	2854	gi|676448234|ref|XP_009051667.1|	hypothetical protein LOTGIDRAFT_152928 [Lottia gigantea]	120	5.00E-25	268	115	64	45.22	340	672	5	119	1	0
experiment_contig_5967	2270	gi|524897872|ref|XP_005105392.1|	PREDICTED: filamin-A-like [Aplysia californica]	922	3.00E-107	805	248	185	59.27	4	747	501	748	1	0
experiment_contig_5972	663	gi|676490605|ref|XP_009065324.1|	hypothetical protein LOTGIDRAFT_108245 [Lottia gigantea]	539	4.00E-22	245	123	74	40.65	3	368	415	536	3	0
experiment_contig_5977	8387	gi|665792105|ref|XP_008543639.1|	PREDICTED: helicase domino [Microplitis demolitor]	3880	0	3953	2155	1242	44.22	7542	1507	38	2027	-3	0
experiment_contig_5983	2701	gi|524880660|ref|XP_005096991.1|	PREDICTED: uncharacterized protein LOC101848347 isoform X3 [Aplysia californica]	469	5.00E-135	1079	449	299	45.21	61	1368	29	468	1	0
experiment_contig_5988	5259	gi|524871172|ref|XP_005092362.1|	PREDICTED: 26S proteasome non-ATPase regulatory subunit 11-like [Aplysia californica]	420	0	1880	421	387	83.37	155	1417	1	420	2	0
experiment_contig_6003	3166	gi|676459832|ref|XP_009055429.1|	hypothetical protein LOTGIDRAFT_228571 [Lottia gigantea]	401	1.00E-06	136	275	120	26.55	2816	2031	7	267	-3	0
experiment_contig_6008	1333	gi|676455155|ref|XP_009053913.1|	hypothetical protein LOTGIDRAFT_232078 [Lottia gigantea]	896	2.00E-16	213	67	51	55.22	227	27	14	80	-3	0
experiment_contig_6039	4761	gi|585687496|ref|XP_006820503.1|	PREDICTED: polynucleotide 5'-hydroxyl-kinase NOL9-like [Saccoglossus kowalevskii]	543	2.00E-47	471	374	196	29.41	1902	2972	171	525	3	0
experiment_contig_6044	5449	gi|156408700|ref|XP_001641994.1|	predicted protein [Nematostella vectensis]	871	0	1209	472	317	48.94	3354	1957	250	717	-2	0
experiment_contig_6050	6855	gi|675852292|ref|XP_009011706.1|	hypothetical protein HELRODRAFT_190319 [Helobdella robusta]	754	3.00E-55	545	637	312	28.41	6630	4837	3	603	-1	0
experiment_contig_6055	1495	gi|390331557|ref|XP_003723308.1|	PREDICTED: RNA-directed DNA polymerase from mobile element jockey-like [Strongylocentrotus purpuratus]	926	2.00E-08	131	115	55	33.04	1040	1375	568	682	2	0
experiment_contig_6065	689	gi|524900520|ref|XP_005106680.1|	PREDICTED: glutathione S-transferase-like [Aplysia californica]	105	4.00E-17	195	76	54	53.95	680	453	26	100	-1	0
experiment_contig_6070	3286	gi|524875225|ref|XP_005094343.1|	PREDICTED: protein white-like isoform X4 [Aplysia californica]	693	0	1844	567	440	58.2	463	2130	98	664	1	0
experiment_contig_6085	3767	gi|325296799|ref|NP_001191640.1|	CREB-binding protein [Aplysia californica]	2245	6.00E-98	903	246	200	69.92	722	3	891	1130	-1	0
experiment_contig_6100	987	gi|585677848|ref|XP_006819218.1|	PREDICTED: uncharacterized protein LOC102807067 [Saccoglossus kowalevskii]	241	2.00E-06	126	50	32	46	935	786	171	220	-2	0
experiment_contig_6110	4264	gi|524875331|ref|XP_005094396.1|	PREDICTED: RING finger protein nhl-1-like, partial [Aplysia californica]	677	0	1521	525	379	58.48	1568	3094	172	677	2	0
experiment_contig_6115	4213	gi|524873309|ref|XP_005093404.1|	PREDICTED: copper-transporting ATPase 1-like isoform X3 [Aplysia californica]	1355	0	3710	1216	895	61.02	635	4213	4	1199	2	0
experiment_contig_6120	7203	gi|676463884|ref|XP_009056745.1|	hypothetical protein LOTGIDRAFT_233053 [Lottia gigantea]	520	0	1615	471	364	67.73	4030	2705	59	519	-3	0
experiment_contig_6126	6716	gi|524913397|ref|XP_005111529.1|	PREDICTED: kelch-like ECH-associated protein 1-like [Aplysia californica]	607	0	2429	586	511	74.23	440	2197	22	607	2	0
experiment_contig_6132	3054	gi|572309452|ref|XP_006620516.1|	PREDICTED: tyrosine-protein kinase Btk29A-like isoform X3 [Apis dorsata]	722	0	1614	705	440	47.09	2835	949	19	717	-1	0
experiment_contig_6137	2268	gi|676479281|ref|XP_009061700.1|	hypothetical protein LOTGIDRAFT_166380 [Lottia gigantea]	592	4.00E-20	178	146	71	36.99	1818	1390	425	568	-1	0
experiment_contig_6155	2294	gi|156354068|ref|XP_001623225.1|	predicted protein, partial [Nematostella vectensis]	147	4.00E-18	217	107	70	42.06	234	548	32	138	3	0
experiment_contig_6161	5218	gi|524899077|ref|XP_005105979.1|	PREDICTED: endoplasmic reticulum metallopeptidase 1-like [Aplysia californica]	909	0	2029	882	559	45.46	4903	2297	41	909	-1	0
experiment_contig_6167	9003	gi|524912375|ref|XP_005111037.1|	PREDICTED: ras-related protein Rab-9B-like isoform X2 [Aplysia californica]	205	2.00E-100	845	205	179	77.07	2517	3125	1	205	3	0
experiment_contig_6174	1984	gi|524881389|ref|XP_005097346.1|	PREDICTED: transmembrane protein 184C-like [Aplysia californica]	625	3.00E-23	272	91	64	57.14	569	838	98	188	2	0
experiment_contig_6180	4884	gi|524912591|ref|XP_005111141.1|	PREDICTED: protein TFG-like [Aplysia californica]	401	2.00E-65	598	226	160	58.41	2154	2807	1	217	3	0
experiment_contig_6185	4821	gi|676459102|ref|XP_009055192.1|	hypothetical protein LOTGIDRAFT_118703 [Lottia gigantea]	667	2.00E-115	844	341	236	52.49	3	995	197	530	3	0
experiment_contig_6202	3383	gi|524875400|ref|XP_005094428.1|	PREDICTED: solute carrier family 46 member 3-like [Aplysia californica]	444	8.00E-18	228	389	171	24.42	3381	2248	34	388	-3	0
experiment_contig_6208	4369	gi|524865989|ref|XP_005089819.1|	PREDICTED: dentin sialophosphoprotein-like [Aplysia californica]	965	2.00E-58	572	313	177	41.85	3936	3013	1	263	-2	0
experiment_contig_6218	1247	gi|524897611|ref|XP_005105265.1|	PREDICTED: prestin-like [Aplysia californica]	826	7.00E-12	176	63	47	52.38	1244	1056	763	825	-1	0
experiment_contig_6242	8559	gi|524915314|ref|XP_005112460.1|	PREDICTED: forkhead box protein O-like isoform X1 [Aplysia californica]	639	1.00E-165	1377	672	419	51.93	403	2202	1	639	1	0
experiment_contig_6248	2553	gi|524884109|ref|XP_005098678.1|	PREDICTED: casein kinase I isoform delta-like isoform X4 [Aplysia californica]	422	0	1759	344	333	95.06	2548	1517	1	342	-3	0
experiment_contig_6254	579	gi|524881000|ref|XP_005097156.1|	PREDICTED: temptin-like [Aplysia californica]	128	3.00E-39	346	128	82	52.34	577	194	1	128	-3	0
experiment_contig_6259	318	gi|390365022|ref|XP_785040.3|	PREDICTED: neurotrypsin-like, partial [Strongylocentrotus purpuratus]	434	6.00E-24	246	94	61	44.68	283	2	217	310	-3	0
experiment_contig_6264	2170	gi|676448895|ref|XP_009051878.1|	hypothetical protein LOTGIDRAFT_159291, partial [Lottia gigantea]	473	3.00E-101	577	281	181	42.7	640	1479	174	451	1	0
experiment_contig_6271	2134	gi|390340432|ref|XP_003725242.1|	PREDICTED: uncharacterized protein LOC100891783 [Strongylocentrotus purpuratus]	637	3.00E-07	141	238	106	30.67	1429	752	282	513	-1	0
experiment_contig_6287	1721	gi|676451351|ref|XP_009052677.1|	hypothetical protein LOTGIDRAFT_143815 [Lottia gigantea]	144	7.00E-72	596	144	126	77.08	229	660	1	144	1	0
experiment_contig_6292	8883	gi|676447550|ref|XP_009051444.1|	hypothetical protein LOTGIDRAFT_103997 [Lottia gigantea]	621	0	2200	626	497	66.13	8264	6459	1	621	-2	0
experiment_contig_6297	3078	gi|585722101|ref|XP_006813392.1|	PREDICTED: uncharacterized protein LOC102810040 [Saccoglossus kowalevskii]	857	2.00E-10	128	48	34	45.83	1087	1230	434	481	1	0
experiment_contig_6313	531	gi|676478139|ref|XP_009061338.1|	hypothetical protein LOTGIDRAFT_126803, partial [Lottia gigantea]	253	2.00E-30	293	141	88	46.81	531	115	104	244	-1	0
experiment_contig_6324	1983	gi|676485269|ref|XP_009063607.1|	hypothetical protein LOTGIDRAFT_107562, partial [Lottia gigantea]	754	0	1814	567	413	59.08	1703	3	1	559	-2	0
experiment_contig_6334	542	gi|524900286|ref|XP_005106564.1|	PREDICTED: beta-1,3-galactosyl-O-glycosyl-glycoprotein beta-1,6-N-acetylglucosaminyltransferase-like [Aplysia californica]	125	3.00E-44	378	111	86	56.76	523	191	12	122	-2	0
experiment_contig_6347	2392	gi|524863982|ref|XP_005088830.1|	PREDICTED: cysteine and glycine-rich protein 3-like [Aplysia californica]	76	8.00E-32	313	74	63	78.38	2163	1942	1	74	-2	0
experiment_contig_6352	2676	gi|524898819|ref|XP_005105854.1|	PREDICTED: apolipophorins-like [Aplysia californica]	4147	6.00E-116	706	393	230	36.13	2501	1326	3449	3823	-2	0
experiment_contig_6362	1335	gi|585647041|ref|XP_002732699.2|	PREDICTED: mucin-12-like [Saccoglossus kowalevskii]	1192	4.00E-57	533	293	165	42.66	484	1335	611	873	1	0
experiment_contig_6377	6980	gi|524866854|ref|XP_005090243.1|	PREDICTED: putative fatty acid elongation protein 3-like [Aplysia californica]	267	6.00E-131	1075	264	229	72.73	180	959	4	267	3	0
experiment_contig_6382	6089	gi|524894652|ref|XP_005103821.1|	PREDICTED: acyl-CoA synthetase family member 4-like [Aplysia californica]	1266	0	1533	1257	631	34.21	6056	2427	97	1263	-1	0
experiment_contig_6403	5280	gi|512911837|ref|XP_004927509.1|	PREDICTED: uncharacterized protein LOC101745189 [Bombyx mori]	283	9.00E-11	168	128	68	35.16	3140	3487	147	268	2	0
experiment_contig_6408	438	gi|340384739|ref|XP_003390868.1|	PREDICTED: latent-transforming growth factor beta-binding protein 1-like, partial [Amphimedon queenslandica]	893	2.00E-21	237	98	61	45.92	437	147	522	619	-2	0
experiment_contig_6413	4162	gi|524875771|ref|XP_005094609.1|	PREDICTED: peroxisomal acyl-coenzyme A oxidase 1-like isoform X5 [Aplysia californica]	668	0	1719	499	388	63.13	4088	2601	3	498	-3	0
experiment_contig_6424	601	gi|524881606|ref|XP_005097453.1|	PREDICTED: uncharacterized oxidoreductase At1g06690, chloroplastic-like isoform X1 [Aplysia californica]	336	2.00E-44	397	106	85	60.38	281	598	87	192	2	0
experiment_contig_6430	696	gi|676480514|ref|XP_009062084.1|	hypothetical protein LOTGIDRAFT_205793 [Lottia gigantea]	254	3.00E-15	188	62	46	56.45	261	79	191	252	-1	0
experiment_contig_6441	1081	gi|449669975|ref|XP_004207161.1|	PREDICTED: uncharacterized protein LOC101239790 [Hydra vulgaris]	645	3.00E-13	184	137	74	32.12	628	1032	487	623	1	0
experiment_contig_6446	1875	gi|524909408|ref|XP_005109751.1|	PREDICTED: ganglioside GM2 activator-like [Aplysia californica]	260	5.00E-24	267	262	130	29.77	1748	1011	2	259	-2	0
experiment_contig_6451	459	gi|524895055|ref|XP_005104015.1|	PREDICTED: pendrin-like [Aplysia californica]	1002	2.00E-20	196	112	66	39.29	27	356	814	925	3	0
experiment_contig_6456	2326	gi|524867842|ref|XP_005090728.1|	PREDICTED: FMRFamide receptor-like [Aplysia californica]	429	3.00E-131	1040	397	281	55.67	1886	708	15	400	-3	0
experiment_contig_6463	2988	gi|524907709|ref|XP_005108969.1|	PREDICTED: formin-like protein 5-like [Aplysia californica]	857	1.00E-48	486	284	165	37.32	99	917	48	282	3	0
experiment_contig_6474	2232	gi|374093227|ref|NP_001243365.1|	dynein light chain [Aplysia californica]	89	2.00E-54	476	89	89	98.88	142	408	1	89	1	0
experiment_contig_6479	2723	gi|524888687|ref|XP_005100911.1|	PREDICTED: putative protein TPRXL-like isoform X1 [Aplysia californica]	426	8.00E-34	354	115	83	63.48	2188	1856	311	422	-2	0
experiment_contig_6484	3044	gi|676489951|ref|XP_009065109.1|	hypothetical protein LOTGIDRAFT_108496, partial [Lottia gigantea]	483	4.00E-148	1172	381	285	56.96	208	1347	1	372	1	0
experiment_contig_6495	6807	gi|676490577|ref|XP_009065315.1|	hypothetical protein LOTGIDRAFT_211133 [Lottia gigantea]	656	7.00E-20	252	50	50	96	1	150	607	656	1	0
experiment_contig_6500	6177	gi|676491678|ref|XP_009065673.1|	hypothetical protein LOTGIDRAFT_132962 [Lottia gigantea]	1355	0	4328	1376	1037	59.38	154	4227	1	1355	1	0
experiment_contig_6510	3721	gi|524867640|ref|XP_005090628.1|	PREDICTED: NADP-dependent malic enzyme-like [Aplysia californica]	601	0	2328	603	510	73.47	370	2169	1	599	1	0
experiment_contig_6518	9355	gi|524870022|ref|XP_005091797.1|	PREDICTED: formin-like protein CG32138-like isoform X3 [Aplysia californica]	999	0	1984	496	444	77.42	9355	7868	496	990	-1	0
experiment_contig_6523	12005	gi|676436233|ref|XP_009047815.1|	hypothetical protein LOTGIDRAFT_82132, partial [Lottia gigantea]	469	0	1736	498	379	65.46	10494	9028	1	466	-3	0
experiment_contig_6533	4771	gi|390368013|ref|XP_789467.3|	PREDICTED: RNA-directed DNA polymerase from mobile element jockey-like [Strongylocentrotus purpuratus]	980	2.00E-26	220	213	99	32.86	3542	4129	633	842	2	0
experiment_contig_6543	1977	gi|684366742|ref|XP_009162304.1|	hypothetical protein T265_00295 [Opisthorchis viverrini]	223	5.00E-10	156	147	71	30.61	419	838	78	219	2	0
experiment_contig_6551	1434	gi|676439899|ref|XP_009049000.1|	hypothetical protein LOTGIDRAFT_200903 [Lottia gigantea]	389	0	1698	389	350	80.21	1417	251	1	389	-3	0
experiment_contig_6556	2587	gi|676451894|ref|XP_009052855.1|	hypothetical protein LOTGIDRAFT_159918 [Lottia gigantea]	1000	0	2051	737	510	53.6	2437	242	24	745	-1	0
experiment_contig_6566	2364	gi|676439375|ref|XP_009048832.1|	hypothetical protein LOTGIDRAFT_158006 [Lottia gigantea]	601	1.00E-07	143	191	97	31.41	1804	2361	334	500	1	0
experiment_contig_6571	1075	gi|524910798|ref|XP_005110273.1|	PREDICTED: uncharacterized protein LOC101855149 [Aplysia californica]	130	2.00E-13	175	85	52	43.53	431	673	11	95	2	0
experiment_contig_6582	4990	gi|676464708|ref|XP_009057007.1|	hypothetical protein LOTGIDRAFT_120741, partial [Lottia gigantea]	473	1.00E-56	538	164	126	61.59	4989	4498	310	473	-2	0
experiment_contig_6587	561	gi|676491563|ref|XP_009065634.1|	hypothetical protein LOTGIDRAFT_197057 [Lottia gigantea]	208	7.00E-22	232	65	52	66.15	365	559	5	69	2	0
experiment_contig_6602	1805	gi|524883660|ref|XP_005098457.1|	PREDICTED: toll-like receptor 3-like [Aplysia californica]	830	1.00E-42	427	454	221	28.41	270	1565	207	656	3	0
experiment_contig_6610	3436	gi|524890066|ref|XP_005101582.1|	PREDICTED: lethal(2) giant larvae protein homolog 1-like [Aplysia californica]	1630	1.00E-134	1169	470	341	54.89	580	1881	21	489	1	0
experiment_contig_6615	1472	gi|524864626|ref|XP_005089148.1|	PREDICTED: aldose 1-epimerase-like [Aplysia californica]	344	2.00E-60	530	155	120	61.29	318	782	190	342	3	0
experiment_contig_6630	3057	gi|676448209|ref|XP_009051659.1|	hypothetical protein LOTGIDRAFT_152917 [Lottia gigantea]	398	2.00E-56	524	287	174	42.51	1850	999	122	397	-2	0
experiment_contig_6641	7239	gi|524879837|ref|XP_005096590.1|	PREDICTED: transcription factor MafF-like isoform X3 [Aplysia californica]	167	1.00E-54	499	167	132	65.27	6991	6512	1	167	-3	0
experiment_contig_6651	1506	gi|676482128|ref|XP_009062598.1|	hypothetical protein LOTGIDRAFT_166880 [Lottia gigantea]	2347	8.00E-49	477	533	239	28.33	11	1501	1231	1709	2	0
experiment_contig_6661	3397	gi|676431854|ref|XP_009046386.1|	hypothetical protein LOTGIDRAFT_212437 [Lottia gigantea]	319	1.00E-65	587	247	163	43.72	3294	2557	12	258	-2	0
experiment_contig_6666	1852	gi|676485324|ref|XP_009063622.1|	hypothetical protein LOTGIDRAFT_210722 [Lottia gigantea]	668	0	2638	604	547	78.15	3	1814	65	668	3	0
experiment_contig_6671	2628	gi|524899138|ref|XP_005106009.1|	PREDICTED: uncharacterized protein LOC101853809 [Aplysia californica]	1635	4.00E-42	435	122	104	72.95	2281	1916	167	288	-3	0
experiment_contig_6681	1535	gi|524893490|ref|XP_005103258.1|	PREDICTED: polynucleotide 5'-hydroxyl-kinase NOL9-like [Aplysia californica]	178	1.00E-35	342	191	117	42.41	13	582	1	171	1	0
experiment_contig_6686	1511	gi|676421014|ref|XP_009043758.1|	hypothetical protein LOTGIDRAFT_227877 [Lottia gigantea]	146	3.00E-12	170	122	68	27.05	437	802	24	144	2	0
experiment_contig_6691	998	gi|676451525|ref|XP_009052734.1|	hypothetical protein LOTGIDRAFT_143960, partial [Lottia gigantea]	234	2.00E-36	346	257	128	35.8	940	173	1	233	-2	0
experiment_contig_6696	4918	gi|676451318|ref|XP_009052666.1|	hypothetical protein LOTGIDRAFT_71630, partial [Lottia gigantea]	110	3.00E-09	151	50	35	66	1035	898	61	110	-2	0
experiment_contig_6701	2376	gi|675871682|ref|XP_009021401.1|	hypothetical protein HELRODRAFT_113249 [Helobdella robusta]	375	2.00E-23	269	60	57	85	1749	1570	156	215	-1	0
experiment_contig_6706	4329	gi|675874778|ref|XP_009022949.1|	hypothetical protein HELRODRAFT_188986, partial [Helobdella robusta]	391	1.00E-118	986	281	233	67.26	2354	1545	82	362	-2	0
experiment_contig_6712	7127	gi|524879440|ref|XP_005096396.1|	PREDICTED: kinesin-like protein KIF16B-like [Aplysia californica]	1493	3.00E-107	951	588	342	40.48	433	2181	947	1493	1	0
experiment_contig_6717	764	gi|676474906|ref|XP_009060296.1|	hypothetical protein LOTGIDRAFT_106033, partial [Lottia gigantea]	366	4.00E-28	288	109	77	49.54	327	650	257	364	3	0
experiment_contig_6729	2895	gi|524896111|ref|XP_005104533.1|	PREDICTED: GH3 domain-containing protein-like isoform X2 [Aplysia californica]	614	0	1881	614	459	56.35	102	1919	1	613	3	0
experiment_contig_6739	6206	gi|676487975|ref|XP_009064469.1|	hypothetical protein LOTGIDRAFT_168338 [Lottia gigantea]	889	1.00E-144	1235	871	468	41.1	233	2683	95	882	2	0
experiment_contig_6744	6795	gi|524903412|ref|XP_005107906.1|	PREDICTED: cytoplasmic protein NCK2-like [Aplysia californica]	430	1.00E-106	913	383	274	56.14	2	1102	52	430	2	0
experiment_contig_6755	323	gi|524888414|ref|XP_005100778.1|	PREDICTED: uncharacterized protein LOC101855110 [Aplysia californica]	474	2.00E-35	329	103	76	59.22	323	15	145	247	-1	0
experiment_contig_6765	1557	gi|676458911|ref|XP_009055131.1|	hypothetical protein LOTGIDRAFT_232526 [Lottia gigantea]	304	2.00E-134	1026	282	232	65.6	1379	543	27	304	-2	0
experiment_contig_6770	1166	gi|340385015|ref|XP_003391006.1|	PREDICTED: putative nuclease HARBI1-like [Amphimedon queenslandica]	419	3.00E-07	100	31	23	64.52	1054	962	79	109	-2	0
experiment_contig_6775	1683	gi|291236139|ref|XP_002737987.1|	PREDICTED: neurocan core protein-like [Saccoglossus kowalevskii]	250	5.00E-07	133	65	38	40	1473	1667	7	71	3	0
experiment_contig_6792	851	gi|676445195|ref|XP_009050676.1|	hypothetical protein LOTGIDRAFT_142588, partial [Lottia gigantea]	363	2.00E-45	413	116	90	65.52	1	348	67	182	1	0
experiment_contig_6810	1862	gi|390341688|ref|XP_787812.3|	PREDICTED: protein AATF-like [Strongylocentrotus purpuratus]	563	1.00E-41	413	345	179	34.78	637	1512	208	545	1	0
experiment_contig_6815	2846	gi|676494531|ref|XP_009066593.1|	hypothetical protein LOTGIDRAFT_211452 [Lottia gigantea]	825	1.00E-124	1041	810	435	33.95	2741	432	41	822	-1	0
experiment_contig_6820	10247	gi|676468892|ref|XP_009058355.1|	hypothetical protein LOTGIDRAFT_233565 [Lottia gigantea]	579	6.00E-15	212	259	126	25.87	186	950	16	259	3	0
experiment_contig_6830	3586	gi|524905927|ref|XP_005108321.1|	PREDICTED: PAB-dependent poly(A)-specific ribonuclease subunit 2-like isoform X2 [Aplysia californica]	1542	0	1452	468	349	59.19	650	2029	1067	1530	2	0
experiment_contig_6835	6250	gi|524883192|ref|XP_005098229.1|	PREDICTED: M-phase phosphoprotein 8-like [Aplysia californica]	1124	6.00E-18	237	85	58	49.41	6248	5994	1039	1123	-3	0
experiment_contig_6842	1651	gi|115893608|ref|XP_792607.2|	PREDICTED: BUD13 homolog [Strongylocentrotus purpuratus]	547	1.00E-94	784	565	325	40.88	31	1536	1	547	1	0
experiment_contig_6848	2809	gi|676452431|ref|XP_009053029.1|	hypothetical protein LOTGIDRAFT_239347, partial [Lottia gigantea]	281	9.00E-70	610	278	172	44.96	210	1034	4	278	3	0
experiment_contig_6858	1438	gi|524874148|ref|XP_005093814.1|	PREDICTED: uncharacterized protein LOC101851110 [Aplysia californica]	222	3.00E-24	263	192	92	32.29	1231	674	20	204	-1	0
experiment_contig_6869	3992	gi|241604635|ref|XP_002405927.1|	hemicentin, putative, partial [Ixodes scapularis]	2698	3.00E-07	145	284	110	23.94	2999	2196	241	502	-1	0
experiment_contig_6874	1305	gi|676441786|ref|XP_009049601.1|	hypothetical protein LOTGIDRAFT_141723 [Lottia gigantea]	240	4.00E-34	335	121	83	57.85	1301	942	122	240	-2	0
experiment_contig_6880	2293	gi|524899194|ref|XP_005106035.1|	PREDICTED: alpha-(1,3)-fucosyltransferase 10-like [Aplysia californica]	548	3.00E-08	148	115	55	33.04	1471	1154	169	281	-1	0
experiment_contig_6891	4790	gi|524907253|ref|XP_005108749.1|	PREDICTED: dnaJ homolog subfamily C member 21-like isoform X1 [Aplysia californica]	640	6.00E-165	1342	351	287	70.94	4678	3626	1	346	-2	0
experiment_contig_6896	3734	gi|524865909|ref|XP_005089780.1|	PREDICTED: partitioning defective 3 homolog [Aplysia californica]	1653	0	1770	1066	620	46.25	839	3727	6	1007	2	0
experiment_contig_6907	504	gi|676455155|ref|XP_009053913.1|	hypothetical protein LOTGIDRAFT_232078 [Lottia gigantea]	896	3.00E-59	516	166	124	55.42	2	499	534	699	2	0
experiment_contig_6912	5910	gi|524880874|ref|XP_005097095.1|	PREDICTED: trithorax group protein osa-like isoform X2 [Aplysia californica]	2777	6.00E-72	699	186	149	67.74	1954	1400	1171	1356	-3	0
experiment_contig_6937	3817	gi|524914308|ref|XP_005111970.1|	PREDICTED: phospholipase D3-like isoform X2 [Aplysia californica]	436	4.00E-136	1106	415	287	50.12	1025	2254	26	436	2	0
experiment_contig_6944	2062	gi|512898726|ref|XP_004924467.1|	PREDICTED: transcription factor GATA-6-like [Bombyx mori]	657	3.00E-39	284	63	54	79.37	1864	2052	525	587	1	0
experiment_contig_6960	1374	gi|676464441|ref|XP_009056923.1|	hypothetical protein LOTGIDRAFT_216813 [Lottia gigantea]	394	4.00E-52	475	127	104	70.08	1373	993	240	358	-2	0
experiment_contig_6965	5942	gi|524870030|ref|XP_005091801.1|	PREDICTED: serine/threonine-protein phosphatase 6 regulatory ankyrin repeat subunit B-like [Aplysia californica]	321	1.00E-33	352	97	75	60.82	5400	5110	221	317	-3	0
experiment_contig_7001	7053	gi|676428687|ref|XP_009045356.1|	hypothetical protein LOTGIDRAFT_185236 [Lottia gigantea]	438	1.00E-06	139	42	36	61.9	3	128	399	438	3	0
experiment_contig_7008	3023	gi|291232869|ref|XP_002736376.1|	PREDICTED: E3 ubiquitin-protein ligase MIB2-like, partial [Saccoglossus kowalevskii]	863	3.00E-154	1252	790	438	35.95	4	2259	2	782	1	0
experiment_contig_7018	4011	gi|662213479|ref|XP_008480529.1|	PREDICTED: zinc finger protein 493-like, partial [Diaphorina citri]	941	5.00E-90	817	528	293	35.23	3238	1673	2	517	-3	0
experiment_contig_7028	6676	gi|676455400|ref|XP_009053993.1|	hypothetical protein LOTGIDRAFT_117073 [Lottia gigantea]	784	0	1605	732	445	44.81	6554	4440	5	663	-3	0
experiment_contig_7038	1387	gi|524869816|ref|XP_005091697.1|	PREDICTED: beta-1,3-galactosyl-O-glycosyl-glycoprotein beta-1,6-N-acetylglucosaminyltransferase-like [Aplysia californica]	448	3.00E-65	569	201	141	50.25	1175	594	115	315	-3	0
experiment_contig_7043	10141	gi|524869024|ref|XP_005091309.1|	PREDICTED: PAP-associated domain-containing protein 5-like isoform X1 [Aplysia californica]	779	0	1517	437	341	64.76	8442	7147	1	427	-2	0
experiment_contig_7048	1791	gi|676437201|ref|XP_009048126.1|	hypothetical protein LOTGIDRAFT_238308 [Lottia gigantea]	1245	4.00E-48	474	360	194	35	359	1393	810	1144	2	0
experiment_contig_7053	808	gi|524886028|ref|XP_005099614.1|	PREDICTED: cytochrome b5-like [Aplysia californica]	133	7.00E-56	464	133	104	64.66	471	76	1	133	-2	0
experiment_contig_7069	1636	gi|524889609|ref|XP_005101359.1|	PREDICTED: lachesin-like [Aplysia californica]	378	9.00E-102	818	272	190	59.56	1305	496	87	358	-2	0
experiment_contig_7074	1065	gi|524911818|ref|XP_005110769.1|	PREDICTED: mitochondrial import inner membrane translocase subunit Tim8-like [Aplysia californica]	88	3.00E-35	327	85	76	65.88	63	317	1	84	3	0
experiment_contig_7079	1211	gi|241758391|ref|XP_002401822.1|	conserved hypothetical protein [Ixodes scapularis]	2382	2.00E-63	581	332	189	41.87	1209	250	1824	2129	-3	0
experiment_contig_7084	2109	gi|524898320|ref|XP_005105610.1|	PREDICTED: probable ATP-dependent RNA helicase DDX27-like [Aplysia californica]	732	0	2199	707	553	63.65	14	2107	4	701	2	0
experiment_contig_7094	6960	gi|676465600|ref|XP_009057296.1|	hypothetical protein LOTGIDRAFT_121618, partial [Lottia gigantea]	720	0	2793	720	611	68.19	252	2405	1	720	3	0
experiment_contig_7099	1763	gi|524892586|ref|XP_005102820.1|	PREDICTED: uncharacterized protein LOC101848762 [Aplysia californica]	1865	8.00E-52	505	395	194	34.18	1534	395	318	705	-2	0
experiment_contig_7104	7406	gi|524881405|ref|XP_005097354.1|	PREDICTED: transcription factor SPT20 homolog isoform X2 [Aplysia californica]	954	0	1550	742	477	48.52	7170	5080	14	724	-3	0
experiment_contig_7115	4812	gi|585687825|ref|XP_006820568.1|	PREDICTED: transcription factor IIIB 90 kDa subunit-like [Saccoglossus kowalevskii]	705	0	1582	681	458	50.51	145	2034	1	662	1	0
experiment_contig_7125	7029	gi|524881036|ref|XP_005097174.1|	PREDICTED: low density lipoprotein receptor adapter protein 1-B-like isoform X2 [Aplysia californica]	311	8.00E-98	836	316	227	55.7	6832	5903	1	311	-3	0
experiment_contig_7130	741	gi|662185501|ref|XP_008477415.1|	PREDICTED: uncharacterized protein LOC103514320 [Diaphorina citri]	2515	1.00E-09	151	86	52	30.23	729	472	541	626	-1	0
experiment_contig_7136	1699	gi|325297134|ref|NP_001191576.1|	pannexin 4 [Aplysia californica]	413	3.00E-41	403	364	179	27.75	338	1405	37	392	2	0
experiment_contig_7153	2406	gi|676491707|ref|XP_009065682.1|	hypothetical protein LOTGIDRAFT_197114 [Lottia gigantea]	398	1.00E-172	1315	395	299	58.73	1859	675	4	397	-2	0
experiment_contig_7158	3386	gi|676455446|ref|XP_009054008.1|	hypothetical protein LOTGIDRAFT_117194, partial [Lottia gigantea]	354	8.00E-50	474	229	132	44.54	3242	2559	1	210	-1	0
experiment_contig_7163	7933	gi|676448940|ref|XP_009051893.1|	hypothetical protein LOTGIDRAFT_159309 [Lottia gigantea]	282	1.00E-29	192	107	72	40.19	583	867	109	213	1	0
experiment_contig_7168	525	gi|676460938|ref|XP_009055785.1|	hypothetical protein LOTGIDRAFT_118956, partial [Lottia gigantea]	65	6.00E-20	209	45	43	88.89	525	391	21	65	-1	0
experiment_contig_7173	5184	gi|524865977|ref|XP_005089813.1|	PREDICTED: glomulin-like [Aplysia californica]	655	8.00E-114	980	651	358	35.33	3375	1450	17	652	-1	0
experiment_contig_7188	6590	gi|676491428|ref|XP_009065589.1|	hypothetical protein LOTGIDRAFT_169046 [Lottia gigantea]	878	0	2208	785	542	55.03	3288	5621	117	865	3	0
experiment_contig_7193	1806	gi|524891178|ref|XP_005102125.1|	PREDICTED: peroxiredoxin-4-like [Aplysia californica]	252	4.00E-147	1113	249	219	79.12	80	826	1	249	2	0
experiment_contig_7219	8851	gi|524883459|ref|XP_005098358.1|	PREDICTED: dual specificity testis-specific protein kinase 2-like [Aplysia californica]	758	1.00E-145	1239	483	323	52.8	8336	6942	19	470	-3	0
experiment_contig_7229	735	gi|524882496|ref|XP_005097891.1|	PREDICTED: synaptoporin-like isoform X4 [Aplysia californica]	236	1.00E-77	616	223	167	61.88	87	734	9	226	3	0
experiment_contig_7235	3513	gi|585702228|ref|XP_006823032.1|	PREDICTED: LOW QUALITY PROTEIN: cyclin-dependent kinase 11B-like [Saccoglossus kowalevskii]	791	0	1633	393	330	74.55	1383	2561	400	791	3	0
experiment_contig_7240	3349	gi|676470037|ref|XP_009058725.1|	hypothetical protein LOTGIDRAFT_175816, partial [Lottia gigantea]	320	4.00E-91	772	283	215	54.06	187	1032	9	288	1	0
experiment_contig_7246	1431	gi|676496101|ref|XP_009067104.1|	hypothetical protein LOTGIDRAFT_135144 [Lottia gigantea]	817	1.00E-72	291	69	64	73.91	427	633	745	813	1	0
experiment_contig_7262	15444	gi|524901846|ref|XP_005107327.1|	PREDICTED: uncharacterized protein LOC101861464 [Aplysia californica]	3088	2.00E-71	701	256	176	51.17	10242	10994	2809	3060	3	0
experiment_contig_7289	1171	gi|676476304|ref|XP_009060749.1|	hypothetical protein LOTGIDRAFT_165489 [Lottia gigantea]	981	2.00E-27	299	259	131	30.12	388	1161	711	961	1	0
experiment_contig_7299	4158	gi|524892895|ref|XP_005102971.1|	PREDICTED: girdin-like [Aplysia californica]	2251	0	1863	630	517	60.32	2601	712	9	638	-1	0
experiment_contig_7304	3865	gi|524882582|ref|XP_005097933.1|	PREDICTED: ras-related protein Rab-32B-like [Aplysia californica]	232	2.00E-89	754	233	175	63.09	1116	1775	1	232	3	0
experiment_contig_7309	5283	gi|676435446|ref|XP_009047559.1|	hypothetical protein LOTGIDRAFT_66849, partial [Lottia gigantea]	188	5.00E-27	292	134	86	47.01	2400	1999	56	187	-1	0
experiment_contig_7326	2684	gi|390357883|ref|XP_003729125.1|	PREDICTED: uncharacterized protein LOC100891250 [Strongylocentrotus purpuratus]	239	1.00E-08	147	72	43	45.83	1824	1609	167	237	-3	0
experiment_contig_7331	822	gi|524908918|ref|XP_005109548.1|	PREDICTED: MOSC domain-containing protein 1, mitochondrial-like isoform X2 [Aplysia californica]	324	7.00E-81	648	212	152	53.3	636	1	31	242	-1	0
experiment_contig_7336	2300	gi|684384479|ref|XP_009167863.1|	hypothetical protein T265_04774 [Opisthorchis viverrini]	974	1.00E-07	145	70	43	45.71	644	435	761	830	-1	0
experiment_contig_7353	1596	gi|676483102|ref|XP_009062914.1|	hypothetical protein LOTGIDRAFT_220690 [Lottia gigantea]	116	3.00E-48	429	116	102	71.55	147	494	1	116	3	0
experiment_contig_7363	1334	gi|676471573|ref|XP_009059218.1|	hypothetical protein LOTGIDRAFT_124038 [Lottia gigantea]	352	1.00E-149	1125	356	261	59.55	1190	156	1	352	-1	0
experiment_contig_7368	5474	gi|676426297|ref|XP_009044579.1|	hypothetical protein LOTGIDRAFT_170518 [Lottia gigantea]	530	0	1841	511	410	63.21	458	1990	18	527	2	0
experiment_contig_7383	3813	gi|676484124|ref|XP_009063245.1|	hypothetical protein LOTGIDRAFT_220929 [Lottia gigantea]	1067	0	4273	1059	928	78.09	129	3305	13	1067	3	0
experiment_contig_7388	7389	gi|676492985|ref|XP_009066099.1|	hypothetical protein LOTGIDRAFT_236753 [Lottia gigantea]	516	3.00E-91	806	367	225	42.78	4042	2942	104	454	-3	0
experiment_contig_7393	476	gi|676490381|ref|XP_009065250.1|	hypothetical protein LOTGIDRAFT_229619 [Lottia gigantea]	98	4.00E-19	204	93	58	41.94	351	73	4	95	-3	0
experiment_contig_7398	3231	gi|524914942|ref|XP_005112280.1|	PREDICTED: uncharacterized protein LOC101862849 isoform X3 [Aplysia californica]	1675	2.00E-08	154	107	65	40.19	1	321	1098	1203	1	0
experiment_contig_7408	1138	gi|156399668|ref|XP_001638623.1|	predicted protein [Nematostella vectensis]	302	3.00E-09	150	31	30	90.32	186	278	217	247	3	0
experiment_contig_7413	1318	gi|524874989|ref|XP_005094226.1|	PREDICTED: cytochrome P450 3A12-like [Aplysia californica]	508	1.00E-11	174	52	42	59.62	1318	1163	432	483	-1	0
experiment_contig_7419	3646	gi|524884550|ref|XP_005098894.1|	PREDICTED: kelch domain-containing protein 8B-like [Aplysia californica]	337	1.00E-138	1110	333	256	58.56	3428	2433	4	336	-3	0
experiment_contig_7429	346	gi|383853698|ref|XP_003702359.1|	PREDICTED: uncharacterized protein LOC100879921 [Megachile rotundata]	755	3.00E-16	194	62	55	61.29	343	158	609	670	-1	0
experiment_contig_7439	1456	gi|684374476|ref|XP_009164755.1|	hypothetical protein T265_02287 [Opisthorchis viverrini]	1570	2.00E-21	201	147	81	36.05	454	885	559	705	1	0
experiment_contig_7446	2355	gi|524878165|ref|XP_005095772.1|	PREDICTED: proliferation-associated protein 2G4-like [Aplysia californica]	393	0	1518	392	341	76.02	77	1243	1	392	2	0
experiment_contig_7451	1766	gi|524894978|ref|XP_005103978.1|	PREDICTED: pleiotropic regulator 1-like [Aplysia californica]	460	0	1968	467	403	77.94	90	1475	3	460	3	0
experiment_contig_7456	2595	gi|676447877|ref|XP_009051552.1|	hypothetical protein LOTGIDRAFT_104108 [Lottia gigantea]	269	6.00E-24	270	56	50	83.93	2593	2426	214	269	-3	0
experiment_contig_7474	1336	gi|676452477|ref|XP_009053044.1|	hypothetical protein LOTGIDRAFT_94382, partial [Lottia gigantea]	332	2.00E-50	458	226	131	45.13	1088	411	1	217	-3	0
experiment_contig_7484	1669	gi|662225538|ref|XP_008487169.1|	PREDICTED: RNA-directed DNA polymerase from mobile element jockey-like, partial [Diaphorina citri]	1532	7.00E-22	256	161	88	37.89	1028	1483	374	531	2	0
experiment_contig_7489	4700	gi|676483328|ref|XP_009062989.1|	hypothetical protein LOTGIDRAFT_129137 [Lottia gigantea]	1269	0	3402	1022	775	60.76	220	3207	4	1023	1	0
experiment_contig_7510	1324	gi|524898919|ref|XP_005105902.1|	PREDICTED: uncharacterized protein LOC101849317 [Aplysia californica]	991	0	1821	393	361	79.13	1181	3	38	430	-3	0
experiment_contig_7530	2520	gi|524914499|ref|XP_005112064.1|	PREDICTED: hydroxymethylglutaryl-CoA synthase, cytoplasmic-like isoform X1 [Aplysia californica]	497	0	2000	489	424	73.82	2162	696	2	482	-2	0
experiment_contig_7536	7168	gi|676463600|ref|XP_009056648.1|	hypothetical protein LOTGIDRAFT_120690 [Lottia gigantea]	955	6.00E-178	1491	395	328	71.9	1174	2	1	369	-1	0
experiment_contig_7541	4882	gi|524864913|ref|XP_005089290.1|	PREDICTED: serine/threonine-protein kinase Nek4-like [Aplysia californica]	784	0	2020	818	555	55.13	251	2596	4	784	2	0
experiment_contig_7546	315	gi|449674264|ref|XP_002156949.2|	PREDICTED: uncharacterized protein LOC100207579 [Hydra vulgaris]	1620	8.00E-08	130	48	32	56.25	188	45	1034	1081	-2	0
experiment_contig_7551	1619	gi|676491357|ref|XP_009065566.1|	hypothetical protein LOTGIDRAFT_169022 [Lottia gigantea]	619	2.00E-41	273	117	74	39.32	2	352	133	249	2	0
experiment_contig_7603	3151	gi|524888679|ref|XP_005100907.1|	PREDICTED: craniofacial development protein 2-like [Aplysia californica]	427	8.00E-28	307	111	79	51.35	335	3	2	112	-3	0
experiment_contig_7613	3103	gi|524877632|ref|XP_005095515.1|	PREDICTED: ankyrin repeat and SAM domain-containing protein 6-like [Aplysia californica]	860	0	1978	543	440	70.17	2430	814	1	539	-2	0
experiment_contig_7650	1650	gi|524907455|ref|XP_005108845.1|	PREDICTED: uncharacterized protein LOC101858971 [Aplysia californica]	2195	2.00E-108	933	383	282	50.13	1516	380	27	409	-3	0
experiment_contig_7660	500	gi|524896121|ref|XP_005104538.1|	PREDICTED: transmembrane protein 144-like isoform X5 [Aplysia californica]	375	2.00E-66	544	161	126	60.25	16	498	203	361	1	0
experiment_contig_7665	7249	gi|676420086|ref|XP_009043624.1|	hypothetical protein LOTGIDRAFT_103055 [Lottia gigantea]	151	4.00E-48	448	126	97	65.87	3666	3289	15	140	-2	0
experiment_contig_7675	12045	gi|676431768|ref|XP_009046358.1|	hypothetical protein LOTGIDRAFT_156841 [Lottia gigantea]	327	2.00E-115	973	260	216	69.23	777	1544	59	318	3	0
experiment_contig_7686	6551	gi|524909347|ref|XP_005109721.1|	PREDICTED: serine/threonine-protein kinase TAO1-like isoform X6 [Aplysia californica]	822	2.00E-80	746	214	188	73.83	6549	5908	610	821	-3	0
experiment_contig_7691	3164	gi|325296981|ref|NP_001191506.1|	Src tyrosine kinase 1 [Aplysia californica]	517	2.00E-140	1034	402	281	51	1915	716	1	391	-2	0
experiment_contig_7696	4489	gi|524886854|ref|XP_005100018.1|	PREDICTED: LOW QUALITY PROTEIN: hemocyanin G-type, units Oda to Odg [Aplysia californica]	2197	0	1849	737	476	48.85	2474	330	1381	2112	-3	0
experiment_contig_7707	3274	gi|676425993|ref|XP_009044481.1|	hypothetical protein LOTGIDRAFT_109273, partial [Lottia gigantea]	635	0	1551	696	417	46.26	2573	555	5	618	-3	0
experiment_contig_7712	3450	gi|676449248|ref|XP_009051994.1|	hypothetical protein LOTGIDRAFT_159432 [Lottia gigantea]	486	0	1758	485	394	65.77	3340	1895	2	486	-3	0
experiment_contig_7718	2269	gi|676453274|ref|XP_009053302.1|	hypothetical protein LOTGIDRAFT_214741 [Lottia gigantea]	538	6.00E-118	958	277	210	62.82	2267	1440	256	532	-3	0
experiment_contig_7751	1978	gi|524874148|ref|XP_005093814.1|	PREDICTED: uncharacterized protein LOC101851110 [Aplysia californica]	222	7.00E-19	226	225	108	29.78	1771	1136	7	218	-1	0
experiment_contig_7777	10867	gi|524913980|ref|XP_005111811.1|	PREDICTED: bone morphogenetic protein receptor type-1B-like [Aplysia californica]	519	1.00E-175	1390	428	334	63.55	10828	9560	7	430	-1	0
experiment_contig_7782	1482	gi|524907404|ref|XP_005108820.1|	PREDICTED: serine/threonine-protein kinase 3-like isoform X2 [Aplysia californica]	508	3.00E-06	130	32	28	78.12	1359	1264	1	32	-1	0
experiment_contig_7793	844	gi|241168806|ref|XP_002410303.1|	DAZ-associated protein, putative [Ixodes scapularis]	160	3.00E-11	157	114	57	46.49	552	247	47	160	-2	0
experiment_contig_7799	1104	gi|676426018|ref|XP_009044489.1|	hypothetical protein LOTGIDRAFT_230034 [Lottia gigantea]	362	2.00E-152	1137	274	233	74.45	3	824	85	358	3	0
experiment_contig_7806	1342	gi|524867179|ref|XP_005090402.1|	PREDICTED: uncharacterized protein LOC101853901 [Aplysia californica]	766	6.00E-22	257	130	72	38.46	1338	958	535	657	-2	0
experiment_contig_7817	2235	gi|524914243|ref|XP_005111939.1|	PREDICTED: GA-binding protein subunit beta-1-like [Aplysia californica]	383	6.00E-94	780	387	260	53.49	399	1499	26	369	3	0
experiment_contig_7827	1166	gi|524890899|ref|XP_005101991.1|	PREDICTED: uncharacterized protein LOC101860584 [Aplysia californica]	2753	2.00E-43	427	339	175	33.92	1010	3	2052	2364	-1	0
experiment_contig_7832	937	gi|291234579|ref|XP_002737227.1|	PREDICTED: ethanolamine kinase 1-like [Saccoglossus kowalevskii]	351	2.00E-75	618	248	162	45.16	194	937	3	249	2	0
experiment_contig_7838	2793	gi|524884283|ref|XP_005098763.1|	PREDICTED: coiled-coil domain-containing protein 102A-like [Aplysia californica]	226	4.00E-14	192	71	54	56.34	2791	2585	153	223	-3	0
experiment_contig_7853	3524	gi|524901353|ref|XP_005107084.1|	PREDICTED: cyclin-dependent kinase 12-like isoform X4 [Aplysia californica]	1133	5.00E-37	395	91	75	71.43	3522	3250	294	384	-3	0
experiment_contig_7867	7922	gi|325197178|ref|NP_001191428.1|	syntaxin [Aplysia californica]	290	3.00E-90	778	156	151	91.67	395	862	120	275	2	0
experiment_contig_7877	1218	gi|676450606|ref|XP_009052433.1|	hypothetical protein LOTGIDRAFT_231728 [Lottia gigantea]	661	9.00E-40	391	187	106	40.64	553	2	225	411	-3	0
experiment_contig_7882	2219	gi|585693871|ref|XP_006821712.1|	PREDICTED: uncharacterized protein LOC102806297 [Saccoglossus kowalevskii]	224	8.00E-18	219	155	80	35.48	1712	2167	66	220	2	0
experiment_contig_7887	7920	gi|524873932|ref|XP_005093708.1|	PREDICTED: ATP-binding cassette sub-family C member 8-like [Aplysia californica]	1744	0	2222	705	546	58.72	7409	5322	1042	1738	-2	0
experiment_contig_7902	594	gi|524879679|ref|XP_005096512.1|	PREDICTED: myosin heavy chain, non-muscle isoform X4 [Aplysia californica]	1990	9.00E-85	453	115	94	77.39	348	34	125	239	-1	0
experiment_contig_7907	1010	gi|585660297|ref|XP_006816357.1|	PREDICTED: mesocentin-like [Saccoglossus kowalevskii]	147	1.00E-10	154	128	55	28.12	625	1008	28	142	1	0
experiment_contig_7922	3299	gi|524868558|ref|XP_005091081.1|	PREDICTED: protein JTB-like [Aplysia californica]	153	3.00E-36	355	145	89	46.9	525	959	6	150	3	0
experiment_contig_7927	3109	gi|676486574|ref|XP_009064021.1|	hypothetical protein LOTGIDRAFT_235816 [Lottia gigantea]	577	2.00E-19	244	101	63	47.52	1642	1376	1	99	-1	0
experiment_contig_7937	408	gi|676481416|ref|XP_009062369.1|	hypothetical protein LOTGIDRAFT_204498 [Lottia gigantea]	250	1.00E-13	169	50	37	58	158	9	122	171	-2	0
experiment_contig_7942	3785	gi|676450503|ref|XP_009052399.1|	hypothetical protein LOTGIDRAFT_231708 [Lottia gigantea]	558	6.00E-121	1011	481	297	39.09	25	1455	6	483	1	0
experiment_contig_7959	353	gi|524885929|ref|XP_005099565.1|	PREDICTED: low-density lipoprotein receptor-like [Aplysia californica]	328	5.00E-06	114	33	25	57.58	104	6	142	174	-1	0
experiment_contig_7964	2640	gi|676485014|ref|XP_009063524.1|	hypothetical protein LOTGIDRAFT_130246, partial [Lottia gigantea]	349	2.00E-155	1203	380	278	62.89	355	1491	1	349	1	0
experiment_contig_7972	424	gi|676434827|ref|XP_009047356.1|	hypothetical protein LOTGIDRAFT_230584 [Lottia gigantea]	559	3.00E-42	385	138	99	50	3	416	22	159	3	0
experiment_contig_7979	5045	gi|676421166|ref|XP_009043782.1|	hypothetical protein LOTGIDRAFT_152054 [Lottia gigantea]	489	7.00E-19	240	81	60	56.79	2756	2998	410	489	2	0
experiment_contig_7984	1346	gi|390365022|ref|XP_785040.3|	PREDICTED: neurotrypsin-like, partial [Strongylocentrotus purpuratus]	434	2.00E-53	485	255	148	40.39	1	720	49	297	1	0
experiment_contig_7989	6602	gi|676437417|ref|XP_009048197.1|	hypothetical protein LOTGIDRAFT_225475 [Lottia gigantea]	722	0	2851	719	612	71.63	520	2658	5	721	1	0
experiment_contig_8011	4489	gi|676423410|ref|XP_009044100.1|	hypothetical protein LOTGIDRAFT_103202 [Lottia gigantea]	676	0	2956	674	599	79.53	3696	1681	1	674	-2	0
experiment_contig_8017	1934	gi|524914938|ref|XP_005112278.1|	PREDICTED: uncharacterized protein LOC101862849 isoform X1 [Aplysia californica]	1691	4.00E-08	148	159	74	28.3	348	821	880	1037	3	0
experiment_contig_8027	4836	gi|676459105|ref|XP_009055193.1|	synaptotagmin 16, partial [Lottia gigantea]	501	2.00E-154	1245	409	310	65.77	2592	3812	107	501	3	0
experiment_contig_8037	8398	gi|524890245|ref|XP_005101670.1|	PREDICTED: MORN repeat-containing protein 3-like [Aplysia californica]	237	6.00E-25	282	73	59	69.86	6466	6248	154	226	-1	0
experiment_contig_8042	620	gi|291229661|ref|XP_002734791.1|	PREDICTED: iduronate 2-sulfatase-like [Saccoglossus kowalevskii]	537	1.00E-69	581	183	133	57.92	546	4	1	182	-3	0
experiment_contig_8069	3203	gi|524888171|ref|XP_005100661.1|	PREDICTED: tRNA wybutosine-synthesizing protein 1 homolog isoform X2 [Aplysia californica]	714	0	2355	706	545	63.88	32	2128	16	711	2	0
experiment_contig_8074	6648	gi|676456689|ref|XP_009054404.1|	hypothetical protein LOTGIDRAFT_207958 [Lottia gigantea]	1553	0	3376	984	804	69.72	4393	1454	598	1553	-3	0
experiment_contig_8084	2660	gi|524883957|ref|XP_005098604.1|	PREDICTED: coiled-coil domain-containing protein 104-like [Aplysia californica]	482	8.00E-103	859	433	279	50.35	76	1365	62	477	1	0
experiment_contig_8094	4516	gi|449671338|ref|XP_004207472.1|	PREDICTED: uncharacterized protein LOC101239512 [Hydra vulgaris]	332	5.00E-44	431	294	165	39.46	3539	4387	38	289	2	0
experiment_contig_8115	1086	gi|676458057|ref|XP_009054852.1|	hypothetical protein LOTGIDRAFT_118304 [Lottia gigantea]	188	2.00E-85	675	190	154	65.79	49	618	1	188	1	0
experiment_contig_8121	3140	gi|115686193|ref|XP_796095.2|	PREDICTED: tripartite motif-containing protein 45-like [Strongylocentrotus purpuratus]	618	3.00E-08	150	169	75	26.63	50	538	183	345	2	0
experiment_contig_8131	3409	gi|524913988|ref|XP_005111815.1|	PREDICTED: polymerase delta-interacting protein 3-like isoform X2 [Aplysia californica]	539	4.00E-39	402	192	119	48.44	1797	2363	371	539	3	0
experiment_contig_8136	2194	gi|676469960|ref|XP_009058700.1|	hypothetical protein LOTGIDRAFT_191849 [Lottia gigantea]	407	7.00E-27	297	157	98	43.95	1721	2182	10	154	2	0
experiment_contig_8141	574	gi|676458648|ref|XP_009055044.1|	hypothetical protein LOTGIDRAFT_118685, partial [Lottia gigantea]	1116	4.00E-91	754	191	157	67.54	574	2	853	1043	-1	0
experiment_contig_8151	12014	gi|676443784|ref|XP_009050219.1|	hypothetical protein LOTGIDRAFT_173946 [Lottia gigantea]	1055	0	1547	1020	554	37.06	517	3414	9	972	1	0
experiment_contig_8156	491	gi|219803508|ref|NP_001137323.1|	serpin peptidase inhibitor 5 precursor [Tribolium castaneum]	446	4.00E-10	112	59	36	38.98	269	445	177	234	2	0
experiment_contig_8161	4852	gi|676428863|ref|XP_009045413.1|	hypothetical protein LOTGIDRAFT_230228 [Lottia gigantea]	1256	0	4359	1287	993	64.18	138	3962	10	1252	3	0
experiment_contig_8166	1139	gi|193596567|ref|XP_001950632.1|	PREDICTED: 28S ribosomal protein S31, mitochondrial [Acyrthosiphon pisum]	370	9.00E-46	423	274	155	39.05	45	833	93	347	3	0
experiment_contig_8177	2512	gi|676478082|ref|XP_009061322.1|	hypothetical protein LOTGIDRAFT_193864, partial [Lottia gigantea]	492	1.00E-161	998	281	231	65.12	284	1126	7	287	2	0
experiment_contig_8187	6502	gi|676457342|ref|XP_009054618.1|	hypothetical protein LOTGIDRAFT_205439 [Lottia gigantea]	183	2.00E-61	550	185	132	60.54	6305	5757	1	183	-3	0
experiment_contig_8193	714	gi|676450612|ref|XP_009052435.1|	hypothetical protein LOTGIDRAFT_214482 [Lottia gigantea]	429	5.00E-63	533	215	144	46.98	5	646	152	366	2	0
experiment_contig_8198	1434	gi|524903011|ref|XP_005107724.1|	PREDICTED: probable dimethyladenosine transferase-like [Aplysia californica]	309	4.00E-59	518	127	112	72.44	637	257	182	308	-3	0
experiment_contig_8210	4727	gi|524915793|ref|XP_005112687.1|	PREDICTED: uncharacterized protein LOC101862921 [Aplysia californica]	1236	2.00E-90	837	235	179	59.15	3071	2370	686	919	-1	0
experiment_contig_8225	2135	gi|524910421|ref|XP_005110089.1|	PREDICTED: ras GTPase-activating protein-binding protein 2-like isoform X3 [Aplysia californica]	525	5.00E-135	1069	467	301	53.1	1871	585	3	452	-1	0
experiment_contig_8230	3311	gi|676450666|ref|XP_009052453.1|	hypothetical protein LOTGIDRAFT_231740 [Lottia gigantea]	725	0	1760	665	445	48.57	11	1996	97	725	2	0
experiment_contig_8236	1572	gi|676483658|ref|XP_009063095.1|	hypothetical protein LOTGIDRAFT_73586, partial [Lottia gigantea]	400	5.00E-56	507	362	194	35.36	415	1494	71	400	1	0
experiment_contig_8247	3006	gi|676473903|ref|XP_009059971.1|	hypothetical protein LOTGIDRAFT_209825 [Lottia gigantea]	467	0	1612	482	382	64.32	878	2323	8	462	2	0
experiment_contig_8258	3580	gi|390354185|ref|XP_789290.2|	PREDICTED: deleted in malignant brain tumors 1 protein-like [Strongylocentrotus purpuratus]	1011	2.00E-117	1018	485	293	45.98	4	1428	380	851	1	0
experiment_contig_8269	3208	gi|524866194|ref|XP_005089921.1|	PREDICTED: cyclin-D-binding Myb-like transcription factor 1-like isoform X3 [Aplysia californica]	773	3.00E-141	1160	277	237	72.56	3207	2377	258	534	-2	0
experiment_contig_8274	1174	gi|524865375|ref|XP_005089517.1|	PREDICTED: uncharacterized protein LOC101859451 isoform X2 [Aplysia californica]	668	6.00E-35	355	189	121	46.03	1132	590	1	180	-1	0
experiment_contig_8290	1905	gi|676421050|ref|XP_009043768.1|	hypothetical protein LOTGIDRAFT_75744, partial [Lottia gigantea]	242	2.00E-60	530	245	155	43.27	1694	960	1	242	-2	0
experiment_contig_8295	763	gi|676487149|ref|XP_009064201.1|	hypothetical protein LOTGIDRAFT_131108 [Lottia gigantea]	571	7.00E-21	239	60	49	73.33	181	2	169	228	-1	0
experiment_contig_8300	7645	gi|585710768|ref|XP_006824608.1|	PREDICTED: cGMP-gated cation channel alpha-1-like [Saccoglossus kowalevskii]	810	8.00E-176	1464	598	391	47.32	7461	5707	190	749	-2	0
experiment_contig_8305	2329	gi|524880475|ref|XP_005096901.1|	PREDICTED: 3'-5' exoribonuclease 1-like [Aplysia californica]	404	8.00E-88	742	304	202	46.05	1585	677	113	404	-1	0
experiment_contig_8316	1208	gi|675885812|ref|XP_009028408.1|	hypothetical protein HELRODRAFT_180872 [Helobdella robusta]	100	2.00E-16	195	96	55	38.54	75	362	4	99	3	0
experiment_contig_8322	7180	gi|524908092|ref|XP_005109153.1|	PREDICTED: myotubularin-related protein 10-like [Aplysia californica]	687	0	1611	651	433	47.93	2937	1051	39	684	-2	0
experiment_contig_8337	1295	gi|676461141|ref|XP_009055846.1|	hypothetical protein LOTGIDRAFT_202558 [Lottia gigantea]	404	4.00E-99	793	198	167	73.23	828	238	164	361	-3	0
experiment_contig_8347	8235	gi|524882281|ref|XP_005097785.1|	PREDICTED: serine/threonine-protein kinase Nek10-like [Aplysia californica]	1169	0	3203	1131	813	57.91	7790	4404	87	1161	-2	0
experiment_contig_8352	13927	gi|676496678|ref|XP_009067293.1|	hypothetical protein LOTGIDRAFT_170399 [Lottia gigantea]	1297	6.00E-27	318	618	262	28.16	12224	10521	347	842	-3	0
experiment_contig_8378	938	gi|524865616|ref|XP_005089636.1|	PREDICTED: stomatin-like protein 2, mitochondrial-like isoform X1 [Aplysia californica]	340	2.00E-121	923	238	206	72.69	1	711	98	335	1	0
experiment_contig_8384	3417	gi|524872465|ref|XP_005092994.1|	PREDICTED: serine/threonine-protein kinase TNNI3K-like [Aplysia californica]	847	0	3291	826	697	74.94	180	2618	1	820	3	0
experiment_contig_8389	2066	gi|524887745|ref|XP_005100456.1|	PREDICTED: probable beta-D-xylosidase 7-like [Aplysia californica]	774	0	1017	330	247	58.79	1257	277	249	578	-3	0
experiment_contig_8394	2590	gi|524868522|ref|XP_005091063.1|	PREDICTED: vinculin-like [Aplysia californica]	894	2.00E-23	278	54	53	96.3	2588	2427	841	894	-3	0
experiment_contig_8399	4613	gi|524880894|ref|XP_005097105.1|	PREDICTED: rho GTPase-activating protein 26-like [Aplysia californica]	794	0	2425	809	605	58.59	360	2582	6	794	3	0
experiment_contig_8404	1900	gi|676459907|ref|XP_009055451.1|	hypothetical protein LOTGIDRAFT_228595 [Lottia gigantea]	200	1.00E-09	152	183	85	25.68	1773	1282	21	198	-2	0
experiment_contig_8409	1691	gi|156371387|ref|XP_001628745.1|	predicted protein [Nematostella vectensis]	194	5.00E-41	384	175	108	46.29	851	1372	16	189	2	0
experiment_contig_8420	4025	gi|676481706|ref|XP_009062466.1|	hypothetical protein LOTGIDRAFT_128420 [Lottia gigantea]	341	1.00E-171	1343	340	288	69.41	2282	1263	2	341	-1	0
experiment_contig_8425	714	gi|524897697|ref|XP_005105307.1|	PREDICTED: AN1-type zinc finger protein 1-like [Aplysia californica]	268	2.00E-56	477	214	131	45.33	24	653	53	266	3	0
experiment_contig_8435	4371	gi|524888434|ref|XP_005100788.1|	PREDICTED: ankyrin repeat domain-containing protein 27-like [Aplysia californica]	1225	0	2837	1049	750	54.05	474	3539	38	1072	3	0
experiment_contig_8440	1231	gi|676446083|ref|XP_009050963.1|	hypothetical protein LOTGIDRAFT_213890 [Lottia gigantea]	455	1.00E-118	926	335	220	51.04	289	1227	4	337	1	0
experiment_contig_8447	4885	gi|676478548|ref|XP_009061463.1|	hypothetical protein LOTGIDRAFT_234865 [Lottia gigantea]	734	0	1633	685	438	47.15	4879	2855	60	724	-1	0
experiment_contig_8452	2045	gi|676493557|ref|XP_009066277.1|	hypothetical protein LOTGIDRAFT_236870 [Lottia gigantea]	230	8.00E-22	249	64	54	64.06	1805	1614	167	230	-1	0
experiment_contig_8462	2677	gi|524893562|ref|XP_005103290.1|	PREDICTED: uncharacterized protein LOC101861524 [Aplysia californica]	870	1.00E-96	846	439	252	42.37	58	1329	119	527	1	0
experiment_contig_8467	2158	gi|241829650|ref|XP_002414766.1|	ser/thr protein kinase-lyk4, putative [Ixodes scapularis]	447	2.00E-171	1305	423	315	59.57	373	1599	25	444	1	0
experiment_contig_8477	5728	gi|676428226|ref|XP_009045205.1|	hypothetical protein LOTGIDRAFT_180068 [Lottia gigantea]	348	0	1594	371	328	81.94	340	1452	5	348	1	0
experiment_contig_8482	2278	gi|524901189|ref|XP_005107006.1|	PREDICTED: integral membrane protein GPR155-like isoform X3 [Aplysia californica]	829	0	1842	738	488	49.86	2153	6	4	673	-3	0
experiment_contig_8487	10852	gi|676477542|ref|XP_009061142.1|	hypothetical protein LOTGIDRAFT_234686 [Lottia gigantea]	1658	1.00E-58	587	205	145	57.56	10828	10214	1	189	-1	0
experiment_contig_8492	1433	gi|512889518|ref|XP_004922299.1|	PREDICTED: zinc finger protein 271-like [Bombyx mori]	497	4.00E-32	333	237	121	35.86	1386	688	215	447	-3	0
experiment_contig_8497	3102	gi|524910195|ref|XP_005109979.1|	PREDICTED: myotubularin-related protein 2-like isoform X2 [Aplysia californica]	651	0	2545	617	540	74.88	2840	1002	34	650	-2	0
experiment_contig_8502	3171	gi|512893230|ref|XP_004923130.1|	PREDICTED: calpain-B isoform X5 [Bombyx mori]	752	6.00E-140	1148	683	379	37.04	2558	576	77	751	-2	0
experiment_contig_8525	352	gi|156352564|ref|XP_001622817.1|	predicted protein, partial [Nematostella vectensis]	126	5.00E-27	256	116	69	46.55	318	1	2	116	-2	0
experiment_contig_8535	588	gi|676448364|ref|XP_009051708.1|	hypothetical protein LOTGIDRAFT_152975 [Lottia gigantea]	939	7.00E-20	229	104	61	44.23	338	33	293	396	-2	0
experiment_contig_8547	2103	gi|676431533|ref|XP_009046283.1|	hypothetical protein LOTGIDRAFT_156759 [Lottia gigantea]	327	2.00E-80	680	322	203	45.65	1937	1029	13	327	-2	0
experiment_contig_8552	4565	gi|676468340|ref|XP_009058178.1|	hypothetical protein LOTGIDRAFT_205708 [Lottia gigantea]	1052	0	1739	421	364	75.53	9	1271	629	1049	3	0
experiment_contig_8562	398	gi|676438992|ref|XP_009048712.1|	hypothetical protein LOTGIDRAFT_157872 [Lottia gigantea]	286	4.00E-30	217	66	53	54.55	396	199	153	218	-3	0
experiment_contig_8577	734	gi|524898815|ref|XP_005105852.1|	PREDICTED: glyoxalase domain-containing protein 5-like [Aplysia californica]	164	2.00E-45	394	136	91	58.09	734	375	28	162	-1	0
experiment_contig_8582	4066	gi|524885953|ref|XP_005099577.1|	PREDICTED: uncharacterized protein LOC101851953 isoform X2 [Aplysia californica]	769	1.00E-81	744	330	212	49.7	4064	3150	328	653	-3	0
experiment_contig_8588	1500	gi|665797861|ref|XP_008546779.1|	PREDICTED: leghemoglobin Lb5-10 [Microplitis demolitor]	170	7.00E-25	264	137	77	39.42	129	539	18	154	3	0
experiment_contig_8599	4793	gi|524868467|ref|XP_005091036.1|	PREDICTED: evolutionarily conserved signaling intermediate in Toll pathway, mitochondrial-like isoform X2 [Aplysia californica]	474	9.00E-113	954	343	248	50.73	248	1276	122	464	2	0
experiment_contig_8605	3750	gi|524880471|ref|XP_005096899.1|	PREDICTED: serine incorporator 5-like [Aplysia californica]	695	5.00E-72	665	303	192	48.18	3610	2705	327	612	-3	0
experiment_contig_8610	1459	gi|391339817|ref|XP_003744243.1|	PREDICTED: titin-like [Metaseiulus occidentalis]	924	2.00E-07	140	188	87	30.85	498	19	188	371	-2	0
experiment_contig_8620	2488	gi|524901249|ref|XP_005107035.1|	PREDICTED: skin secretory protein xP2-like isoform X3 [Aplysia californica]	371	2.00E-29	316	112	87	60.71	739	422	257	367	-1	0
experiment_contig_8636	3104	gi|676481637|ref|XP_009062442.1|	hypothetical protein LOTGIDRAFT_73010, partial [Lottia gigantea]	140	2.00E-60	531	140	121	65.71	751	1170	1	140	1	0
experiment_contig_8652	3864	gi|524898715|ref|XP_005105803.1|	PREDICTED: plasmolipin-like isoform X2 [Aplysia californica]	178	1.00E-29	309	123	98	67.48	3256	2888	25	147	-3	0
experiment_contig_8662	9457	gi|676428969|ref|XP_009045448.1|	hypothetical protein LOTGIDRAFT_230248 [Lottia gigantea]	2853	0	4548	1601	1181	53.84	9357	4573	1	1581	-2	0
experiment_contig_8672	1036	gi|676446636|ref|XP_009051145.1|	hypothetical protein LOTGIDRAFT_239068 [Lottia gigantea]	659	7.00E-67	583	236	178	55.93	746	39	16	240	-3	0
experiment_contig_8703	7701	gi|524899454|ref|XP_005106158.1|	PREDICTED: cullin-3-B-like [Aplysia californica]	763	0	2379	491	467	90.02	7347	5878	1	491	-1	0
experiment_contig_8719	630	gi|524906525|ref|XP_005108554.1|	PREDICTED: uncharacterized protein LOC101851895 isoform X2 [Aplysia californica]	346	5.00E-07	127	38	27	52.63	517	630	37	74	1	0
experiment_contig_8724	2121	gi|524906434|ref|XP_005108523.1|	PREDICTED: transcription elongation factor, mitochondrial-like [Aplysia californica]	368	6.00E-32	334	299	155	29.43	395	1273	65	352	2	0
experiment_contig_8734	6515	gi|676487221|ref|XP_009064224.1|	hypothetical protein LOTGIDRAFT_131039 [Lottia gigantea]	89	4.00E-34	337	89	75	74.16	6187	5924	1	87	-2	0
experiment_contig_8749	3111	gi|676494918|ref|XP_009066720.1|	hypothetical protein LOTGIDRAFT_134475, partial [Lottia gigantea]	357	3.00E-121	983	300	234	58	3109	2213	50	347	-3	0
experiment_contig_8754	5507	gi|524864556|ref|XP_005089113.1|	PREDICTED: probable ATP-dependent RNA helicase DDX56-like [Aplysia californica]	568	0	1898	544	442	65.26	5384	3789	16	559	-1	0
experiment_contig_8760	1320	gi|676451412|ref|XP_009052697.1|	hypothetical protein LOTGIDRAFT_180616 [Lottia gigantea]	308	1.00E-131	1001	274	224	65.69	130	951	6	279	1	0
experiment_contig_8765	8359	gi|676473137|ref|XP_009059719.1|	hypothetical protein LOTGIDRAFT_179011 [Lottia gigantea]	335	3.00E-142	1170	333	265	63.06	8307	7309	1	333	-2	0
experiment_contig_8770	1834	gi|524881389|ref|XP_005097346.1|	PREDICTED: transmembrane protein 184C-like [Aplysia californica]	625	1.00E-31	337	169	107	46.15	1	480	294	455	1	0
experiment_contig_8775	7411	gi|676450572|ref|XP_009052422.1|	hypothetical protein LOTGIDRAFT_115378 [Lottia gigantea]	636	0	2174	648	494	63.27	7148	5238	10	632	-3	0
experiment_contig_8786	4637	gi|676464046|ref|XP_009056796.1|	hypothetical protein LOTGIDRAFT_216750 [Lottia gigantea]	411	2.00E-119	972	328	237	54.57	219	1202	7	330	3	0
experiment_contig_8794	1578	gi|524880329|ref|XP_005096830.1|	PREDICTED: programmed cell death protein 2-like isoform X1 [Aplysia californica]	461	9.00E-29	308	374	155	31.55	632	1576	1	367	2	0
experiment_contig_8804	1725	gi|585647006|ref|XP_006813979.1|	PREDICTED: protein AIG1-like [Saccoglossus kowalevskii]	275	3.00E-26	283	199	107	33.67	575	6	27	224	-2	0
experiment_contig_8827	2266	gi|585683041|ref|XP_002731428.2|	PREDICTED: LOW QUALITY PROTEIN: glucoside xylosyltransferase 1-like [Saccoglossus kowalevskii]	375	2.00E-136	1067	307	238	60.26	1165	245	65	371	-1	0
experiment_contig_8832	7598	gi|524907404|ref|XP_005108820.1|	PREDICTED: serine/threonine-protein kinase 3-like isoform X2 [Aplysia californica]	508	0	1922	486	419	77.78	7021	5588	33	508	-2	0
experiment_contig_8837	2533	gi|684408863|ref|XP_009175560.1|	hypothetical protein T265_10817 [Opisthorchis viverrini]	585	1.00E-08	97	49	30	30.61	1357	1503	465	513	1	0
experiment_contig_8847	415	gi|676448367|ref|XP_009051709.1|	hypothetical protein LOTGIDRAFT_228404 [Lottia gigantea]	8714	5.00E-23	250	136	76	40.44	3	404	7343	7474	3	0
experiment_contig_8852	542	gi|383847547|ref|XP_003699414.1|	PREDICTED: multidrug resistance-associated protein 1-like [Megachile rotundata]	1526	1.00E-56	373	116	90	59.48	2	325	1303	1418	2	0
experiment_contig_8868	1000	gi|676455890|ref|XP_009054152.1|	hypothetical protein LOTGIDRAFT_82778, partial [Lottia gigantea]	405	2.00E-52	468	138	114	68.12	414	1	2	139	-2	0
experiment_contig_8888	1979	gi|524874893|ref|XP_005094180.1|	PREDICTED: GRAM domain-containing protein 4-like [Aplysia californica]	670	0	1536	584	409	54.97	1701	1	27	603	-3	0
experiment_contig_8898	5087	gi|524892239|ref|XP_005102649.1|	PREDICTED: protein FAN-like [Aplysia californica]	1021	0	2684	813	612	62.24	5086	2657	220	995	-2	0
experiment_contig_8913	407	gi|391338536|ref|XP_003743614.1|	PREDICTED: low-density lipoprotein receptor-related protein 2-like [Metaseiulus occidentalis]	4584	1.00E-14	186	91	58	49.45	407	141	2971	3060	-1	0
experiment_contig_8929	5978	gi|524867145|ref|XP_005090385.1|	PREDICTED: lysine-specific demethylase 2A-like [Aplysia californica]	1357	0	2356	969	638	52.63	5851	3074	7	923	-2	0
experiment_contig_8934	1750	gi|676472749|ref|XP_009059591.1|	hypothetical protein LOTGIDRAFT_124576 [Lottia gigantea]	563	3.00E-96	800	397	245	43.83	578	1750	7	384	2	0
experiment_contig_8939	7470	gi|524892070|ref|XP_005102566.1|	PREDICTED: protein kinase C and casein kinase substrate in neurons protein 2-like [Aplysia californica]	472	4.00E-82	735	258	182	54.65	318	1037	222	472	3	0
experiment_contig_8949	1934	gi|524907574|ref|XP_005108903.1|	PREDICTED: collagen alpha-6(VI) chain-like isoform X1 [Aplysia californica]	973	0	2422	648	535	72.99	1933	5	331	969	-2	0
experiment_contig_8966	422	gi|524886491|ref|XP_005099839.1|	PREDICTED: uncharacterized protein LOC101856665 isoform X2 [Aplysia californica]	557	3.00E-12	166	62	41	45.16	1	186	342	403	1	0
experiment_contig_8983	2999	gi|524896638|ref|XP_005104791.1|	PREDICTED: succinate dehydrogenase [ubiquinone] flavoprotein subunit, mitochondrial-like isoform X1 [Aplysia californica]	667	0	2953	667	614	81.26	102	2102	1	667	3	0
experiment_contig_8988	3189	gi|390338530|ref|XP_782308.3|	PREDICTED: centromere protein I-like [Strongylocentrotus purpuratus]	754	3.00E-148	1206	753	420	37.58	97	2292	34	754	1	0
experiment_contig_8993	2100	gi|524874139|ref|XP_005093810.1|	PREDICTED: splicing factor 45-like [Aplysia californica]	415	7.00E-110	889	374	265	58.02	2098	1091	50	415	-3	0
experiment_contig_9013	4052	gi|676420793|ref|XP_009043722.1|	hypothetical protein LOTGIDRAFT_102400, partial [Lottia gigantea]	650	0	1104	363	246	58.68	1976	912	298	645	-1	0
experiment_contig_9025	339	gi|524908513|ref|XP_005109351.1|	PREDICTED: protein NipSnap homolog 3B-like [Aplysia californica]	244	2.00E-14	174	109	57	33.94	337	23	111	216	-3	0
experiment_contig_9045	15650	gi|676492282|ref|XP_009065868.1|	hypothetical protein LOTGIDRAFT_169302 [Lottia gigantea]	3407	0	3842	1700	1119	47.18	6299	11275	1692	3319	2	0
experiment_contig_9053	450	gi|676479517|ref|XP_009061771.1|	hypothetical protein LOTGIDRAFT_166459 [Lottia gigantea]	280	2.00E-87	675	149	140	80.54	2	448	45	193	2	0
experiment_contig_9081	5034	gi|676442831|ref|XP_009049927.1|	hypothetical protein LOTGIDRAFT_186812, partial [Lottia gigantea]	645	0	1656	421	367	74.58	987	2249	226	645	3	0
experiment_contig_9086	494	gi|662220807|ref|XP_008484559.1|	PREDICTED: uncharacterized protein LOC103521230, partial [Diaphorina citri]	426	1.00E-10	133	119	60	35.29	159	491	66	178	3	0
experiment_contig_9115	7854	gi|524903612|ref|XP_005108002.1|	PREDICTED: ubiquitin carboxyl-terminal hydrolase 47-like isoform X2 [Aplysia californica]	1570	0	2614	834	659	64.99	7649	5169	10	815	-2	0
experiment_contig_9135	3915	gi|115676939|ref|XP_001186509.1|	PREDICTED: uncharacterized protein LOC754648 [Strongylocentrotus purpuratus]	1464	9.00E-129	715	499	272	35.47	1160	2596	294	767	2	0
experiment_contig_9140	1931	gi|350406360|ref|XP_003487745.1|	PREDICTED: glycine cleavage system H protein, mitochondrial-like [Bombus impatiens]	172	5.00E-46	421	165	116	48.48	1815	1333	9	169	-3	0
experiment_contig_9150	652	gi|449685457|ref|XP_004210900.1|	PREDICTED: receptor-type tyrosine-protein phosphatase delta-like [Hydra vulgaris]	244	2.00E-23	181	149	72	30.2	643	200	30	175	-1	0
experiment_contig_9155	3306	gi|390343028|ref|XP_798647.3|	PREDICTED: probable E3 ubiquitin-protein ligase C12orf51-like [Strongylocentrotus purpuratus]	312	1.00E-59	543	119	109	80.67	3304	2951	194	312	-3	0
experiment_contig_9161	587	gi|585697847|ref|XP_006822460.1|	PREDICTED: short-chain collagen C4-like [Saccoglossus kowalevskii]	239	1.00E-39	357	174	102	44.83	587	93	67	238	-1	0
experiment_contig_9202	2544	gi|524901367|ref|XP_005107091.1|	PREDICTED: uncharacterized protein LOC101845193 isoform X3 [Aplysia californica]	366	2.00E-51	481	350	175	35.43	2220	1270	20	366	-1	0
experiment_contig_9207	3049	gi|675887896|ref|XP_009029450.1|	hypothetical protein HELRODRAFT_186140 [Helobdella robusta]	886	0	2077	860	550	47.09	3046	530	42	886	-1	0
experiment_contig_9212	13234	gi|195116387|ref|XP_002002737.1|	GI11276 [Drosophila mojavensis]	3585	0	759	685	319	30.07	3644	5575	1459	2128	2	0
experiment_contig_9219	2635	gi|390363582|ref|XP_780282.3|	PREDICTED: multiple C2 and transmembrane domain-containing protein 1-like [Strongylocentrotus purpuratus]	985	7.00E-34	365	97	80	65.98	2	292	889	985	2	0
experiment_contig_9224	2773	gi|524879161|ref|XP_005096259.1|	PREDICTED: protein DD3-3-like [Aplysia californica]	780	0	2379	779	579	58.41	292	2604	5	780	1	0
experiment_contig_9234	1567	gi|676453020|ref|XP_009053220.1|	hypothetical protein LOTGIDRAFT_150043 [Lottia gigantea]	278	7.00E-28	293	133	73	44.36	401	3	104	233	-3	0
experiment_contig_9240	2377	gi|676441031|ref|XP_009049365.1|	hypothetical protein LOTGIDRAFT_186451, partial [Lottia gigantea]	267	2.00E-115	919	254	204	65.75	1153	398	14	267	-1	0
experiment_contig_9245	1514	gi|676470143|ref|XP_009058759.1|	hypothetical protein LOTGIDRAFT_164015 [Lottia gigantea]	804	5.00E-16	211	425	151	22.59	1186	44	26	427	-2	0
experiment_contig_9255	1503	gi|676431645|ref|XP_009046319.1|	hypothetical protein LOTGIDRAFT_230360 [Lottia gigantea]	514	6.00E-76	651	215	166	52.09	1404	763	6	220	-1	0
experiment_contig_9261	2975	gi|676424824|ref|XP_009044268.1|	hypothetical protein LOTGIDRAFT_184719 [Lottia gigantea]	370	0	1535	372	324	76.34	2792	1680	2	370	-1	0
experiment_contig_9294	438	gi|645015869|ref|XP_001601386.2|	PREDICTED: 40S ribosomal protein S29 [Nasonia vitripennis]	102	9.00E-30	276	69	57	75.36	125	331	34	102	2	0
experiment_contig_9299	1741	gi|676435613|ref|XP_009047614.1|	hypothetical protein LOTGIDRAFT_238194 [Lottia gigantea]	797	5.00E-65	595	440	235	32.95	442	1740	1	406	1	0
experiment_contig_9304	6372	gi|524879137|ref|XP_005096247.1|	PREDICTED: uncharacterized protein LOC101853781 isoform X3 [Aplysia californica]	292	2.00E-63	577	281	172	44.48	6372	5557	27	290	-1	0
experiment_contig_9310	1213	gi|585659583|ref|XP_006816218.1|	PREDICTED: uncharacterized protein LOC102809517 [Saccoglossus kowalevskii]	2149	9.00E-23	263	281	116	25.62	1207	422	1721	1998	-1	0
experiment_contig_9317	13254	gi|676493172|ref|XP_009066153.1|	hypothetical protein LOTGIDRAFT_179801 [Lottia gigantea]	924	0	2824	747	629	70.28	218	2410	23	767	2	0
experiment_contig_9332	7452	gi|524868195|ref|XP_005090902.1|	PREDICTED: yorkie homolog isoform X1 [Aplysia californica]	458	4.00E-100	703	331	207	50.45	824	1726	153	458	2	0
experiment_contig_9337	4116	gi|524868743|ref|XP_005091171.1|	PREDICTED: spartin-like isoform X2 [Aplysia californica]	584	9.00E-120	753	401	246	42.39	395	1564	27	412	2	0
experiment_contig_9363	1474	gi|391338921|ref|XP_003743803.1|	PREDICTED: OV-16 antigen-like [Metaseiulus occidentalis]	184	2.00E-29	298	96	70	57.29	1474	1187	84	178	-1	0
experiment_contig_9368	4052	gi|524879997|ref|XP_005096667.1|	PREDICTED: anoctamin-10-like isoform X3 [Aplysia californica]	703	3.00E-07	144	57	41	56.14	4050	3883	630	686	-3	0
experiment_contig_9373	1577	gi|390360004|ref|XP_797226.3|	PREDICTED: heme-binding protein 2-like [Strongylocentrotus purpuratus]	206	2.00E-67	568	181	130	54.7	1122	586	25	205	-3	0
experiment_contig_9378	1637	gi|195473279|ref|XP_002088923.1|	GE18838 [Drosophila yakuba]	928	4.00E-29	319	127	83	48.82	3	380	777	900	3	0
experiment_contig_9403	956	gi|676433689|ref|XP_009046982.1|	hypothetical protein LOTGIDRAFT_238013 [Lottia gigantea]	651	2.00E-87	722	248	172	52.82	955	212	278	525	-2	0
experiment_contig_9408	4135	gi|676492564|ref|XP_009065959.1|	hypothetical protein LOTGIDRAFT_222757 [Lottia gigantea]	949	0	2658	919	682	59.52	3852	1126	1	885	-2	0
experiment_contig_9419	303	gi|524871523|ref|XP_005092534.1|	PREDICTED: mitochondrial import inner membrane translocase subunit Tim23-like [Aplysia californica]	201	3.00E-22	226	54	47	81.48	160	2	13	66	-3	0
experiment_contig_9441	6507	gi|524891868|ref|XP_005102466.1|	PREDICTED: microtubule-associated protein futsch-like [Aplysia californica]	3451	0	2698	688	574	71.51	4109	2055	2752	3429	-2	0
experiment_contig_9451	1655	gi|524878219|ref|XP_005095798.1|	PREDICTED: polypyrimidine tract-binding protein 2-like isoform X12 [Aplysia californica]	571	5.00E-132	1039	267	231	79.4	799	2	21	284	-2	0
experiment_contig_9461	2861	gi|676494610|ref|XP_009066617.1|	hypothetical protein LOTGIDRAFT_229832 [Lottia gigantea]	530	1.00E-101	859	236	194	68.22	2860	2153	295	530	-2	0
experiment_contig_9467	547	gi|524869189|ref|XP_005091391.1|	PREDICTED: uncharacterized protein LOC101853674 [Aplysia californica]	363	2.00E-25	263	158	87	39.24	87	542	168	319	3	0
experiment_contig_9472	3463	gi|156388043|ref|XP_001634511.1|	predicted protein [Nematostella vectensis]	328	5.00E-52	489	144	111	63.19	1	429	185	328	1	0
experiment_contig_9482	513	gi|524879741|ref|XP_005096542.1|	PREDICTED: tRNA modification GTPase GTPBP3, mitochondrial-like isoform X3 [Aplysia californica]	530	2.00E-42	388	102	84	66.67	208	513	102	203	1	0
experiment_contig_9491	1469	gi|676492220|ref|XP_009065848.1|	hypothetical protein LOTGIDRAFT_133495, partial [Lottia gigantea]	327	3.00E-75	630	325	188	40	55	1005	3	323	1	0
experiment_contig_9497	1402	gi|524870531|ref|XP_005092050.1|	PREDICTED: vesicle transport protein USE1-like [Aplysia californica]	248	1.00E-96	765	249	185	57.43	1324	590	5	248	-1	0
experiment_contig_9507	6006	gi|524865342|ref|XP_005089501.1|	PREDICTED: sodium-dependent glucose transporter 1-like isoform X2 [Aplysia californica]	521	9.00E-92	809	511	281	36.79	5969	4569	2	509	-2	0
experiment_contig_9517	5087	gi|676475871|ref|XP_009060607.1|	hypothetical protein LOTGIDRAFT_204366 [Lottia gigantea]	617	0	2011	619	496	64.14	4478	2628	4	617	-1	0
experiment_contig_9523	7602	gi|524914745|ref|XP_005112183.1|	PREDICTED: catenin delta-2-like [Aplysia californica]	1199	0	2283	1297	739	47.11	7068	3448	1	1199	-1	0
experiment_contig_9530	1215	gi|676492198|ref|XP_009065843.1|	hypothetical protein LOTGIDRAFT_169276 [Lottia gigantea]	336	6.00E-147	1101	338	256	61.24	1	1014	1	336	1	0
experiment_contig_9545	819	gi|676441827|ref|XP_009049615.1|	hypothetical protein LOTGIDRAFT_201161 [Lottia gigantea]	209	2.00E-19	219	150	79	32.67	818	393	30	178	-2	0
experiment_contig_9550	2705	gi|676494429|ref|XP_009066560.1|	hypothetical protein LOTGIDRAFT_229792 [Lottia gigantea]	649	3.00E-147	1178	668	408	36.98	99	2033	1	648	3	0
experiment_contig_9565	405	gi|676432263|ref|XP_009046517.1|	hypothetical protein LOTGIDRAFT_157007 [Lottia gigantea]	780	1.00E-24	259	115	70	44.35	2	346	664	778	2	0
experiment_contig_9575	4399	gi|380027716|ref|XP_003697565.1|	PREDICTED: TBC1 domain family member 13-like [Apis florea]	403	4.00E-152	1223	389	292	57.58	4375	3209	11	396	-1	0
experiment_contig_9580	5530	gi|524867440|ref|XP_005090531.1|	PREDICTED: sodium-dependent neutral amino acid transporter B(0)AT1-like [Aplysia californica]	581	0	1811	555	426	61.98	4805	3192	22	575	-3	0
experiment_contig_9585	13794	gi|524893521|ref|XP_005103273.1|	PREDICTED: serine/threonine-protein kinase MRCK alpha-like isoform X4 [Aplysia californica]	1826	0	5834	1680	1337	66.07	172	5067	7	1660	1	0
experiment_contig_9591	572	gi|585672982|ref|XP_006818335.1|	PREDICTED: uncharacterized protein LOC102802350 [Saccoglossus kowalevskii]	96	2.00E-07	122	35	28	71.43	462	566	33	67	3	0
experiment_contig_9596	506	gi|675886860|ref|XP_009028932.1|	hypothetical protein HELRODRAFT_164684 [Helobdella robusta]	987	3.00E-18	216	156	70	33.33	23	475	347	500	2	0
experiment_contig_9602	2146	gi|524898231|ref|XP_005105567.1|	PREDICTED: uncharacterized protein LOC101849867 isoform X8 [Aplysia californica]	367	9.00E-128	1006	325	229	58.77	960	97	46	366	-2	0
experiment_contig_9607	3936	gi|524889427|ref|XP_005101271.1|	PREDICTED: tubby protein homolog isoform X1 [Aplysia californica]	543	0	1464	545	372	58.53	201	1706	18	543	3	0
experiment_contig_9612	433	gi|585722360|ref|XP_006813437.1|	PREDICTED: neuralized-like protein 4-like [Saccoglossus kowalevskii]	1376	1.00E-06	123	107	58	33.64	317	6	195	301	-3	0
experiment_contig_9623	853	gi|662225834|ref|XP_008487342.1|	PREDICTED: uncharacterized protein LOC103524116 [Diaphorina citri]	490	4.00E-22	205	125	71	36.8	41	406	154	278	2	0
experiment_contig_9634	7737	gi|524894646|ref|XP_005103818.1|	PREDICTED: cubilin-like [Aplysia californica]	784	9.00E-06	134	200	79	25.5	5254	5775	347	539	1	0
experiment_contig_9645	3467	gi|524886198|ref|XP_005099696.1|	PREDICTED: insulin-like growth factor-binding protein complex acid labile subunit-like, partial [Aplysia californica]	924	9.00E-57	554	484	246	28.1	405	1850	31	512	3	0
experiment_contig_9650	1381	gi|524901493|ref|XP_005107153.1|	PREDICTED: uncharacterized protein LOC101860523 [Aplysia californica]	854	3.00E-13	187	104	62	49.04	1380	1072	555	657	-2	0
experiment_contig_9670	3155	gi|328715452|ref|XP_001952489.2|	PREDICTED: uncharacterized protein LOC100166234 [Acyrthosiphon pisum]	942	6.00E-10	166	285	113	24.21	3125	2343	154	415	-1	0
experiment_contig_9675	4404	gi|676429771|ref|XP_009045709.1|	hypothetical protein LOTGIDRAFT_237618 [Lottia gigantea]	630	0	1522	490	343	56.73	2442	979	141	628	-1	0
experiment_contig_9680	6493	gi|676480302|ref|XP_009062017.1|	hypothetical protein LOTGIDRAFT_210457 [Lottia gigantea]	802	0	2530	675	559	67.7	6492	4543	128	802	-2	0
experiment_contig_9686	1274	gi|676427713|ref|XP_009045037.1|	hypothetical protein LOTGIDRAFT_223980 [Lottia gigantea]	516	1.00E-113	899	439	271	45.1	1	1272	31	461	1	0
experiment_contig_9696	1778	gi|641651439|ref|XP_008190132.1|	PREDICTED: uncharacterized protein LOC103311982 [Acyrthosiphon pisum]	877	6.00E-41	292	138	85	41.3	1097	693	73	206	-1	0
experiment_contig_9701	4875	gi|585705586|ref|XP_006823664.1|	PREDICTED: uncharacterized protein LOC100372741 [Saccoglossus kowalevskii]	1434	0	2954	923	694	58.29	1176	3938	373	1280	3	0
experiment_contig_9711	4300	gi|524913356|ref|XP_005111509.1|	PREDICTED: multidrug resistance protein 1A-like [Aplysia californica]	1364	2.00E-137	1195	298	253	74.5	4298	3408	1067	1364	-3	0
experiment_contig_9716	3035	gi|676484818|ref|XP_009063465.1|	hypothetical protein LOTGIDRAFT_85177, partial [Lottia gigantea]	198	5.00E-45	424	176	120	46.59	2501	3028	1	173	2	0
experiment_contig_9731	565	gi|676449251|ref|XP_009051995.1|	hypothetical protein LOTGIDRAFT_159433 [Lottia gigantea]	334	1.00E-15	190	43	36	72.09	563	435	290	332	-3	0
experiment_contig_9736	3259	gi|524866554|ref|XP_005090098.1|	PREDICTED: uncharacterized protein LOC101863315 [Aplysia californica]	538	0	1603	526	394	56.27	98	1669	15	538	2	0
experiment_contig_9767	2379	gi|676472491|ref|XP_009059507.1|	hypothetical protein LOTGIDRAFT_192604 [Lottia gigantea]	184	2.00E-63	552	152	127	65.79	464	12	29	180	-2	0
experiment_contig_9778	6912	gi|524886351|ref|XP_005099772.1|	PREDICTED: liprin-beta-1-like isoform X2 [Aplysia californica]	709	0	1624	429	366	74.13	5943	4669	285	709	-1	0
experiment_contig_9783	3188	gi|524871019|ref|XP_005092286.1|	PREDICTED: nose resistant to fluoxetine protein 6-like [Aplysia californica]	873	2.00E-132	837	478	277	37.45	2799	1411	208	679	-3	0
experiment_contig_9793	3106	gi|676444816|ref|XP_009050552.1|	hypothetical protein LOTGIDRAFT_213728, partial [Lottia gigantea]	270	6.00E-69	402	121	94	58.68	2652	2290	149	269	-2	0
experiment_contig_9798	571	gi|242002440|ref|XP_002435863.1|	DEAD box ATP-dependent RNA helicase, putative, partial [Ixodes scapularis]	494	7.00E-77	564	132	116	79.55	423	28	343	474	-2	0
experiment_contig_9803	460	gi|195441530|ref|XP_002068561.1|	GK20538 [Drosophila willistoni]	259	2.00E-07	126	57	41	42.11	1	171	117	172	1	0
experiment_contig_9808	1504	gi|524887148|ref|XP_005100163.1|	PREDICTED: stimulated by retinoic acid gene 6 protein homolog [Aplysia californica]	304	9.00E-79	653	297	192	43.77	1012	140	7	302	-1	0
experiment_contig_9813	1168	gi|676496848|ref|XP_009067349.1|	hypothetical protein LOTGIDRAFT_198401 [Lottia gigantea]	516	3.00E-108	706	205	164	64.88	553	1167	172	376	1	0
experiment_contig_9820	670	gi|524870736|ref|XP_005092150.1|	PREDICTED: multidrug resistance-associated protein 1-like [Aplysia californica]	1490	5.00E-27	287	130	77	40.77	281	670	892	1021	2	0
experiment_contig_9825	362	gi|524873898|ref|XP_005093691.1|	PREDICTED: cytochrome P450 3A29-like [Aplysia californica]	507	5.00E-25	257	124	80	46.77	360	1	44	167	-3	0
experiment_contig_9830	1236	gi|676488877|ref|XP_009064757.1|	hypothetical protein LOTGIDRAFT_168623 [Lottia gigantea]	252	1.00E-28	295	172	96	43.6	2	484	76	244	2	0
experiment_contig_9840	2551	gi|524885969|ref|XP_005099585.1|	PREDICTED: transmembrane protein 214-B-like isoform X1 [Aplysia californica]	678	0	1788	675	460	50.67	2480	477	1	671	-3	0
experiment_contig_9845	1255	gi|676483417|ref|XP_009063017.1|	hypothetical protein LOTGIDRAFT_167288 [Lottia gigantea]	583	3.00E-09	153	344	141	21.22	78	1061	9	319	3	0
experiment_contig_9850	4361	gi|524873720|ref|XP_005093603.1|	PREDICTED: uncharacterized protein LOC101845390 isoform X1 [Aplysia californica]	3039	8.00E-48	354	140	93	44.29	1586	1182	2467	2605	-1	0
experiment_contig_9855	3291	gi|524871082|ref|XP_005092317.1|	PREDICTED: globin-1 subunit beta-like isoform X4 [Aplysia californica]	211	2.00E-69	604	154	131	68.18	153	614	43	196	3	0
experiment_contig_9860	10650	gi|676456670|ref|XP_009054398.1|	hypothetical protein LOTGIDRAFT_175286 [Lottia gigantea]	1484	4.00E-22	276	179	95	40.78	111	644	8	167	3	0
experiment_contig_9866	1703	gi|676466680|ref|XP_009057643.1|	hypothetical protein LOTGIDRAFT_204109 [Lottia gigantea]	652	1.00E-76	669	203	156	58.13	2	595	449	651	2	0
experiment_contig_9877	1979	gi|524867983|ref|XP_005090798.1|	PREDICTED: cyclin-K-like isoform X3 [Aplysia californica]	593	8.00E-164	1263	426	310	60.56	21	1286	1	415	3	0
experiment_contig_9882	6622	gi|676485461|ref|XP_009063663.1|	hypothetical protein LOTGIDRAFT_107687, partial [Lottia gigantea]	503	0	1971	496	426	70.97	694	2175	1	495	1	0
experiment_contig_9888	886	gi|676450846|ref|XP_009052512.1|	hypothetical protein LOTGIDRAFT_231772 [Lottia gigantea]	476	3.00E-68	577	241	157	50.21	170	886	5	244	2	0
experiment_contig_9894	3497	gi|524910373|ref|XP_005110066.1|	PREDICTED: PDZ and LIM domain protein Zasp-like [Aplysia californica]	424	1.00E-104	880	218	178	72.48	183	833	207	424	3	0
experiment_contig_9899	469	gi|449677710|ref|XP_002162629.2|	PREDICTED: MAM and LDL-receptor class A domain-containing protein C10orf112-like [Hydra vulgaris]	2014	5.00E-09	142	88	44	40.91	4	258	979	1060	1	0
experiment_contig_9904	1628	gi|524864618|ref|XP_005089144.1|	PREDICTED: ATP synthase subunit s-like protein-like [Aplysia californica]	347	3.00E-42	405	172	113	46.51	84	599	122	293	3	0
experiment_contig_9909	8291	gi|291244938|ref|XP_002742350.1|	PREDICTED: E3 ubiquitin-protein ligase RNF139-like [Saccoglossus kowalevskii]	667	6.00E-143	1210	675	408	38.67	8163	6178	1	636	-3	0
experiment_contig_9914	4320	gi|676425489|ref|XP_009044349.1|	hypothetical protein LOTGIDRAFT_229950 [Lottia gigantea]	830	2.00E-28	323	141	95	62.41	560	150	700	829	-2	0
experiment_contig_9919	7236	gi|524888450|ref|XP_005100796.1|	PREDICTED: transmembrane protein 64-like isoform X2 [Aplysia californica]	361	3.00E-23	274	82	66	60.98	7236	6991	259	340	-1	0
experiment_contig_9949	1024	gi|524916703|ref|XP_005113122.1|	PREDICTED: breast carcinoma-amplified sequence 3-like, partial [Aplysia californica]	1100	3.00E-71	625	253	181	57.71	4	702	812	1062	1	0
experiment_contig_9959	3936	gi|241634355|ref|XP_002410510.1|	Cyfip2 protein, putative [Ixodes scapularis]	277	1.00E-76	667	194	153	57.73	1	582	71	261	1	0
experiment_contig_9965	4043	gi|390342288|ref|XP_003725634.1|	PREDICTED: uncharacterized protein LOC100892540 [Strongylocentrotus purpuratus]	239	4.00E-14	133	106	51	36.79	3433	3729	139	238	1	0
experiment_contig_9972	926	gi|524886730|ref|XP_005099957.1|	PREDICTED: angio-associated migratory cell protein-like [Aplysia californica]	410	5.00E-78	640	259	171	47.88	2	778	165	405	2	0
experiment_contig_9977	5847	gi|676491085|ref|XP_009065481.1|	hypothetical protein LOTGIDRAFT_222342 [Lottia gigantea]	1012	0	2138	664	495	58.13	5188	3197	5	668	-3	0
experiment_contig_9992	6372	gi|524892179|ref|XP_005102619.1|	PREDICTED: uncharacterized protein LOC101864404 [Aplysia californica]	583	0	2222	584	479	70.72	347	2044	2	582	2	0
experiment_contig_9998	5668	gi|524890422|ref|XP_005101758.1|	PREDICTED: LIM domain-binding protein 2-like isoform X4 [Aplysia californica]	463	9.00E-169	1363	275	259	90.18	469	1293	85	359	1	0
experiment_contig_10008	1120	gi|676492800|ref|XP_009066038.1|	hypothetical protein LOTGIDRAFT_133687, partial [Lottia gigantea]	469	8.00E-102	811	366	209	47.27	946	2	1	366	-1	0
experiment_contig_10025	6891	gi|115908541|ref|XP_793299.2|	PREDICTED: TBC1 domain family member 30-like isoform 2 [Strongylocentrotus purpuratus]	1091	0	1742	686	458	51.02	6418	4481	125	799	-3	0
experiment_contig_10045	3450	gi|524869305|ref|XP_005091447.1|	PREDICTED: R3H domain-containing protein 4-like [Aplysia californica]	295	1.00E-36	371	107	86	59.81	1768	2088	183	289	1	0
experiment_contig_10055	8063	gi|158286012|ref|XP_308561.4|	AGAP007237-PA [Anopheles gambiae str. PEST]	1514	0	3128	1504	895	42.89	7724	3348	12	1496	-1	0
experiment_contig_10060	9079	gi|524913421|ref|XP_005111541.1|	PREDICTED: E3 ubiquitin-protein ligase TRIP12-like [Aplysia californica]	2095	0	6011	1702	1378	67.45	7576	2516	422	2095	-1	0
experiment_contig_10070	5070	gi|524891936|ref|XP_005102500.1|	PREDICTED: eukaryotic translation initiation factor 5B-like [Aplysia californica]	864	0	2832	617	565	81.52	2005	3855	248	864	1	0
experiment_contig_10075	2677	gi|676435514|ref|XP_009047581.1|	hypothetical protein LOTGIDRAFT_52500, partial [Lottia gigantea]	701	0	1788	481	398	66.74	1244	2677	170	635	2	0
experiment_contig_10080	3034	gi|662219239|ref|XP_008483691.1|	PREDICTED: uncharacterized protein LOC103520381 [Diaphorina citri]	556	3.00E-06	134	129	61	30.23	470	841	372	499	2	0
experiment_contig_10085	1545	gi|524916787|ref|XP_005113163.1|	PREDICTED: very long-chain acyl-CoA synthetase-like [Aplysia californica]	627	7.00E-118	876	322	225	51.86	349	1314	3	324	1	0
experiment_contig_10096	7994	gi|676452717|ref|XP_009053120.1|	hypothetical protein LOTGIDRAFT_71440, partial [Lottia gigantea]	718	0	1807	746	480	48.26	7742	5535	5	718	-1	0
experiment_contig_10101	7424	gi|390357740|ref|XP_001188247.2|	PREDICTED: uncharacterized protein LOC755074 [Strongylocentrotus purpuratus]	3120	1.00E-88	843	1351	585	24.28	124	3867	157	1411	1	0
experiment_contig_10111	3468	gi|390354872|ref|XP_784202.3|	PREDICTED: uncharacterized protein LOC578974 [Strongylocentrotus purpuratus]	4264	7.00E-84	788	593	291	32.72	2313	538	1730	2291	-1	0
experiment_contig_10126	1761	gi|524870217|ref|XP_005091894.1|	PREDICTED: ribosome-recycling factor, mitochondrial-like [Aplysia californica]	293	1.00E-49	313	115	91	59.13	599	255	179	293	-2	0
experiment_contig_10131	1398	gi|524885658|ref|XP_005099434.1|	PREDICTED: helicase POLQ-like isoform X2 [Aplysia californica]	1146	3.00E-98	835	273	204	56.04	1048	236	874	1146	-3	0
experiment_contig_10136	4094	gi|676484424|ref|XP_009063342.1|	hypothetical protein LOTGIDRAFT_235667 [Lottia gigantea]	557	2.00E-147	1201	261	245	85.06	2133	2915	228	488	3	0
experiment_contig_10141	5484	gi|524870477|ref|XP_005092023.1|	PREDICTED: protein Hook homolog 3-like [Aplysia californica]	782	0	2343	706	572	63.88	2120	3	3	707	-2	0
experiment_contig_10146	2555	gi|524902220|ref|XP_005107429.1|	PREDICTED: uncharacterized protein LOC101846089 [Aplysia californica]	117	2.00E-24	262	102	73	49.02	1988	1683	1	101	-1	0
experiment_contig_10156	1029	gi|524890565|ref|XP_005101828.1|	PREDICTED: cystathionine gamma-lyase-like isoform X3 [Aplysia californica]	385	3.00E-101	796	212	172	71.23	410	1027	23	234	2	0
experiment_contig_10162	737	gi|156400892|ref|XP_001639026.1|	predicted protein, partial [Nematostella vectensis]	139	1.00E-06	122	55	32	41.82	265	429	1	55	1	0
experiment_contig_10167	5022	gi|524897288|ref|XP_005105107.1|	PREDICTED: probable protein phosphatase CG10417-like [Aplysia californica]	659	5.00E-96	849	218	179	69.72	3575	2946	394	611	-2	0
experiment_contig_10174	1713	gi|524882780|ref|XP_005098026.1|	PREDICTED: uncharacterized protein LOC101850332 [Aplysia californica]	203	4.00E-56	493	182	124	50.55	1696	1157	14	195	-3	0
experiment_contig_10191	451	gi|676485147|ref|XP_009063567.1|	hypothetical protein LOTGIDRAFT_130278, partial [Lottia gigantea]	376	2.00E-23	245	71	59	64.79	213	1	123	193	-2	0
experiment_contig_10196	1071	gi|524869728|ref|XP_005091655.1|	PREDICTED: uncharacterized protein LOC101853761 [Aplysia californica]	576	2.00E-11	169	86	54	38.37	3	257	487	572	3	0
experiment_contig_10201	974	gi|524873934|ref|XP_005093709.1|	PREDICTED: transcription elongation factor SPT4-like isoform X1 [Aplysia californica]	117	1.00E-62	513	116	103	76.72	187	534	1	116	1	0
experiment_contig_10211	1133	gi|676480897|ref|XP_009062208.1|	hypothetical protein LOTGIDRAFT_210667 [Lottia gigantea]	126	3.00E-53	455	122	111	67.21	295	660	5	126	1	0
experiment_contig_10226	521	gi|676442720|ref|XP_009049892.1|	hypothetical protein LOTGIDRAFT_113507, partial [Lottia gigantea]	404	3.00E-63	526	162	118	61.73	486	46	241	402	-3	0
experiment_contig_10231	11462	gi|524892605|ref|XP_005102829.1|	PREDICTED: LOW QUALITY PROTEIN: diacylglycerol kinase eta-like [Aplysia californica]	1091	0	2097	657	495	66.06	9367	7475	487	1091	-2	0
experiment_contig_10244	862	gi|585677848|ref|XP_006819218.1|	PREDICTED: uncharacterized protein LOC102807067 [Saccoglossus kowalevskii]	241	2.00E-10	154	105	57	37.14	487	801	117	218	1	0
experiment_contig_10249	3581	gi|585701788|ref|XP_006822946.1|	PREDICTED: uncharacterized protein LOC100369247 [Saccoglossus kowalevskii]	194	2.00E-12	177	113	68	35.4	3244	3579	24	135	1	0
experiment_contig_10259	16086	gi|524881793|ref|XP_005097546.1|	PREDICTED: uncharacterized protein LOC101857563 [Aplysia californica]	4862	5.00E-161	1471	360	299	71.67	9161	10237	3707	4061	2	0
experiment_contig_10264	2296	gi|196013954|ref|XP_002116837.1|	hypothetical protein TRIADDRAFT_60879 [Trichoplax adhaerens]	1574	5.00E-27	308	475	209	24.63	1468	149	695	1134	-1	0
experiment_contig_10294	1931	gi|524875981|ref|XP_005094712.1|	PREDICTED: uncharacterized protein LOC101854561 [Aplysia californica]	128	4.00E-07	131	58	38	48.28	1758	1931	5	60	3	0
experiment_contig_10315	2284	gi|524887220|ref|XP_005100198.1|	PREDICTED: uncharacterized protein LOC101860174 [Aplysia californica]	244	1.00E-33	340	212	116	41.04	316	921	5	210	1	0
experiment_contig_10320	499	gi|676489612|ref|XP_009064996.1|	hypothetical protein LOTGIDRAFT_168843 [Lottia gigantea]	882	5.00E-31	310	129	82	47.29	14	400	721	849	2	0
experiment_contig_10325	880	gi|524870306|ref|XP_005091938.1|	PREDICTED: ADP-ribosylation factor-binding protein GGA1-like [Aplysia californica]	719	2.00E-92	757	186	161	73.12	325	879	62	247	1	0
experiment_contig_10336	3490	gi|676483821|ref|XP_009063148.1|	hypothetical protein LOTGIDRAFT_235545 [Lottia gigantea]	805	0	1746	786	462	46.06	3306	949	24	684	-2	0
experiment_contig_10341	3277	gi|524903499|ref|XP_005107949.1|	PREDICTED: uncharacterized protein LOC101848547 [Aplysia californica]	875	9.00E-132	1104	847	432	32.47	3155	849	1	823	-3	0
experiment_contig_10366	450	gi|676484720|ref|XP_009063432.1|	hypothetical protein LOTGIDRAFT_195608 [Lottia gigantea]	103	8.00E-17	188	42	40	71.43	285	410	1	42	3	0
experiment_contig_10377	3012	gi|524888386|ref|XP_005100764.1|	PREDICTED: flocculation protein FLO11-like isoform X5 [Aplysia californica]	1025	3.00E-71	667	214	165	57.94	644	3	797	1010	-2	0
experiment_contig_10382	5876	gi|524872338|ref|XP_005092931.1|	PREDICTED: nuclear factor related to kappa-B-binding protein-like isoform X3 [Aplysia californica]	1484	2.00E-161	1398	579	383	51.3	155	1828	18	576	2	0
experiment_contig_10388	619	gi|524880641|ref|XP_005096982.1|	PREDICTED: U8 snoRNA-decapping enzyme-like [Aplysia californica]	217	6.00E-15	183	61	48	52.46	545	363	156	216	-3	0
experiment_contig_10393	6632	gi|676438537|ref|XP_009048562.1|	hypothetical protein LOTGIDRAFT_92134, partial [Lottia gigantea]	652	2.00E-38	403	155	110	52.26	1444	1902	498	647	1	0
experiment_contig_10404	955	gi|196011028|ref|XP_002115378.1|	hypothetical protein TRIADDRAFT_59244 [Trichoplax adhaerens]	583	4.00E-63	551	240	155	46.67	1	708	109	346	1	0
experiment_contig_10409	4816	gi|676472543|ref|XP_009059524.1|	hypothetical protein LOTGIDRAFT_234130 [Lottia gigantea]	1215	1.00E-37	403	280	151	38.21	2	808	614	876	2	0
experiment_contig_10419	3360	gi|498996137|ref|XP_004533284.1|	PREDICTED: serine/threonine-protein kinase TBK1-like [Ceratitis capitata]	727	7.00E-74	678	301	195	44.52	335	1222	1	299	2	0
experiment_contig_10431	635	gi|524914376|ref|XP_005112003.1|	PREDICTED: DNA repair and recombination protein RAD54-like [Aplysia californica]	609	6.00E-57	499	112	100	80.36	300	635	22	133	3	0
experiment_contig_10452	6490	gi|524896864|ref|XP_005104903.1|	PREDICTED: neurofilament heavy polypeptide-like [Aplysia californica]	442	8.00E-22	263	171	107	42.69	129	620	1	164	3	0
experiment_contig_10457	6925	gi|676460279|ref|XP_009055571.1|	hypothetical protein LOTGIDRAFT_228656 [Lottia gigantea]	526	2.00E-26	302	468	202	28.21	6542	5244	93	526	-3	0
experiment_contig_10462	985	gi|676437126|ref|XP_009048102.1|	hypothetical protein LOTGIDRAFT_230727 [Lottia gigantea]	516	3.00E-06	127	84	50	30.95	187	426	433	516	1	0
experiment_contig_10472	1910	gi|675857064|ref|XP_009014092.1|	hypothetical protein HELRODRAFT_170013 [Helobdella robusta]	112	8.00E-14	181	58	49	82.76	1737	1910	56	111	3	0
experiment_contig_10477	2477	gi|524903338|ref|XP_005107871.1|	PREDICTED: calcyclin-binding protein-like [Aplysia californica]	236	4.00E-56	503	235	153	46.81	2168	1473	1	230	-1	0
experiment_contig_10489	3036	gi|524902505|ref|XP_005107498.1|	PREDICTED: rab GTPase-binding effector protein 1-like isoform X2 [Aplysia californica]	985	6.00E-45	459	93	86	84.95	1	279	893	985	1	0
experiment_contig_10499	345	gi|524881383|ref|XP_005097343.1|	PREDICTED: porphobilinogen deaminase-like [Aplysia californica]	391	1.00E-34	234	57	48	75.44	173	3	79	135	-2	0
experiment_contig_10505	3475	gi|676487264|ref|XP_009064236.1|	hypothetical protein LOTGIDRAFT_196090 [Lottia gigantea]	294	4.00E-64	574	203	151	51.72	2882	3472	93	290	2	0
experiment_contig_10535	433	gi|676484758|ref|XP_009063443.1|	hypothetical protein LOTGIDRAFT_130231, partial [Lottia gigantea]	390	3.00E-06	118	46	32	54.35	55	192	308	353	1	0
experiment_contig_10540	1562	gi|676428759|ref|XP_009045380.1|	hypothetical protein LOTGIDRAFT_230204 [Lottia gigantea]	802	1.00E-08	150	45	34	68.89	1561	1427	759	802	-2	0
experiment_contig_10546	6906	gi|524871114|ref|XP_005092333.1|	PREDICTED: coiled-coil domain-containing protein 6-like [Aplysia californica]	442	0	1772	453	391	78.37	6494	5160	1	442	-2	0
experiment_contig_10556	3171	gi|524872680|ref|XP_005093099.1|	PREDICTED: ankyrin repeat and EF-hand domain-containing protein 1-like [Aplysia californica]	769	0	1979	629	471	60.41	920	2803	151	757	2	0
experiment_contig_10572	3121	gi|524894139|ref|XP_005103572.1|	PREDICTED: uncharacterized protein LOC101847747 [Aplysia californica]	1202	1.00E-41	432	386	173	30.05	1637	495	760	1139	-3	0
experiment_contig_10582	3717	gi|524892209|ref|XP_005102634.1|	PREDICTED: FACT complex subunit SPT16-like [Aplysia californica]	1053	0	4110	1062	913	75.52	78	3245	1	1050	3	0
experiment_contig_10607	894	gi|676440535|ref|XP_009049208.1|	hypothetical protein LOTGIDRAFT_158240 [Lottia gigantea]	109	2.00E-07	127	42	31	61.9	185	60	55	96	-2	0
experiment_contig_10617	796	gi|524883026|ref|XP_005098148.1|	PREDICTED: ribonuclease P protein subunit p21-like [Aplysia californica]	128	8.00E-31	294	94	70	56.38	796	515	28	121	-1	0
experiment_contig_10622	1549	gi|115618032|ref|XP_792312.2|	PREDICTED: uncharacterized protein LOC587493 [Strongylocentrotus purpuratus]	986	3.00E-07	139	53	35	49.06	140	298	653	705	2	0
experiment_contig_10630	537	gi|350412592|ref|XP_003489698.1|	PREDICTED: ubiquitin-like modifier-activating enzyme 5-like [Bombus impatiens]	371	1.00E-57	487	129	109	66.67	387	1	1	129	-1	0
experiment_contig_10641	1279	gi|675854870|ref|XP_009012995.1|	hypothetical protein HELRODRAFT_168899 [Helobdella robusta]	1136	1.00E-12	183	85	52	49.41	268	20	56	139	-1	0
experiment_contig_10646	3456	gi|242020674|ref|XP_002430777.1|	conserved hypothetical protein [Pediculus humanus corporis]	784	3.00E-14	202	84	57	47.62	818	1066	701	784	2	0
experiment_contig_10651	640	gi|676438872|ref|XP_009048669.1|	hypothetical protein LOTGIDRAFT_157826 [Lottia gigantea]	765	2.00E-35	348	198	103	35.86	615	28	127	324	-2	0
experiment_contig_10657	983	gi|524911122|ref|XP_005110430.1|	PREDICTED: uncharacterized protein LOC101852515 [Aplysia californica]	211	2.00E-13	176	216	85	27.78	85	651	7	204	1	0
experiment_contig_10662	2343	gi|676478535|ref|XP_009061459.1|	hypothetical protein LOTGIDRAFT_219756 [Lottia gigantea]	490	2.00E-08	150	44	37	65.91	2	127	445	488	2	0
experiment_contig_10683	985	gi|676421833|ref|XP_009043869.1|	hypothetical protein LOTGIDRAFT_227961 [Lottia gigantea]	449	6.00E-24	263	170	90	37.65	775	269	15	177	-1	0
experiment_contig_10688	10523	gi|676466765|ref|XP_009057671.1|	hypothetical protein LOTGIDRAFT_217357 [Lottia gigantea]	759	0	2485	723	559	64.59	10232	8100	58	739	-1	0
experiment_contig_10693	5114	gi|328726418|ref|XP_003248889.1|	PREDICTED: zinc finger protein 271-like [Acyrthosiphon pisum]	484	1.00E-47	470	401	179	30.67	3867	2722	67	460	-3	0
experiment_contig_10698	944	gi|571554578|ref|XP_006566126.1|	PREDICTED: 2-oxoglutarate dehydrogenase, mitochondrial-like isoform X3 [Apis mellifera]	1075	4.00E-30	317	119	83	57.14	603	944	35	153	3	0
experiment_contig_10709	384	gi|195053245|ref|XP_001993537.1|	GH13861 [Drosophila grimshawi]	413	4.00E-32	307	129	86	47.29	384	10	274	402	-1	0
experiment_contig_10715	2572	gi|524908659|ref|XP_005109422.1|	PREDICTED: protein bicaudal D homolog 1-like [Aplysia californica]	845	0	2164	834	597	58.87	2412	1	13	816	-2	0
experiment_contig_10720	2895	gi|676449415|ref|XP_009052047.1|	hypothetical protein LOTGIDRAFT_114987 [Lottia gigantea]	389	3.00E-128	1030	456	269	47.59	2847	1480	6	385	-1	0
experiment_contig_10726	2601	gi|676446956|ref|XP_009051249.1|	hypothetical protein LOTGIDRAFT_143194 [Lottia gigantea]	240	9.00E-130	1018	209	201	89	128	754	1	209	2	0
experiment_contig_10752	649	gi|585693871|ref|XP_006821712.1|	PREDICTED: uncharacterized protein LOC102806297 [Saccoglossus kowalevskii]	224	6.00E-29	225	111	68	41.44	639	316	53	163	-2	0
experiment_contig_10758	1359	gi|676460899|ref|XP_009055772.1|	hypothetical protein LOTGIDRAFT_215958 [Lottia gigantea]	436	6.00E-172	1281	317	272	72.56	357	1307	103	418	3	0
experiment_contig_10763	401	gi|524887319|ref|XP_005100247.1|	PREDICTED: dnaJ homolog subfamily B member 11-like [Aplysia californica]	356	3.00E-44	390	104	86	72.12	82	393	1	104	1	0
experiment_contig_10773	1859	gi|524870539|ref|XP_005092054.1|	PREDICTED: arrestin domain-containing protein 3-like [Aplysia californica]	401	7.00E-53	489	237	149	44.73	1708	1001	83	318	-2	0
experiment_contig_10778	4973	gi|524867535|ref|XP_005090578.1|	PREDICTED: fatty acid desaturase 1-like isoform X6 [Aplysia californica]	445	4.00E-120	1006	246	217	71.95	4192	4926	198	443	1	0
experiment_contig_10784	9986	gi|524887968|ref|XP_005100563.1|	PREDICTED: transcription initiation factor TFIID subunit 3-like, partial [Aplysia californica]	699	7.00E-82	753	228	173	60.53	333	1001	2	229	3	0
experiment_contig_10789	7041	gi|585663733|ref|XP_006811887.1|	PREDICTED: LOW QUALITY PROTEIN: TPR and ankyrin repeat-containing protein 1-like [Saccoglossus kowalevskii]	3402	1.00E-16	228	149	82	31.54	7022	6576	2250	2398	-2	0
experiment_contig_10794	5266	gi|676481481|ref|XP_009062391.1|	hypothetical protein LOTGIDRAFT_128142, partial [Lottia gigantea]	600	0	1596	615	426	51.71	480	2309	1	596	3	0
experiment_contig_10801	2440	gi|524865136|ref|XP_005089400.1|	PREDICTED: 26S proteasome non-ATPase regulatory subunit 4-like [Aplysia californica]	386	0	1462	387	324	73.64	62	1192	1	386	2	0
experiment_contig_10811	2252	gi|390348168|ref|XP_003726954.1|	PREDICTED: uncharacterized protein LOC100892812 [Strongylocentrotus purpuratus]	198	2.00E-15	110	70	40	38.57	584	390	61	130	-1	0
experiment_contig_10816	590	gi|524912874|ref|XP_005111273.1|	PREDICTED: ras-related protein Rab-7L1-like isoform X3 [Aplysia californica]	211	2.00E-44	388	121	92	56.2	1	360	45	165	1	0
experiment_contig_10821	1535	gi|676440846|ref|XP_009049306.1|	hypothetical protein LOTGIDRAFT_231022 [Lottia gigantea]	506	3.00E-06	130	75	36	37.33	1204	986	408	479	-2	0
experiment_contig_10827	2121	gi|524901544|ref|XP_005107178.1|	PREDICTED: ubiquitin fusion degradation protein 1 homolog [Aplysia californica]	303	3.00E-16	209	51	45	74.51	1221	1373	253	303	3	0
experiment_contig_10841	2767	gi|524879386|ref|XP_005096369.1|	PREDICTED: bifunctional polynucleotide phosphatase/kinase-like [Aplysia californica]	419	3.00E-139	1104	401	262	56.36	2761	1568	71	418	-1	0
experiment_contig_10846	1969	gi|665815071|ref|XP_008556174.1|	PREDICTED: zonadhesin-like [Microplitis demolitor]	649	2.00E-27	306	578	231	25.09	1830	133	94	646	-2	0
experiment_contig_10851	5740	gi|676444272|ref|XP_009050375.1|	hypothetical protein LOTGIDRAFT_158681 [Lottia gigantea]	657	9.00E-22	226	197	100	27.41	5740	5207	214	409	-1	0
experiment_contig_10861	573	gi|676495991|ref|XP_009067066.1|	hypothetical protein LOTGIDRAFT_223434 [Lottia gigantea]	281	2.00E-93	719	190	154	70.53	2	571	31	220	2	0
experiment_contig_10866	13632	gi|676484307|ref|XP_009063304.1|	hypothetical protein LOTGIDRAFT_235639 [Lottia gigantea]	3769	0	4192	3031	1630	33.65	1201	10032	131	3050	1	0
experiment_contig_10874	1837	gi|524916658|ref|XP_005113102.1|	PREDICTED: dolichyl-diphosphooligosaccharide--protein glycosyltransferase subunit DAD1-like [Aplysia californica]	113	3.00E-62	530	113	108	86.73	1805	1467	1	113	-3	0
experiment_contig_10879	4487	gi|676444807|ref|XP_009050549.1|	hypothetical protein LOTGIDRAFT_113861, partial [Lottia gigantea]	364	3.00E-54	511	368	200	36.68	4204	3116	3	364	-2	0
experiment_contig_10884	1426	gi|557764215|ref|XP_005181816.1|	PREDICTED: transmembrane protein 223-like [Musca domestica]	237	1.00E-44	411	179	115	43.02	219	752	57	235	3	0
experiment_contig_10889	4721	gi|524881135|ref|XP_005097223.1|	PREDICTED: uncharacterized protein YMR196W-like [Aplysia californica]	935	0	2106	902	575	46.34	4357	1730	41	934	-2	0
experiment_contig_10900	1121	gi|676474078|ref|XP_009060025.1|	hypothetical protein LOTGIDRAFT_105979, partial [Lottia gigantea]	387	8.00E-101	797	183	168	81.42	904	356	205	387	-2	0
experiment_contig_10911	1179	gi|676481898|ref|XP_009062525.1|	hypothetical protein LOTGIDRAFT_207048 [Lottia gigantea]	811	1.00E-07	141	91	52	53.85	177	434	731	801	3	0
experiment_contig_10923	10587	gi|676473468|ref|XP_009059827.1|	hypothetical protein LOTGIDRAFT_165061 [Lottia gigantea]	1139	0	2778	1103	751	50.32	8383	5210	36	1124	-3	0
experiment_contig_10940	445	gi|340371628|ref|XP_003384347.1|	PREDICTED: e3 ubiquitin-protein ligase MIB2-like [Amphimedon queenslandica]	1045	2.00E-10	154	108	57	33.33	388	68	318	421	-1	0
experiment_contig_10950	394	gi|676492932|ref|XP_009066082.1|	hypothetical protein LOTGIDRAFT_133858 [Lottia gigantea]	504	2.00E-43	390	130	91	56.92	393	4	260	389	-2	0
experiment_contig_10960	5458	gi|524916152|ref|XP_005112858.1|	PREDICTED: serine/threonine-protein phosphatase 4 regulatory subunit 1-like isoform X3 [Aplysia californica]	1094	0	2426	959	645	54.54	131	2752	1	951	2	0
experiment_contig_10966	4861	gi|383852615|ref|XP_003701822.1|	PREDICTED: histone-lysine N-methyltransferase SETMAR-like [Megachile rotundata]	342	2.00E-37	380	299	165	39.8	606	1457	47	337	3	0
experiment_contig_10971	2159	gi|340380020|ref|XP_003388522.1|	PREDICTED: hypothetical protein LOC100640929 [Amphimedon queenslandica]	744	4.00E-20	154	69	42	42.03	200	403	385	453	2	0
experiment_contig_10992	401	gi|676427226|ref|XP_009044878.1|	hypothetical protein LOTGIDRAFT_204965 [Lottia gigantea]	158	4.00E-40	348	112	82	56.25	338	3	1	112	-1	0
experiment_contig_11002	1937	gi|676447532|ref|XP_009051438.1|	hypothetical protein LOTGIDRAFT_208751 [Lottia gigantea]	623	2.00E-08	151	65	44	47.69	1937	1746	554	618	-1	0
experiment_contig_11022	7922	gi|524880480|ref|XP_005096903.1|	PREDICTED: receptor-type tyrosine-protein phosphatase U-like [Aplysia californica]	1048	0	2182	645	496	62.33	7902	6115	404	1048	-3	0
experiment_contig_11033	5769	gi|524903658|ref|XP_005108024.1|	PREDICTED: mediator of RNA polymerase II transcription subunit 15a-like isoform X2 [Aplysia californica]	1502	3.00E-73	706	565	311	42.3	3922	2393	593	1108	-3	0
experiment_contig_11038	465	gi|585679234|ref|XP_006819480.1|	PREDICTED: uncharacterized protein LOC102809270, partial [Saccoglossus kowalevskii]	2417	5.00E-10	151	160	74	25.62	4	465	957	1113	1	0
experiment_contig_11048	1270	gi|676467833|ref|XP_009058015.1|	hypothetical protein LOTGIDRAFT_105202 [Lottia gigantea]	862	4.00E-162	1251	417	313	54.68	17	1267	108	524	2	0
experiment_contig_11053	7614	gi|524869441|ref|XP_005091514.1|	PREDICTED: uncharacterized protein ENSP00000372125 homolog [Aplysia californica]	282	2.00E-83	726	269	203	54.28	3135	2338	7	275	-1	0
experiment_contig_11058	8013	gi|524868781|ref|XP_005091190.1|	PREDICTED: cGMP-dependent 3',5'-cyclic phosphodiesterase-like isoform X2 [Aplysia californica]	785	1.00E-170	1425	372	309	70.16	8010	6901	391	762	-1	0
experiment_contig_11063	716	gi|676434972|ref|XP_009047406.1|	hypothetical protein LOTGIDRAFT_138839 [Lottia gigantea]	370	4.00E-18	213	151	80	35.76	713	261	214	357	-1	0
experiment_contig_11070	8818	gi|524883584|ref|XP_005098419.1|	PREDICTED: MPN domain-containing protein-like [Aplysia californica]	492	9.00E-121	1027	455	285	47.25	1189	2460	30	476	1	0
experiment_contig_11075	1581	gi|72005284|ref|XP_783090.1|	PREDICTED: mitochondrial folate transporter/carrier-like [Strongylocentrotus purpuratus]	317	4.00E-08	144	33	29	81.82	1581	1483	276	308	-1	0
experiment_contig_11089	5739	gi|642918117|ref|XP_008194070.1|	PREDICTED: ALK tyrosine kinase receptor isoform X1 [Tribolium castaneum]	1543	1.00E-141	1253	1095	528	33.42	619	3582	316	1367	1	0
experiment_contig_11109	1647	gi|676481416|ref|XP_009062369.1|	hypothetical protein LOTGIDRAFT_204498 [Lottia gigantea]	250	8.00E-28	292	134	84	41.04	315	710	117	250	3	0
experiment_contig_11119	1122	gi|524888207|ref|XP_005100679.1|	PREDICTED: multidrug resistance-associated protein 1-like [Aplysia californica]	559	2.00E-112	889	379	249	45.12	1122	1	130	505	-1	0
experiment_contig_11131	2730	gi|585701788|ref|XP_006822946.1|	PREDICTED: uncharacterized protein LOC100369247 [Saccoglossus kowalevskii]	194	1.00E-17	217	169	88	33.73	1117	1617	19	187	1	0
experiment_contig_11136	7823	gi|676435052|ref|XP_009047432.1|	hypothetical protein LOTGIDRAFT_238104 [Lottia gigantea]	387	1.00E-176	1426	385	316	65.71	7199	6051	1	384	-1	0
experiment_contig_11142	447	gi|676442767|ref|XP_009049907.1|	hypothetical protein LOTGIDRAFT_178051 [Lottia gigantea]	469	2.00E-11	159	57	41	63.16	172	2	1	52	-3	0
experiment_contig_11147	3993	gi|524863976|ref|XP_005088827.1|	PREDICTED: acetyl-coenzyme A transporter 1-like isoform X3 [Aplysia californica]	546	0	1855	535	425	65.61	282	1874	5	535	3	0
experiment_contig_11166	924	gi|676434827|ref|XP_009047356.1|	hypothetical protein LOTGIDRAFT_230584 [Lottia gigantea]	559	2.00E-08	143	110	54	28.18	923	594	387	495	-2	0
experiment_contig_11200	1132	gi|524891655|ref|XP_005102360.1|	PREDICTED: nucleobindin-2-like isoform X3 [Aplysia californica]	519	2.00E-112	810	239	205	69.04	243	956	125	363	3	0
experiment_contig_11205	2438	gi|585693871|ref|XP_006821712.1|	PREDICTED: uncharacterized protein LOC102806297 [Saccoglossus kowalevskii]	224	2.00E-21	205	123	67	37.4	2318	1950	99	221	-1	0
experiment_contig_11210	796	gi|380014900|ref|XP_003691453.1|	PREDICTED: 28S ribosomal protein S9, mitochondrial-like [Apis florea]	346	9.00E-54	467	191	129	49.21	225	794	141	331	3	0
experiment_contig_11220	530	gi|498940522|ref|XP_004521421.1|	PREDICTED: aromatic-L-amino-acid decarboxylase-like isoform X1 [Ceratitis capitata]	504	9.00E-42	384	105	85	60.95	215	529	30	134	2	0
experiment_contig_11225	761	gi|524882084|ref|XP_005097687.1|	PREDICTED: insulin-like growth factor-binding protein 7-like [Aplysia californica]	236	3.00E-84	661	211	157	58.29	109	726	27	236	1	0
experiment_contig_11236	2068	gi|269784933|ref|NP_001161618.1|	nucleostemin-like protein [Saccoglossus kowalevskii]	606	0	1512	614	431	52.12	72	1889	9	605	3	0
experiment_contig_11246	991	gi|676479281|ref|XP_009061700.1|	hypothetical protein LOTGIDRAFT_166380 [Lottia gigantea]	592	1.00E-43	414	237	123	39.66	4	672	350	580	1	0
experiment_contig_11251	6438	gi|524883901|ref|XP_005098576.1|	PREDICTED: regulation of nuclear pre-mRNA domain-containing protein 2-like isoform X3 [Aplysia californica]	941	3.00E-99	899	693	368	39.97	1605	3503	169	767	3	0
experiment_contig_11271	2412	gi|524893648|ref|XP_005103333.1|	PREDICTED: polyphosphoinositide phosphatase-like isoform X2 [Aplysia californica]	1000	0	2778	781	614	67.48	131	2386	3	780	2	0
experiment_contig_11307	437	gi|524916390|ref|XP_005112973.1|	PREDICTED: RNA-directed DNA polymerase from mobile element jockey-like [Aplysia californica]	327	7.00E-17	114	47	34	57.45	1	138	77	123	1	0
experiment_contig_11318	304	gi|196008823|ref|XP_002114277.1|	hypothetical protein TRIADDRAFT_57919 [Trichoplax adhaerens]	544	6.00E-09	137	45	32	60	132	1	13	57	-2	0
experiment_contig_11330	387	gi|676454021|ref|XP_009053544.1|	hypothetical protein LOTGIDRAFT_231915 [Lottia gigantea]	1332	1.00E-30	305	107	75	52.34	2	322	868	974	2	0
experiment_contig_11342	2204	gi|524901569|ref|XP_005107190.1|	PREDICTED: uncharacterized protein LOC101848916 [Aplysia californica]	703	8.00E-06	129	165	72	32.73	1551	1979	262	423	3	0
experiment_contig_11357	906	gi|676494743|ref|XP_009066660.1|	hypothetical protein LOTGIDRAFT_108932 [Lottia gigantea]	494	2.00E-126	969	271	217	69.37	767	3	15	285	-2	0
experiment_contig_11362	2007	gi|524871875|ref|XP_005092708.1|	PREDICTED: uncharacterized protein F54F2.2, isoform a-like isoform X1 [Aplysia californica]	751	7.00E-119	975	213	194	81.22	160	798	7	216	1	0
experiment_contig_11369	2008	gi|676472173|ref|XP_009059410.1|	hypothetical protein LOTGIDRAFT_218395 [Lottia gigantea]	523	1.00E-163	1257	517	333	46.62	1786	236	1	488	-1	0
experiment_contig_11380	3279	gi|676490608|ref|XP_009065325.1|	hypothetical protein LOTGIDRAFT_92127, partial [Lottia gigantea]	803	0	2395	813	589	57.44	624	2966	1	803	3	0
experiment_contig_11412	5914	gi|524898235|ref|XP_005105569.1|	PREDICTED: protein phosphatase 1 regulatory subunit 3B-like isoform X2 [Aplysia californica]	341	1.00E-71	641	330	196	45.76	3493	2537	15	341	-1	0
experiment_contig_11417	973	gi|524894330|ref|XP_005103664.1|	PREDICTED: V-type proton ATPase subunit S1-like [Aplysia californica]	302	1.00E-53	468	248	151	39.92	80	808	10	249	2	0
experiment_contig_11428	832	gi|585664146|ref|XP_006811957.1|	PREDICTED: 2'-5'-oligoadenylate synthase 3-like [Saccoglossus kowalevskii]	338	2.00E-31	313	277	141	30.32	45	791	55	329	3	0
experiment_contig_11438	1696	gi|242012681|ref|XP_002427056.1|	Programmed cell death protein, putative [Pediculus humanus corporis]	130	5.00E-34	328	136	91	50.74	1623	1228	1	130	-2	0
experiment_contig_11449	1522	gi|676490162|ref|XP_009065179.1|	hypothetical protein LOTGIDRAFT_155365 [Lottia gigantea]	482	1.00E-104	844	425	250	38.82	1521	247	103	481	-2	0
experiment_contig_11470	1575	gi|676476812|ref|XP_009060914.1|	hypothetical protein LOTGIDRAFT_219285 [Lottia gigantea]	582	0	1621	416	347	70.19	265	1512	48	463	1	0
experiment_contig_11476	1679	gi|195059281|ref|XP_001995602.1|	GH17842 [Drosophila grimshawi]	165	4.00E-87	700	165	145	76.97	127	621	1	165	1	0
experiment_contig_11481	7741	gi|524878582|ref|XP_005095974.1|	PREDICTED: dolichyl-diphosphooligosaccharide--protein glycosyltransferase subunit STT3B-like isoform X2 [Aplysia californica]	784	0	2676	571	538	87.74	7661	5949	1	570	-3	0
experiment_contig_11491	664	gi|524867872|ref|XP_005090743.1|	PREDICTED: uncharacterized protein LOC101852300 [Aplysia californica]	1068	6.00E-37	361	145	103	44.83	664	230	321	465	-1	0
experiment_contig_11502	446	gi|390357883|ref|XP_003729125.1|	PREDICTED: uncharacterized protein LOC100891250 [Strongylocentrotus purpuratus]	239	1.00E-07	126	63	35	44.44	444	256	174	236	-3	0
experiment_contig_11507	4117	gi|676487002|ref|XP_009064155.1|	hypothetical protein LOTGIDRAFT_93097, partial [Lottia gigantea]	470	0	1624	470	374	60.85	2939	1536	3	470	-3	0
experiment_contig_11512	666	gi|676465467|ref|XP_009057253.1|	hypothetical protein LOTGIDRAFT_217102 [Lottia gigantea]	407	4.00E-46	415	173	114	49.13	52	570	238	405	1	0
experiment_contig_11527	1940	gi|676449488|ref|XP_009052070.1|	hypothetical protein LOTGIDRAFT_159528 [Lottia gigantea]	232	4.00E-31	318	200	109	40.5	825	1421	32	220	3	0
experiment_contig_11539	574	gi|91083317|ref|XP_974792.1|	PREDICTED: protein transport protein Sec61 subunit beta [Tribolium castaneum]	94	8.00E-40	346	89	77	77.53	78	341	5	93	3	0
experiment_contig_11544	5772	gi|524882806|ref|XP_005098039.1|	PREDICTED: DNA excision repair protein ERCC-6-like [Aplysia californica]	1557	0	3029	1076	764	55.86	750	3719	40	1094	3	0
experiment_contig_11554	1001	gi|524867613|ref|XP_005090615.1|	PREDICTED: uncharacterized protein LOC101845595 [Aplysia californica]	2161	4.00E-49	466	290	143	36.55	773	3	331	615	-1	0
experiment_contig_11566	2730	gi|676445859|ref|XP_009050890.1|	hypothetical protein LOTGIDRAFT_158968 [Lottia gigantea]	841	2.00E-70	653	367	222	37.6	836	1924	474	838	2	0
experiment_contig_11582	735	gi|524905939|ref|XP_005108327.1|	PREDICTED: dual oxidase 1-like [Aplysia californica]	1537	1.00E-58	528	265	159	43.02	735	1	825	1085	-1	0
experiment_contig_11587	10230	gi|524905597|ref|XP_005108175.1|	PREDICTED: hornerin-like isoform X2 [Aplysia californica]	1277	0	2301	907	617	57	1558	3981	392	1277	1	0
experiment_contig_11606	374	gi|676429361|ref|XP_009045575.1|	hypothetical protein LOTGIDRAFT_198935, partial [Lottia gigantea]	314	6.00E-06	114	53	34	43.4	238	83	3	55	-2	0
experiment_contig_11627	1264	gi|676448868|ref|XP_009051869.1|	hypothetical protein LOTGIDRAFT_115105 [Lottia gigantea]	553	2.00E-96	786	211	184	74.41	2	634	329	539	2	0
experiment_contig_11639	5614	gi|524891368|ref|XP_005102218.1|	PREDICTED: proteasome-associated protein ECM29 homolog isoform X2 [Aplysia californica]	1863	0	5650	1855	1379	57.3	87	5540	4	1843	3	0
experiment_contig_11664	4517	gi|524872012|ref|XP_005092773.1|	PREDICTED: WD repeat-containing protein 19-like [Aplysia californica]	1352	3.00E-77	734	154	141	79.87	4515	4054	1195	1348	-3	0
experiment_contig_11674	2864	gi|676460307|ref|XP_009055580.1|	hypothetical protein LOTGIDRAFT_104632 [Lottia gigantea]	919	8.00E-150	1222	746	436	36.73	587	2809	1	737	2	0
experiment_contig_11679	5636	gi|676488751|ref|XP_009064716.1|	hypothetical protein LOTGIDRAFT_132004 [Lottia gigantea]	312	2.00E-119	991	285	225	66.32	5635	4790	18	302	-2	0
experiment_contig_11684	5517	gi|524886020|ref|XP_005099610.1|	PREDICTED: phosphorylase b kinase regulatory subunit beta-like isoform X3 [Aplysia californica]	1082	0	2211	547	475	73.67	4758	3127	536	1082	-1	0
experiment_contig_11691	2242	gi|676450475|ref|XP_009052390.1|	hypothetical protein LOTGIDRAFT_159641 [Lottia gigantea]	505	2.00E-09	159	55	39	54.55	6	170	189	243	3	0
experiment_contig_11697	4991	gi|524908396|ref|XP_005109297.1|	PREDICTED: protein timeless-like [Aplysia californica]	557	1.00E-118	1006	621	344	37.52	1905	3707	1	548	3	0
experiment_contig_11702	2722	gi|390334549|ref|XP_003723952.1|	PREDICTED: E3 ubiquitin-protein ligase LRSAM1-like [Strongylocentrotus purpuratus]	502	3.00E-09	157	61	40	47.54	2538	2720	155	215	3	0
experiment_contig_11720	1206	gi|676479794|ref|XP_009061856.1|	hypothetical protein LOTGIDRAFT_235075 [Lottia gigantea]	326	9.00E-72	599	287	183	41.46	14	856	1	287	2	0
experiment_contig_11736	996	gi|91084671|ref|XP_966504.1|	PREDICTED: lambda-crystallin [Tribolium castaneum]	310	5.00E-70	580	230	150	41.74	27	716	82	310	3	0
experiment_contig_11747	506	gi|676468718|ref|XP_009058299.1|	hypothetical protein LOTGIDRAFT_122554 [Lottia gigantea]	514	6.00E-11	157	52	37	50	158	3	1	52	-1	0
experiment_contig_11758	1779	gi|47551157|ref|NP_999762.1|	scavenger receptor cysteine-rich protein type 12 precursor [Strongylocentrotus purpuratus]	2153	1.00E-54	528	386	191	37.82	2	1129	1050	1423	2	0
experiment_contig_11764	4755	gi|676496772|ref|XP_009067324.1|	hypothetical protein LOTGIDRAFT_135546 [Lottia gigantea]	777	0	3651	832	725	82.45	57	2549	1	777	3	0
experiment_contig_11769	3760	gi|524909234|ref|XP_005109666.1|	PREDICTED: mucin-12-like isoform X2 [Aplysia californica]	1613	4.00E-159	1352	347	288	69.16	3300	2269	72	417	-2	0
experiment_contig_11774	977	gi|524899475|ref|XP_005106168.1|	PREDICTED: toxin CSTX-20-like [Aplysia californica]	105	2.00E-09	143	107	50	38.32	801	481	12	104	-3	0
experiment_contig_11784	3526	gi|524878560|ref|XP_005095964.1|	PREDICTED: contactin-like [Aplysia californica]	971	0	1575	911	495	39.3	3439	902	33	919	-1	0
experiment_contig_11789	2673	gi|524882890|ref|XP_005098081.1|	PREDICTED: TALPID3 protein-like [Aplysia californica]	1139	8.00E-13	189	196	104	39.8	2662	2129	958	1138	-3	0
experiment_contig_11799	1694	gi|524864390|ref|XP_005089032.1|	PREDICTED: Bardet-Biedl syndrome 5 protein homolog [Aplysia californica]	341	0	1489	322	303	82.3	1284	319	20	341	-3	0
experiment_contig_11809	1272	gi|585644734|ref|XP_006813924.1|	PREDICTED: deoxynucleoside triphosphate triphosphohydrolase SAMHD1-like, partial [Saccoglossus kowalevskii]	562	2.00E-09	155	82	55	41.46	2	247	368	447	2	0
experiment_contig_11819	4987	gi|676494487|ref|XP_009066579.1|	hypothetical protein LOTGIDRAFT_184585 [Lottia gigantea]	509	7.00E-160	1297	461	329	52.49	477	1850	51	506	3	0
experiment_contig_11842	1510	gi|524871423|ref|XP_005092484.1|	PREDICTED: phosphatidylinositol N-acetylglucosaminyltransferase subunit Q-like isoform X2 [Aplysia californica]	572	1.00E-37	378	171	113	53.22	1509	997	402	571	-2	0
experiment_contig_11849	2384	gi|524885773|ref|XP_005099490.1|	PREDICTED: ADP-ribosylation factor-like protein 1-like [Aplysia californica]	180	2.00E-114	904	180	177	93.89	250	789	1	180	1	0
experiment_contig_11867	6115	gi|524884882|ref|XP_005099055.1|	PREDICTED: adenosine 3'-phospho 5'-phosphosulfate transporter 1-like isoform X2 [Aplysia californica]	443	4.00E-109	931	210	196	82.38	4834	4205	216	425	-1	0
experiment_contig_11877	1175	gi|524865805|ref|XP_005089729.1|	PREDICTED: protein FAM219A-like [Aplysia californica]	170	2.00E-60	508	185	146	66.49	52	597	1	170	1	0
experiment_contig_11882	2757	gi|524902654|ref|XP_005107556.1|	PREDICTED: mitochondrial intermediate peptidase-like isoform X3 [Aplysia californica]	720	0	2389	646	524	66.1	2345	411	73	717	-2	0
experiment_contig_11892	5278	gi|524892271|ref|XP_005102665.1|	PREDICTED: kinase suppressor of Ras 2-like isoform X1 [Aplysia californica]	948	0	1538	360	321	77.78	1865	2923	591	945	2	0
experiment_contig_11898	445	gi|676432263|ref|XP_009046517.1|	hypothetical protein LOTGIDRAFT_157007 [Lottia gigantea]	780	2.00E-18	214	76	52	51.32	216	1	468	543	-2	0
experiment_contig_11911	1707	gi|585693871|ref|XP_006821712.1|	PREDICTED: uncharacterized protein LOC102806297 [Saccoglossus kowalevskii]	224	5.00E-07	110	63	35	46.03	937	758	76	138	-3	0
experiment_contig_11917	3297	gi|676471706|ref|XP_009059258.1|	hypothetical protein LOTGIDRAFT_192362 [Lottia gigantea]	1202	0	2978	1108	778	51.9	3191	3	6	1112	-2	0
experiment_contig_11922	4910	gi|524870365|ref|XP_005091967.1|	PREDICTED: KAT8 regulatory NSL complex subunit 1-like isoform X1 [Aplysia californica]	1267	2.00E-174	1464	974	542	40.04	3474	742	299	1221	-3	0
experiment_contig_11927	6759	gi|676482339|ref|XP_009062666.1|	hypothetical protein LOTGIDRAFT_235292 [Lottia gigantea]	1089	2.00E-12	191	303	143	31.35	1184	2038	362	639	2	0
experiment_contig_11942	3333	gi|524881491|ref|XP_005097397.1|	PREDICTED: arginyl-tRNA--protein transferase 1-like isoform X2 [Aplysia californica]	512	2.00E-78	698	189	155	66.14	3310	2747	324	512	-3	0
experiment_contig_11962	2871	gi|156386625|ref|XP_001634012.1|	predicted protein [Nematostella vectensis]	244	1.00E-21	179	123	62	36.59	2297	1953	118	232	-2	0
experiment_contig_11968	1442	gi|585705736|ref|XP_006823695.1|	PREDICTED: uncharacterized protein LOC102806650, partial [Saccoglossus kowalevskii]	811	1.00E-18	148	56	38	39.29	667	500	550	605	-2	0
experiment_contig_11973	707	gi|676475372|ref|XP_009060450.1|	hypothetical protein LOTGIDRAFT_125466, partial [Lottia gigantea]	354	5.00E-52	453	209	129	42.11	624	1	1	200	-3	0
experiment_contig_11978	7203	gi|676496477|ref|XP_009067227.1|	hypothetical protein LOTGIDRAFT_223519, partial [Lottia gigantea]	218	5.00E-106	887	218	193	72.94	7129	6482	1	218	-3	0
experiment_contig_11993	4662	gi|676427643|ref|XP_009045014.1|	hypothetical protein LOTGIDRAFT_136443 [Lottia gigantea]	245	8.00E-78	676	245	169	53.06	941	216	3	245	-2	0
experiment_contig_11998	5293	gi|571546341|ref|XP_006568605.1|	PREDICTED: cAMP-specific 3',5'-cyclic phosphodiesterase, isoforms N/G isoform X19 [Apis mellifera]	662	0	2080	642	485	64.17	38	1885	45	653	2	0
experiment_contig_12003	1256	gi|524912002|ref|XP_005110856.1|	PREDICTED: liver carboxylesterase-like [Aplysia californica]	643	3.00E-57	521	301	172	39.53	2	877	123	407	2	0
experiment_contig_12008	2515	gi|676460692|ref|XP_009055707.1|	hypothetical protein LOTGIDRAFT_161608 [Lottia gigantea]	724	0	2988	727	666	82.67	81	2258	1	724	3	0
experiment_contig_12013	1631	gi|676491153|ref|XP_009065503.1|	hypothetical protein LOTGIDRAFT_236409 [Lottia gigantea]	664	4.00E-34	236	392	161	24.23	127	1029	30	416	1	0
experiment_contig_12028	2330	gi|524881657|ref|XP_005097478.1|	PREDICTED: steroid receptor RNA activator 1-like [Aplysia californica]	316	3.00E-50	467	303	178	38.94	2237	1398	1	284	-1	0
experiment_contig_12053	6812	gi|524887853|ref|XP_005100509.1|	PREDICTED: uncharacterized protein LOC101851647 [Aplysia californica]	421	8.00E-65	599	463	237	39.96	1075	2337	28	421	1	0
experiment_contig_12060	624	gi|645010116|ref|XP_008213419.1|	PREDICTED: serine/threonine-protein phosphatase 6 regulatory ankyrin repeat subunit C-like [Nasonia vitripennis]	185	1.00E-11	157	131	72	34.35	586	206	2	116	-3	0
experiment_contig_12083	6463	gi|645023887|ref|XP_008210744.1|	PREDICTED: LOW QUALITY PROTEIN: nuclear hormone receptor FTZ-F1 [Nasonia vitripennis]	847	5.00E-111	982	562	318	41.64	6431	4758	336	847	-3	0
experiment_contig_12093	1032	gi|676439299|ref|XP_009048808.1|	hypothetical protein LOTGIDRAFT_157979 [Lottia gigantea]	586	9.00E-30	311	173	102	39.88	512	1030	55	226	2	0
experiment_contig_12103	413	gi|195589621|ref|XP_002084549.1|	GD12774 [Drosophila simulans]	3873	8.00E-07	124	98	51	33.67	365	75	1121	1214	-1	0
experiment_contig_12115	4997	gi|676427179|ref|XP_009044863.1|	hypothetical protein LOTGIDRAFT_136154, partial [Lottia gigantea]	433	0	1657	434	356	68.89	2721	4022	1	430	3	0
experiment_contig_12121	3878	gi|524906130|ref|XP_005108407.1|	PREDICTED: LOW QUALITY PROTEIN: c-Jun-amino-terminal kinase-interacting protein 4-like [Aplysia californica]	1475	0	3396	1134	845	64.02	3876	748	389	1473	-3	0
experiment_contig_12126	1005	gi|676464771|ref|XP_009057027.1|	hypothetical protein LOTGIDRAFT_145572 [Lottia gigantea]	585	1.00E-27	295	258	136	26.74	3	758	340	584	3	0
experiment_contig_12131	3735	gi|390331557|ref|XP_003723308.1|	PREDICTED: RNA-directed DNA polymerase from mobile element jockey-like [Strongylocentrotus purpuratus]	926	4.00E-21	139	55	38	54.55	842	1006	492	546	2	0
experiment_contig_12136	639	gi|524912882|ref|XP_005111277.1|	PREDICTED: 7-dehydrocholesterol reductase-like isoform X2 [Aplysia californica]	517	3.00E-63	537	208	144	49.52	14	637	51	253	2	0
experiment_contig_12141	3901	gi|524873654|ref|XP_005093571.1|	PREDICTED: dihydroorotate dehydrogenase (quinone), mitochondrial-like [Aplysia californica]	449	1.00E-65	602	165	129	64.85	3787	3293	5	169	-1	0
experiment_contig_12152	4175	gi|585717233|ref|XP_006825661.1|	PREDICTED: speckle targeted PIP5K1A-regulated poly(A) polymerase-like [Saccoglossus kowalevskii]	784	2.00E-54	535	504	247	30.95	4175	2793	163	620	-1	0
experiment_contig_12177	861	gi|641662452|ref|XP_008182257.1|	PREDICTED: uncharacterized protein LOC100568954 [Acyrthosiphon pisum]	1481	1.00E-22	259	176	93	36.93	532	26	201	367	-3	0
experiment_contig_12182	441	gi|676434764|ref|XP_009047336.1|	hypothetical protein LOTGIDRAFT_185986 [Lottia gigantea]	621	2.00E-76	627	140	128	84.29	420	1	1	140	-1	0
experiment_contig_12187	422	gi|524898597|ref|XP_005105745.1|	PREDICTED: 3'(2'),5'-bisphosphate nucleotidase 1-like isoform X1 [Aplysia californica]	358	1.00E-11	158	41	36	70.73	300	422	9	49	3	0
experiment_contig_12217	2206	gi|524878709|ref|XP_005096037.1|	PREDICTED: uncharacterized protein LOC101846067 [Aplysia californica]	439	7.00E-94	784	394	229	42.13	312	1355	51	438	3	0
experiment_contig_12224	716	gi|390368360|ref|XP_003731437.1|	PREDICTED: SAM domain and HD domain-containing protein 1-like, partial [Strongylocentrotus purpuratus]	426	3.00E-49	439	122	96	62.3	387	22	15	134	-3	0
experiment_contig_12234	571	gi|676437307|ref|XP_009048161.1|	hypothetical protein LOTGIDRAFT_180320 [Lottia gigantea]	477	2.00E-07	129	79	47	35.44	331	564	382	459	1	0
experiment_contig_12239	3842	gi|642917535|ref|XP_008191244.1|	PREDICTED: protein TANC2 isoform X1 [Tribolium castaneum]	1427	8.00E-22	268	292	124	32.19	2917	3747	27	269	1	0
experiment_contig_12245	3839	gi|524866999|ref|XP_005090313.1|	PREDICTED: protein RCC2-like [Aplysia californica]	491	1.00E-179	1409	345	297	71.88	3839	2805	147	491	-1	0
experiment_contig_12267	2051	gi|339253742|ref|XP_003372094.1|	TPPP family protein C32E8.3 [Trichinella spiralis]	192	6.00E-18	218	103	64	47.57	497	802	88	190	2	0
experiment_contig_12279	2059	gi|524868886|ref|XP_005091241.1|	PREDICTED: palmitoyltransferase ZDHHC3-like [Aplysia californica]	329	1.00E-151	1159	283	244	72.08	206	1054	45	325	2	0
experiment_contig_12294	3344	gi|156408217|ref|XP_001641753.1|	predicted protein [Nematostella vectensis]	285	5.00E-53	492	264	153	39.39	3040	2252	1	262	-2	0
experiment_contig_12299	932	gi|524896157|ref|XP_005104556.1|	PREDICTED: proton myo-inositol cotransporter-like isoform X3 [Aplysia californica]	709	4.00E-132	1026	310	250	60	931	2	210	519	-2	0
experiment_contig_12304	657	gi|195998435|ref|XP_002109086.1|	expressed hypothetical protein [Trichoplax adhaerens]	255	4.00E-36	336	194	104	32.99	592	11	12	201	-3	0
experiment_contig_12314	4146	gi|676481192|ref|XP_009062295.1|	hypothetical protein LOTGIDRAFT_107278 [Lottia gigantea]	2132	0	4096	1299	994	60.51	3857	9	19	1287	-2	0
experiment_contig_12320	4447	gi|524870827|ref|XP_005092194.1|	PREDICTED: uncharacterized protein LOC101859152 isoform X2 [Aplysia californica]	1376	4.00E-19	246	223	111	27.8	3599	2943	590	804	-3	0
experiment_contig_12325	513	gi|390348918|ref|XP_780268.2|	PREDICTED: peptidyl-prolyl cis-trans isomerase B-like isoform 1 [Strongylocentrotus purpuratus]	217	8.00E-55	455	137	103	64.23	508	101	81	217	-3	0
experiment_contig_12330	5646	gi|524893146|ref|XP_005103093.1|	PREDICTED: excitatory amino acid transporter 2-like [Aplysia californica]	565	0	1474	456	355	63.38	5454	4129	1	453	-1	0
experiment_contig_12346	1661	gi|676463904|ref|XP_009056751.1|	hypothetical protein LOTGIDRAFT_178649 [Lottia gigantea]	470	0	2186	452	436	91.37	49	1404	1	451	1	0
experiment_contig_12361	1418	gi|676429197|ref|XP_009045521.1|	hypothetical protein LOTGIDRAFT_212244 [Lottia gigantea]	660	8.00E-81	691	212	165	60.38	687	52	451	660	-3	0
experiment_contig_12366	3048	gi|676461463|ref|XP_009055952.1|	hypothetical protein LOTGIDRAFT_161808 [Lottia gigantea]	308	6.00E-94	788	319	216	49.53	950	1891	4	308	2	0
experiment_contig_12386	3108	gi|524896199|ref|XP_005104577.1|	PREDICTED: laminin subunit alpha-2-like [Aplysia californica]	1921	0	1901	1021	589	40.35	120	3107	2	1002	3	0
experiment_contig_12402	2380	gi|676467250|ref|XP_009057828.1|	hypothetical protein LOTGIDRAFT_105672, partial [Lottia gigantea]	275	5.00E-19	231	137	83	34.31	2378	1974	62	198	-3	0
experiment_contig_12412	2972	gi|524893114|ref|XP_005103077.1|	PREDICTED: translocase of inner mitochondrial membrane domain-containing protein 1-like [Aplysia californica]	327	3.00E-34	354	251	133	34.66	560	1288	58	308	2	0
experiment_contig_12427	7335	gi|676437313|ref|XP_009048163.1|	hypothetical protein LOTGIDRAFT_238331 [Lottia gigantea]	800	0	2669	715	592	67.83	6184	4046	92	800	-3	0
experiment_contig_12437	2196	gi|524878882|ref|XP_005096122.1|	PREDICTED: rho GTPase-activating protein 44-like isoform X4 [Aplysia californica]	950	0	1634	482	380	66.39	1963	530	1	481	-3	0
experiment_contig_12450	413	gi|676484127|ref|XP_009063246.1|	hypothetical protein LOTGIDRAFT_220933 [Lottia gigantea]	448	2.00E-54	425	80	78	95	413	174	93	172	-1	0
experiment_contig_12455	807	gi|676487239|ref|XP_009064230.1|	hypothetical protein LOTGIDRAFT_204652 [Lottia gigantea]	331	2.00E-74	606	214	148	54.67	177	803	2	214	3	0
experiment_contig_12467	328	gi|524884444|ref|XP_005098842.1|	PREDICTED: proteasome subunit beta type-3-like [Aplysia californica]	205	3.00E-32	296	58	58	96.55	153	326	1	58	3	0
experiment_contig_12493	2016	gi|585693871|ref|XP_006821712.1|	PREDICTED: uncharacterized protein LOC102806297 [Saccoglossus kowalevskii]	224	5.00E-27	288	214	110	36.92	385	984	3	207	1	0
experiment_contig_12506	3439	gi|676471656|ref|XP_009059244.1|	hypothetical protein LOTGIDRAFT_233963 [Lottia gigantea]	246	8.00E-114	926	246	212	72.36	35	766	3	244	2	0
experiment_contig_12514	3236	gi|498968587|ref|XP_004526350.1|	PREDICTED: zinc finger protein 135-like isoform X2 [Ceratitis capitata]	318	7.00E-17	216	292	132	27.4	1577	750	40	317	-1	0
experiment_contig_12535	1669	gi|676488406|ref|XP_009064606.1|	hypothetical protein LOTGIDRAFT_74365, partial [Lottia gigantea]	192	4.00E-61	526	141	121	70.21	1668	1246	51	191	-2	0
experiment_contig_12540	2538	gi|524891570|ref|XP_005102318.1|	PREDICTED: 5'(3')-deoxyribonucleotidase, cytosolic type-like isoform X1 [Aplysia californica]	208	3.00E-56	502	144	117	59.72	1202	1633	65	208	2	0
experiment_contig_12545	1377	gi|524913439|ref|XP_005111550.1|	PREDICTED: ATP-dependent RNA helicase DDX51-like [Aplysia californica]	575	9.00E-117	928	356	242	52.25	13	1080	228	572	1	0
experiment_contig_12555	6133	gi|676466966|ref|XP_009057736.1|	hypothetical protein LOTGIDRAFT_163411 [Lottia gigantea]	962	2.00E-122	1074	757	453	47.69	2219	4351	286	962	2	0
experiment_contig_12560	2044	gi|524914335|ref|XP_005111983.1|	PREDICTED: threo-3-hydroxyaspartate ammonia-lyase-like isoform X3 [Aplysia californica]	347	1.00E-106	859	341	232	50.73	876	1841	4	343	3	0
experiment_contig_12566	1457	gi|524867413|ref|XP_005090518.1|	PREDICTED: uncharacterized protein LOC101858761 isoform X3 [Aplysia californica]	760	3.00E-70	624	436	232	36.01	148	1452	390	755	1	0
experiment_contig_12584	4257	gi|524881383|ref|XP_005097343.1|	PREDICTED: porphobilinogen deaminase-like [Aplysia californica]	391	2.00E-38	393	171	109	47.37	498	1007	189	354	3	0
experiment_contig_12594	6177	gi|524889909|ref|XP_005101506.1|	PREDICTED: E3 ubiquitin-protein ligase NEDD4-like [Aplysia californica]	785	0	2729	847	634	63.99	6066	3595	1	785	-1	0
experiment_contig_12626	2303	gi|585665325|ref|XP_006816912.1|	PREDICTED: probable ATP-dependent RNA helicase DHX35-like [Saccoglossus kowalevskii]	697	0	2545	696	586	64.94	2163	76	2	697	-3	0
experiment_contig_12637	9101	gi|524878781|ref|XP_005096072.1|	PREDICTED: tyrosine-protein kinase BAZ1B-like [Aplysia californica]	1587	0	2164	1012	664	49.51	7639	4751	411	1380	-2	0
experiment_contig_12642	2101	gi|676484696|ref|XP_009063422.1|	hypothetical protein LOTGIDRAFT_130108, partial [Lottia gigantea]	442	2.00E-137	1076	432	286	46.53	513	1805	8	432	3	0
experiment_contig_12648	937	gi|524884995|ref|XP_005099109.1|	PREDICTED: dimethylaniline monooxygenase [N-oxide-forming] 5-like [Aplysia californica]	537	1.00E-47	439	178	117	46.63	3	533	133	309	3	0
experiment_contig_12685	1856	gi|676448367|ref|XP_009051709.1|	hypothetical protein LOTGIDRAFT_228404 [Lottia gigantea]	8714	9.00E-131	1043	514	310	42.22	1537	2	783	1287	-2	0
experiment_contig_12706	4488	gi|585667413|ref|XP_006817313.1|	PREDICTED: LOW QUALITY PROTEIN: F-box only protein 38-like [Saccoglossus kowalevskii]	1121	2.00E-61	599	270	175	44.44	1	756	291	554	1	0
experiment_contig_12711	1395	gi|390344973|ref|XP_789199.3|	PREDICTED: uncharacterized protein LOC584238 [Strongylocentrotus purpuratus]	1210	2.00E-07	139	323	129	21.67	1155	265	35	335	-1	0
experiment_contig_12716	2536	gi|291237242|ref|XP_002738544.1|	PREDICTED: TOX high mobility group box family member 3-like isoform X1 [Saccoglossus kowalevskii]	504	3.00E-60	557	448	218	35.49	1847	555	118	496	-3	0
experiment_contig_12721	1166	gi|524895125|ref|XP_005104050.1|	PREDICTED: high mobility group protein DSP1-like isoform X2 [Aplysia californica]	197	2.00E-18	215	76	53	53.95	2	229	107	179	2	0
experiment_contig_12731	1667	gi|676482141|ref|XP_009062602.1|	hypothetical protein LOTGIDRAFT_128794, partial [Lottia gigantea]	1874	3.00E-132	1105	385	278	55.58	191	1345	1	379	2	0
experiment_contig_12764	2972	gi|524897345|ref|XP_005105135.1|	PREDICTED: rap guanine nucleotide exchange factor 6-like isoform X3 [Aplysia californica]	1820	0	2118	627	504	66.83	1793	3	869	1490	-1	0
experiment_contig_12790	509	gi|524877487|ref|XP_005095445.1|	PREDICTED: uncharacterized protein LOC101863175 [Aplysia californica]	565	3.00E-48	431	168	114	48.21	504	4	47	213	-3	0
experiment_contig_12800	513	gi|340381396|ref|XP_003389207.1|	PREDICTED: probable aldehyde oxidase 1-like [Amphimedon queenslandica]	1287	1.00E-38	369	179	99	44.13	512	3	927	1105	-2	0
experiment_contig_12817	1708	gi|524894216|ref|XP_005103610.1|	PREDICTED: pyruvate kinase isozymes R/L-like [Aplysia californica]	561	3.00E-140	922	353	248	50.71	138	1187	20	370	3	0
experiment_contig_12822	8777	gi|524866786|ref|XP_005090210.1|	PREDICTED: zinc finger protein 521-like isoform X2 [Aplysia californica]	1033	1.00E-129	1141	682	352	39.15	83	1915	27	695	2	0
experiment_contig_12837	2708	gi|676421667|ref|XP_009043829.1|	hypothetical protein LOTGIDRAFT_208285 [Lottia gigantea]	373	1.00E-27	303	82	66	69.51	620	865	24	105	2	0
experiment_contig_12842	1553	gi|524913364|ref|XP_005111513.1|	PREDICTED: transforming growth factor-beta-induced protein ig-h3-like [Aplysia californica]	333	5.00E-92	746	274	195	55.11	435	1256	58	328	3	0
experiment_contig_12857	1773	gi|676461677|ref|XP_009056020.1|	hypothetical protein LOTGIDRAFT_216152 [Lottia gigantea]	812	0	1635	582	415	52.92	1741	2	9	588	-3	0
experiment_contig_12877	7235	gi|390345821|ref|XP_793321.3|	PREDICTED: uncharacterized protein LOC588549 [Strongylocentrotus purpuratus]	2697	0	1043	531	341	46.14	394	1932	19	522	1	0
experiment_contig_12902	3250	gi|524874381|ref|XP_005093926.1|	PREDICTED: 2-methoxy-6-polyprenyl-1,4-benzoquinol methylase, mitochondrial-like [Aplysia californica]	345	3.00E-109	730	183	155	72.13	2876	2328	163	345	-3	0
experiment_contig_12907	8326	gi|524875831|ref|XP_005094638.1|	PREDICTED: FGGY carbohydrate kinase domain-containing protein-like [Aplysia californica]	550	1.00E-147	1233	386	291	57.51	1	1155	164	547	1	0
experiment_contig_12912	509	gi|676467184|ref|XP_009057807.1|	hypothetical protein LOTGIDRAFT_72260, partial [Lottia gigantea]	587	1.00E-11	163	64	45	48.44	312	503	98	161	3	0
experiment_contig_12917	4152	gi|676483152|ref|XP_009062930.1|	hypothetical protein LOTGIDRAFT_195131, partial [Lottia gigantea]	256	1.00E-66	593	245	155	46.53	4144	3413	15	256	-3	0
experiment_contig_12932	597	gi|585693871|ref|XP_006821712.1|	PREDICTED: uncharacterized protein LOC102806297 [Saccoglossus kowalevskii]	224	6.00E-61	499	191	119	48.69	594	22	31	221	-1	0
experiment_contig_12937	2136	gi|585654569|ref|XP_006815319.1|	PREDICTED: protein turtle homolog A-like [Saccoglossus kowalevskii]	1321	5.00E-11	174	139	73	41.01	1298	1708	1179	1302	2	0
experiment_contig_12947	4037	gi|676473507|ref|XP_009059839.1|	hypothetical protein LOTGIDRAFT_218854 [Lottia gigantea]	78	1.00E-14	189	65	45	53.85	3821	3627	3	67	-1	0
experiment_contig_12963	2720	gi|676491534|ref|XP_009065624.1|	hypothetical protein LOTGIDRAFT_76249, partial [Lottia gigantea]	234	2.00E-40	391	230	124	35.22	639	1283	2	230	3	0
experiment_contig_12983	3388	gi|524879705|ref|XP_005096525.1|	PREDICTED: zinc finger protein Xfin-like isoform X1 [Aplysia californica]	1076	2.00E-100	896	405	250	45.43	612	1751	483	866	3	0
experiment_contig_12988	7175	gi|524912483|ref|XP_005111089.1|	PREDICTED: nuclear mitotic apparatus protein 1-like [Aplysia californica]	2606	3.00E-17	233	529	233	23.44	101	1411	1	509	2	0
experiment_contig_12998	3072	gi|524870651|ref|XP_005092108.1|	PREDICTED: phenylalanine--tRNA ligase, mitochondrial-like [Aplysia californica]	448	6.00E-88	759	196	160	69.9	1128	1715	257	448	3	0
experiment_contig_13003	806	gi|524891544|ref|XP_005102305.1|	PREDICTED: ATP-dependent Clp protease ATP-binding subunit clpX-like, mitochondrial-like isoform X2 [Aplysia californica]	615	9.00E-10	153	33	31	93.94	580	678	333	365	1	0
experiment_contig_13023	386	gi|156352564|ref|XP_001622817.1|	predicted protein, partial [Nematostella vectensis]	126	4.00E-30	278	122	75	47.54	50	385	2	122	2	0
experiment_contig_13028	605	gi|156373907|ref|XP_001629551.1|	predicted protein [Nematostella vectensis]	363	1.00E-19	221	205	125	39.02	2	592	156	342	2	0
experiment_contig_13034	3329	gi|390338994|ref|XP_003724902.1|	PREDICTED: uncharacterized protein LOC100891763 [Strongylocentrotus purpuratus]	621	2.00E-06	136	121	63	37.19	3329	3009	342	462	-1	0
experiment_contig_13040	3314	gi|390350415|ref|XP_786141.3|	PREDICTED: colorectal mutant cancer protein-like [Strongylocentrotus purpuratus]	1099	3.00E-134	1137	853	479	38.8	39	2201	267	1099	3	0
experiment_contig_13045	981	gi|524876327|ref|XP_005094881.1|	PREDICTED: prostamide/prostaglandin F synthase-like [Aplysia californica]	221	2.00E-44	262	137	78	40.88	753	343	17	129	-1	0
experiment_contig_13050	3763	gi|676470226|ref|XP_009058784.1|	hypothetical protein LOTGIDRAFT_164038 [Lottia gigantea]	736	2.00E-16	220	122	72	36.89	3636	3277	595	716	-2	0
experiment_contig_13060	3090	gi|676489358|ref|XP_009064909.1|	hypothetical protein LOTGIDRAFT_236277 [Lottia gigantea]	637	0	1505	605	412	46.94	2043	244	30	632	-1	0
experiment_contig_13065	2979	gi|524875805|ref|XP_005094626.1|	PREDICTED: potassium channel subfamily T member 1-like [Aplysia californica]	1275	0	2162	709	521	59.94	2978	969	497	1189	-2	0
experiment_contig_13081	2042	gi|676467270|ref|XP_009057834.1|	hypothetical protein LOTGIDRAFT_209535 [Lottia gigantea]	537	9.00E-143	1119	548	339	41.06	147	1763	2	532	3	0
experiment_contig_13091	371	gi|585697847|ref|XP_006822460.1|	PREDICTED: short-chain collagen C4-like [Saccoglossus kowalevskii]	239	1.00E-23	240	132	76	43.94	3	371	94	223	3	0
experiment_contig_13096	1624	gi|390348918|ref|XP_780268.2|	PREDICTED: peptidyl-prolyl cis-trans isomerase B-like isoform 1 [Strongylocentrotus purpuratus]	217	3.00E-74	617	202	144	58.42	884	1486	16	217	2	0
experiment_contig_13106	1365	gi|676465934|ref|XP_009057404.1|	hypothetical protein LOTGIDRAFT_175751 [Lottia gigantea]	720	3.00E-18	213	147	82	42.86	1145	732	429	574	-2	0
experiment_contig_13111	4942	gi|524881612|ref|XP_005097456.1|	PREDICTED: centlein-like [Aplysia californica]	1237	1.00E-118	1057	671	412	40.98	4838	2904	8	604	-3	0
experiment_contig_13116	4028	gi|524911932|ref|XP_005110824.1|	PREDICTED: nuclear anchorage protein 1-like [Aplysia californica]	10863	0	1955	1403	828	41.05	294	3974	1	1381	3	0
experiment_contig_13121	2261	gi|524866306|ref|XP_005089975.1|	PREDICTED: grpE protein homolog 1, mitochondrial-like [Aplysia californica]	224	4.00E-75	636	189	153	64.55	175	732	37	224	1	0
experiment_contig_13156	841	gi|112983690|ref|NP_001037325.1|	xanthine dehydrogenase 1 [Bombyx mori]	1356	2.00E-37	230	55	49	72.73	511	675	15	69	1	0
experiment_contig_13171	2054	gi|524911211|ref|XP_005110473.1|	PREDICTED: uncharacterized protein DDB_G0271670-like isoform X3 [Aplysia californica]	509	4.00E-144	1126	546	333	51.65	2026	623	1	507	-2	0
experiment_contig_13176	1400	gi|524910121|ref|XP_005109943.1|	PREDICTED: phospholipase D1-like [Aplysia californica]	1499	7.00E-159	829	278	196	58.63	1398	574	962	1235	-3	0
experiment_contig_13187	3024	gi|676489728|ref|XP_009065034.1|	hypothetical protein LOTGIDRAFT_66926, partial [Lottia gigantea]	226	6.00E-68	592	233	173	56.65	115	813	1	224	1	0
experiment_contig_13192	1502	gi|524881123|ref|XP_005097217.1|	PREDICTED: uncharacterized protein LOC101861810 [Aplysia californica]	432	7.00E-12	175	175	93	28.57	1005	1499	12	175	3	0
experiment_contig_13212	10640	gi|524873821|ref|XP_005093653.1|	PREDICTED: mucin-17-like isoform X2 [Aplysia californica]	3310	2.00E-41	443	92	82	80.43	3527	3252	3219	3310	-1	0
experiment_contig_13217	761	gi|676422359|ref|XP_009043950.1|	hypothetical protein LOTGIDRAFT_103227 [Lottia gigantea]	447	8.00E-80	649	180	148	61.67	1	540	98	277	1	0
experiment_contig_13223	710	gi|390370645|ref|XP_001194837.2|	PREDICTED: sialate O-acetylesterase-like [Strongylocentrotus purpuratus]	245	1.00E-07	132	35	27	71.43	106	2	81	115	-2	0
experiment_contig_13243	2730	gi|676440043|ref|XP_009049047.1|	hypothetical protein LOTGIDRAFT_200945 [Lottia gigantea]	379	1.00E-161	1249	354	283	67.23	895	1941	27	379	1	0
experiment_contig_13258	557	gi|524896221|ref|XP_005104588.1|	PREDICTED: major royal jelly protein 1-like [Aplysia californica]	484	1.00E-24	260	138	83	39.13	556	161	340	477	-2	0
experiment_contig_13264	381	gi|524889540|ref|XP_005101325.1|	PREDICTED: uncharacterized protein LOC101846360 [Aplysia californica]	726	8.00E-25	259	78	58	55.13	376	143	247	324	-3	0
experiment_contig_13276	7695	gi|676494237|ref|XP_009066496.1|	hypothetical protein LOTGIDRAFT_211332 [Lottia gigantea]	922	0	3495	914	768	72.32	599	3322	12	922	2	0
experiment_contig_13291	2783	gi|524905774|ref|XP_005108249.1|	PREDICTED: kynureninase-like [Aplysia californica]	475	0	1767	469	377	66.74	158	1564	5	470	2	0
experiment_contig_13301	7115	gi|524873646|ref|XP_005093567.1|	PREDICTED: actin-binding protein anillin-like isoform X2 [Aplysia californica]	1447	0	2156	1272	719	42.85	59	3406	218	1438	2	0
experiment_contig_13306	1040	gi|524892237|ref|XP_005102648.1|	PREDICTED: zinc finger CCCH domain-containing protein 13-like [Aplysia californica]	633	3.00E-09	152	102	58	39.22	630	331	59	158	-3	0
experiment_contig_13311	5092	gi|524889611|ref|XP_005101360.1|	PREDICTED: filaggrin-like isoform X1 [Aplysia californica]	1019	2.00E-37	400	220	145	55.91	90	734	31	234	3	0
experiment_contig_13329	555	gi|676452335|ref|XP_009052999.1|	hypothetical protein LOTGIDRAFT_202174 [Lottia gigantea]	535	2.00E-14	186	59	45	62.71	555	379	475	533	-1	0
experiment_contig_13334	1844	gi|676464605|ref|XP_009056974.1|	hypothetical protein LOTGIDRAFT_120886 [Lottia gigantea]	333	3.00E-75	639	324	183	39.81	1408	473	2	321	-2	0
experiment_contig_13339	2484	gi|524915389|ref|XP_005112495.1|	PREDICTED: UBA-like domain-containing protein 2-A-like isoform X1 [Aplysia californica]	137	2.00E-52	468	133	105	67.67	165	560	1	133	3	0
experiment_contig_13349	1328	gi|390333085|ref|XP_785763.3|	PREDICTED: deleted in malignant brain tumors 1 protein-like [Strongylocentrotus purpuratus]	871	8.00E-10	151	52	36	53.85	1124	1279	270	321	2	0
experiment_contig_13374	350	gi|524900224|ref|XP_005106533.1|	PREDICTED: multidrug resistance-associated protein 1-like [Aplysia californica]	1393	5.00E-09	140	34	30	73.53	104	3	734	767	-1	0
experiment_contig_13394	558	gi|676448364|ref|XP_009051708.1|	hypothetical protein LOTGIDRAFT_152975 [Lottia gigantea]	939	2.00E-16	202	78	50	50	276	52	547	624	-1	0
experiment_contig_13405	2916	gi|662200590|ref|XP_008473512.1|	PREDICTED: probable multidrug resistance-associated protein lethal(2)03659 [Diaphorina citri]	1343	2.00E-115	1007	297	233	62.29	2916	2032	1027	1323	-1	0
experiment_contig_13410	710	gi|524894602|ref|XP_005103797.1|	PREDICTED: phosphoenolpyruvate carboxykinase [GTP], mitochondrial-like [Aplysia californica]	659	6.00E-21	239	50	48	84	709	560	250	299	-2	0
experiment_contig_13415	6296	gi|524885959|ref|XP_005099580.1|	PREDICTED: CAD protein-like isoform X1 [Aplysia californica]	2264	0	7735	1862	1618	75.3	5659	101	8	1867	-2	0
experiment_contig_13420	2632	gi|676472670|ref|XP_009059565.1|	hypothetical protein LOTGIDRAFT_124507 [Lottia gigantea]	938	0	3312	877	740	72.98	1	2613	4	851	1	0
experiment_contig_13426	2134	gi|524914938|ref|XP_005112278.1|	PREDICTED: uncharacterized protein LOC101862849 isoform X1 [Aplysia californica]	1691	5.00E-11	174	156	82	28.85	658	212	885	1038	-1	0
experiment_contig_13458	346	gi|524915544|ref|XP_005112568.1|	PREDICTED: 2-oxoglutarate dehydrogenase, mitochondrial-like, partial [Aplysia californica]	680	3.00E-70	583	115	109	91.3	345	1	157	271	-2	0
experiment_contig_13500	688	gi|194901912|ref|XP_001980495.1|	GG17179 [Drosophila erecta]	1879	4.00E-07	131	158	78	32.28	246	686	2	149	3	0
experiment_contig_13505	2998	gi|524899122|ref|XP_005106001.1|	PREDICTED: splicing factor 3B subunit 2-like isoform X2 [Aplysia californica]	1111	0	2016	657	523	68.34	2288	405	477	1111	-3	0
experiment_contig_13512	2031	gi|585664090|ref|XP_006811949.1|	PREDICTED: xanthine dehydrogenase/oxidase-like [Saccoglossus kowalevskii]	1321	2.00E-69	484	157	119	54.14	822	352	215	371	-1	0
experiment_contig_13517	611	gi|676446302|ref|XP_009051035.1|	hypothetical protein LOTGIDRAFT_213963 [Lottia gigantea]	322	3.00E-94	730	203	168	66.01	2	610	28	230	2	0
experiment_contig_13537	498	gi|524877823|ref|XP_005095608.1|	PREDICTED: cadherin-23-like [Aplysia californica]	1717	1.00E-25	272	173	96	35.26	5	496	1160	1329	2	0
experiment_contig_13543	2222	gi|676467357|ref|XP_009057862.1|	hypothetical protein LOTGIDRAFT_228706 [Lottia gigantea]	249	2.00E-12	177	157	79	30.57	524	108	101	240	-1	0
experiment_contig_13548	5314	gi|676428699|ref|XP_009045360.1|	hypothetical protein LOTGIDRAFT_185246, partial [Lottia gigantea]	365	1.00E-33	355	95	82	66.32	4130	3846	271	365	-3	0
experiment_contig_13586	4221	gi|524894379|ref|XP_005103688.1|	PREDICTED: calpain-7-like [Aplysia californica]	857	0	3097	762	658	73.49	4020	1768	96	857	-1	0
experiment_contig_13593	536	gi|524870481|ref|XP_005092025.1|	PREDICTED: deformed epidermal autoregulatory factor 1 homolog [Aplysia californica]	490	5.00E-07	126	40	33	67.5	3	122	364	403	3	0
experiment_contig_13598	6188	gi|524882524|ref|XP_005097905.1|	PREDICTED: lysocardiolipin acyltransferase 1-like [Aplysia californica]	371	1.00E-69	630	243	159	46.5	4907	4191	124	366	-1	0
experiment_contig_13603	538	gi|195446422|ref|XP_002070773.1|	GK10846 [Drosophila willistoni]	96	1.00E-07	123	30	26	70	537	448	66	95	-2	0
experiment_contig_13613	1694	gi|676425001|ref|XP_009044282.1|	hypothetical protein LOTGIDRAFT_155995 [Lottia gigantea]	1289	4.00E-09	156	92	48	34.78	1214	1489	77	168	2	0
experiment_contig_13624	810	gi|340386774|ref|XP_003391883.1|	PREDICTED: beta-hexosaminidase subunit alpha-like, partial [Amphimedon queenslandica]	312	2.00E-06	125	31	25	74.19	716	808	145	175	2	0
experiment_contig_13634	2475	gi|676444143|ref|XP_009050332.1|	hypothetical protein LOTGIDRAFT_81744, partial [Lottia gigantea]	538	0	1885	541	432	65.8	709	2322	10	538	1	0
experiment_contig_13639	1229	gi|524914898|ref|XP_005112258.1|	PREDICTED: PAX3- and PAX7-binding protein 1-like [Aplysia californica]	871	2.00E-128	833	218	179	66.97	537	1190	651	868	3	0
experiment_contig_13666	1949	gi|291230177|ref|XP_002735043.1|	PREDICTED: growth hormone-inducible transmembrane protein-like [Saccoglossus kowalevskii]	346	5.00E-106	852	344	226	49.42	167	1033	3	346	2	0
experiment_contig_13671	541	gi|156335605|ref|XP_001619632.1|	hypothetical protein NEMVEDRAFT_v1g248841 [Nematostella vectensis]	150	1.00E-09	140	41	29	60.98	2	124	110	150	2	0
experiment_contig_13686	3391	gi|676426216|ref|XP_009044553.1|	hypothetical protein LOTGIDRAFT_230079 [Lottia gigantea]	957	5.00E-38	402	645	295	24.34	1235	3133	325	955	2	0
experiment_contig_13691	3208	gi|676432800|ref|XP_009046692.1|	hypothetical protein LOTGIDRAFT_171871 [Lottia gigantea]	216	1.00E-57	518	98	98	97.96	973	680	2	99	-1	0
experiment_contig_13696	3788	gi|524873104|ref|XP_005093305.1|	PREDICTED: uncharacterized protein LOC101855238 [Aplysia californica]	1199	0	2373	702	557	60.4	2057	6	451	1147	-1	0
experiment_contig_13717	3550	gi|156347661|ref|XP_001621707.1|	hypothetical protein NEMVEDRAFT_v1g221665 [Nematostella vectensis]	160	2.00E-10	160	163	66	31.29	2	484	22	149	2	0
experiment_contig_13727	1709	gi|390344010|ref|XP_003726023.1|	PREDICTED: RNA-directed DNA polymerase from mobile element jockey-like [Strongylocentrotus purpuratus]	369	4.00E-13	185	125	65	36	46	402	161	279	1	0
experiment_contig_13732	871	gi|156603806|ref|XP_001618907.1|	hypothetical protein NEMVEDRAFT_v1g224702 [Nematostella vectensis]	178	1.00E-28	284	95	68	52.63	449	165	84	178	-3	0
experiment_contig_13737	4463	gi|383863915|ref|XP_003707425.1|	PREDICTED: uncharacterized protein LOC100877973 [Megachile rotundata]	672	9.00E-127	1072	654	353	39.45	4121	2175	45	660	-1	0
experiment_contig_13747	1939	gi|524903389|ref|XP_005107895.1|	PREDICTED: glycogen synthase kinase-3 beta isoform X1 [Aplysia californica]	438	0	1891	386	364	90.41	303	1460	1	386	3	0
experiment_contig_13767	4224	gi|585658642|ref|XP_006816048.1|	PREDICTED: TNF receptor-associated factor 6-like [Saccoglossus kowalevskii]	555	1.00E-108	929	586	304	35.67	2638	905	9	555	-3	0
experiment_contig_13772	3962	gi|390351605|ref|XP_003727690.1|	PREDICTED: RNA-directed DNA polymerase from mobile element jockey-like [Strongylocentrotus purpuratus]	715	2.00E-11	126	80	44	37.5	3127	2894	338	417	-2	0
experiment_contig_13777	4027	gi|524873548|ref|XP_005093519.1|	PREDICTED: uncharacterized protein LOC101845155 isoform X1 [Aplysia californica]	2550	1.00E-63	623	445	238	39.1	4027	2918	1132	1562	-1	0
experiment_contig_13782	1581	gi|676480857|ref|XP_009062195.1|	hypothetical protein LOTGIDRAFT_229359 [Lottia gigantea]	2167	4.00E-90	794	314	226	50.32	136	1062	186	499	1	0
experiment_contig_13787	571	gi|676454055|ref|XP_009053555.1|	hypothetical protein LOTGIDRAFT_160255 [Lottia gigantea]	1033	4.00E-31	315	112	80	51.79	338	3	357	464	-3	0
experiment_contig_13798	2189	gi|676440800|ref|XP_009049292.1|	hypothetical protein LOTGIDRAFT_113208 [Lottia gigantea]	325	5.00E-165	1251	313	265	72.52	1473	535	3	315	-3	0
experiment_contig_13808	4615	gi|676442902|ref|XP_009049947.1|	hypothetical protein LOTGIDRAFT_231081 [Lottia gigantea]	1491	0	1077	1039	596	33.97	1644	4589	435	1427	3	0
experiment_contig_13818	3723	gi|676428333|ref|XP_009045241.1|	hypothetical protein LOTGIDRAFT_156320 [Lottia gigantea]	555	5.00E-135	1109	599	351	42.74	3523	1766	19	535	-3	0
experiment_contig_13823	4019	gi|676456864|ref|XP_009054461.1|	hypothetical protein LOTGIDRAFT_232244 [Lottia gigantea]	4211	8.00E-151	1246	1258	610	29.49	3	3590	2319	3497	3	0
experiment_contig_13838	6107	gi|524883963|ref|XP_005098607.1|	PREDICTED: uncharacterized protein LOC101845400 isoform X3 [Aplysia californica]	702	0	1631	712	458	47.89	5645	3618	1	700	-1	0
experiment_contig_13848	1392	gi|524896905|ref|XP_005104922.1|	PREDICTED: dnaJ homolog subfamily C member 4-like [Aplysia californica]	302	7.00E-40	382	201	125	38.31	1090	491	99	287	-3	0
experiment_contig_13880	3369	gi|383852782|ref|XP_003701904.1|	PREDICTED: probable cleavage and polyadenylation specificity factor subunit 2-like [Megachile rotundata]	737	0	2368	724	556	61.88	3175	1016	1	696	-3	0
experiment_contig_13885	1424	gi|585715344|ref|XP_006825318.1|	PREDICTED: NADPH oxidoreductase A-like [Saccoglossus kowalevskii]	624	3.00E-58	532	205	142	46.34	2	616	421	624	2	0
experiment_contig_13900	901	gi|156346226|ref|XP_001621479.1|	hypothetical protein NEMVEDRAFT_v1g176499 [Nematostella vectensis]	299	2.00E-71	585	114	111	92.98	899	558	131	244	-3	0
experiment_contig_13916	1678	gi|585722360|ref|XP_006813437.1|	PREDICTED: neuralized-like protein 4-like [Saccoglossus kowalevskii]	1376	6.00E-09	154	157	78	32.48	413	838	955	1104	2	0
experiment_contig_13921	1867	gi|524871216|ref|XP_005092384.1|	PREDICTED: uncharacterized protein LOC101861715 isoform X1 [Aplysia californica]	9899	0	1939	616	465	61.53	2	1846	7606	8218	2	0
experiment_contig_13937	897	gi|524910867|ref|XP_005110307.1|	PREDICTED: calumenin-like isoform X2 [Aplysia californica]	344	5.00E-94	740	220	177	63.64	652	2	14	232	-3	0
experiment_contig_13942	2059	gi|156388373|ref|XP_001634675.1|	predicted protein [Nematostella vectensis]	144	1.00E-06	127	38	29	57.89	2059	1946	106	143	-1	0
experiment_contig_13947	3951	gi|676428093|ref|XP_009045161.1|	hypothetical protein LOTGIDRAFT_204992 [Lottia gigantea]	189	8.00E-07	133	46	33	60.87	3914	3786	144	189	-2	0
experiment_contig_13952	3052	gi|676491975|ref|XP_009065769.1|	hypothetical protein LOTGIDRAFT_133247 [Lottia gigantea]	2860	0	3140	765	663	76.08	2486	198	1149	1905	-3	0
experiment_contig_13962	3020	gi|524878691|ref|XP_005096028.1|	PREDICTED: inactive hydroxysteroid dehydrogenase-like protein 1-like [Aplysia californica]	358	4.00E-134	1069	339	257	58.7	2883	1891	5	343	-3	0
experiment_contig_13968	4601	gi|524884540|ref|XP_005098889.1|	PREDICTED: pleckstrin-like [Aplysia californica]	395	3.00E-136	1114	365	278	63.01	297	1349	4	368	3	0
experiment_contig_13973	1156	gi|524874148|ref|XP_005093814.1|	PREDICTED: uncharacterized protein LOC101851110 [Aplysia californica]	222	7.00E-20	227	220	98	26.36	84	701	2	210	3	0
experiment_contig_13979	4713	gi|676458104|ref|XP_009054867.1|	hypothetical protein LOTGIDRAFT_161296 [Lottia gigantea]	646	0	1805	367	346	90.46	4680	3580	283	646	-1	0
experiment_contig_13999	3061	gi|676429013|ref|XP_009045462.1|	hypothetical protein LOTGIDRAFT_177795 [Lottia gigantea]	356	3.00E-143	1132	377	270	62.07	2909	1845	1	356	-3	0
experiment_contig_14004	457	gi|676449108|ref|XP_009051948.1|	hypothetical protein LOTGIDRAFT_231545 [Lottia gigantea]	489	8.00E-36	338	128	84	48.44	456	73	236	360	-2	0
experiment_contig_14020	9502	gi|524876447|ref|XP_005094940.1|	PREDICTED: LOW QUALITY PROTEIN: TATA-binding protein-associated factor 172-like [Aplysia californica]	1859	0	5763	1862	1410	61.06	416	5956	15	1856	2	0
experiment_contig_14030	1411	gi|524896119|ref|XP_005104537.1|	PREDICTED: transmembrane protein 144-like isoform X4 [Aplysia californica]	402	1.00E-69	597	223	164	54.26	657	16	5	215	-2	0
experiment_contig_14045	1192	gi|676495317|ref|XP_009066851.1|	hypothetical protein LOTGIDRAFT_223255 [Lottia gigantea]	361	6.00E-14	189	47	41	74.47	1050	1190	72	118	3	0
experiment_contig_14055	3272	gi|524883691|ref|XP_005098472.1|	PREDICTED: probable flavin-containing monoamine oxidase A-like [Aplysia californica]	521	0	1755	529	402	60.87	219	1790	1	520	3	0
experiment_contig_14061	411	gi|524884969|ref|XP_005099096.1|	PREDICTED: uncharacterized protein LOC101859571 [Aplysia californica]	3533	3.00E-28	289	137	88	49.64	2	409	1010	1142	2	0
experiment_contig_14072	462	gi|676459752|ref|XP_009055403.1|	hypothetical protein LOTGIDRAFT_209321 [Lottia gigantea]	227	6.00E-50	421	92	89	90.22	186	461	1	92	3	0
experiment_contig_14087	446	gi|524887745|ref|XP_005100456.1|	PREDICTED: probable beta-D-xylosidase 7-like [Aplysia californica]	774	4.00E-59	511	147	116	63.27	446	6	516	661	-1	0
experiment_contig_14097	6905	gi|524873478|ref|XP_005093485.1|	PREDICTED: ADP-ribosylation factor-like protein 15-like [Aplysia californica]	217	5.00E-91	775	219	175	66.21	6648	5992	1	217	-3	0
experiment_contig_14105	2862	gi|676439988|ref|XP_009049029.1|	hypothetical protein LOTGIDRAFT_141064 [Lottia gigantea]	588	5.00E-73	660	239	166	52.72	3	716	354	588	3	0
experiment_contig_14110	2210	gi|585694663|ref|XP_006821867.1|	PREDICTED: zinc finger protein 180-like [Saccoglossus kowalevskii]	381	4.00E-41	404	175	104	47.43	850	1371	90	264	1	0
experiment_contig_14116	2363	gi|676460369|ref|XP_009055600.1|	hypothetical protein LOTGIDRAFT_228669 [Lottia gigantea]	478	9.00E-57	528	313	175	44.41	83	952	2	288	2	0
experiment_contig_14121	4573	gi|524894762|ref|XP_005103873.1|	PREDICTED: mitogen-activated protein kinase 15-like isoform X1 [Aplysia californica]	571	0	2070	560	468	75.18	2503	872	23	571	-1	0
experiment_contig_14137	2400	gi|524871619|ref|XP_005092581.1|	PREDICTED: trithorax group protein osa-like [Aplysia californica]	773	6.00E-39	404	166	106	51.2	2359	1925	1	165	-3	0
experiment_contig_14152	5298	gi|676457650|ref|XP_009054720.1|	hypothetical protein LOTGIDRAFT_232289 [Lottia gigantea]	1220	0	2402	797	603	61.23	5298	2953	341	1102	-1	0
experiment_contig_14157	1323	gi|196013131|ref|XP_002116427.1|	hypothetical protein TRIADDRAFT_30782 [Trichoplax adhaerens]	1110	3.00E-86	554	159	129	58.49	811	335	952	1110	-3	0
experiment_contig_14162	4809	gi|676459486|ref|XP_009055316.1|	hypothetical protein LOTGIDRAFT_104663, partial [Lottia gigantea]	694	0	1592	694	461	47.41	4716	2737	1	684	-1	0
experiment_contig_14167	1128	gi|524913277|ref|XP_005111470.1|	PREDICTED: single-stranded DNA-binding protein, mitochondrial-like isoform X3 [Aplysia californica]	170	9.00E-34	324	165	103	43.03	1087	617	7	170	-3	0
experiment_contig_14172	2835	gi|676494709|ref|XP_009066647.1|	hypothetical protein LOTGIDRAFT_155891 [Lottia gigantea]	263	9.00E-32	330	236	135	36.44	2081	2770	8	236	2	0
experiment_contig_14177	2681	gi|524899964|ref|XP_005106407.1|	PREDICTED: retinoblastoma-associated protein-like [Aplysia californica]	908	0	1483	834	491	38.61	313	2676	39	860	1	0
experiment_contig_14192	565	gi|524915699|ref|XP_005112641.1|	PREDICTED: cytochrome P450 3A8-like isoform X2 [Aplysia californica]	518	3.00E-27	280	102	72	49.02	2	307	417	517	2	0
experiment_contig_14203	4211	gi|524897931|ref|XP_005105420.1|	PREDICTED: ATP-binding cassette sub-family E member 1-like isoform X3 [Aplysia californica]	610	0	1777	362	346	89.78	1082	2167	249	610	2	0
experiment_contig_14209	1445	gi|524883180|ref|XP_005098223.1|	PREDICTED: uncharacterized protein LOC101854638 isoform X3 [Aplysia californica]	174	4.00E-07	130	92	50	40.22	1440	1207	13	103	-3	0
experiment_contig_14219	1535	gi|585679187|ref|XP_006819470.1|	PREDICTED: protein SHQ1 homolog [Saccoglossus kowalevskii]	542	2.00E-137	1068	489	294	45.4	1466	72	1	449	-1	0
experiment_contig_14224	971	gi|345487735|ref|XP_001606042.2|	PREDICTED: baculoviral IAP repeat-containing protein 7-A [Nasonia vitripennis]	561	3.00E-12	174	77	48	44.16	171	401	487	561	3	0
experiment_contig_14229	5107	gi|676432876|ref|XP_009046717.1|	hypothetical protein LOTGIDRAFT_138166, partial [Lottia gigantea]	146	1.00E-07	139	127	62	34.65	1447	1812	17	141	1	0
experiment_contig_14234	830	gi|524903846|ref|XP_005108115.1|	PREDICTED: uncharacterized protein LOC101849000 [Aplysia californica]	391	4.00E-76	623	286	173	41.96	792	25	1	285	-3	0
experiment_contig_14239	1375	gi|524911814|ref|XP_005110767.1|	PREDICTED: acyl-CoA synthetase family member 2, mitochondrial-like [Aplysia californica]	396	1.00E-50	464	139	107	61.87	959	1375	84	222	2	0
experiment_contig_14244	3086	gi|524867890|ref|XP_005090752.1|	PREDICTED: uncharacterized protein LOC101853667 isoform X3 [Aplysia californica]	809	3.00E-14	201	537	217	23.84	3070	1601	121	592	-2	0
experiment_contig_14249	11572	gi|524911268|ref|XP_005110500.1|	PREDICTED: uncharacterized protein LOC101849251 [Aplysia californica]	1073	0	3040	993	732	58.31	10864	7967	85	1060	-1	0
experiment_contig_14260	8462	gi|524877239|ref|XP_005095325.1|	PREDICTED: transmembrane protein 131-like isoform X2 [Aplysia californica]	2090	0	4978	1632	1229	60.36	8278	3593	1	1613	-2	0
experiment_contig_14276	3369	gi|524889984|ref|XP_005101542.1|	PREDICTED: probable ATP-dependent RNA helicase DDX43-like [Aplysia californica]	491	0	1681	465	374	66.45	1830	439	1	465	-1	0
experiment_contig_14291	972	gi|524875684|ref|XP_005094566.1|	PREDICTED: uncharacterized protein LOC101861348 [Aplysia californica]	362	7.00E-54	474	170	117	56.47	430	933	63	224	1	0
experiment_contig_14306	3482	gi|585663733|ref|XP_006811887.1|	PREDICTED: LOW QUALITY PROTEIN: TPR and ankyrin repeat-containing protein 1-like [Saccoglossus kowalevskii]	3402	7.00E-17	226	316	145	22.47	2454	3353	111	396	3	0
experiment_contig_14318	1951	gi|524909118|ref|XP_005109611.1|	PREDICTED: DNA repair protein complementing XP-C cells homolog [Aplysia californica]	1295	4.00E-24	282	136	88	44.12	504	100	286	420	-2	0
experiment_contig_14324	4570	gi|524894602|ref|XP_005103797.1|	PREDICTED: phosphoenolpyruvate carboxykinase [GTP], mitochondrial-like [Aplysia californica]	659	0	2530	658	526	71.88	892	2778	1	657	1	0
experiment_contig_14334	477	gi|115712090|ref|XP_001188287.1|	PREDICTED: deleted in malignant brain tumors 1 protein-like, partial [Strongylocentrotus purpuratus]	247	8.00E-06	114	56	34	44.64	473	306	49	101	-2	0
experiment_contig_14339	3879	gi|325301278|ref|NP_001191542.1|	glutamate receptor subunit protein GluR6 [Aplysia californica]	875	0	1799	647	442	56.41	3877	2030	268	875	-3	0
experiment_contig_14354	1114	gi|524916935|ref|XP_005113235.1|	PREDICTED: protein BANP-like isoform X2 [Aplysia californica]	426	2.00E-174	1288	357	292	72.83	1110	70	64	414	-2	0
experiment_contig_14359	1912	gi|524889710|ref|XP_005101409.1|	PREDICTED: serrate RNA effector molecule homolog [Aplysia californica]	947	0	1447	355	314	75.21	1131	70	487	839	-2	0
experiment_contig_14370	1336	gi|684371132|ref|XP_009163677.1|	hypothetical protein T265_01387 [Opisthorchis viverrini]	1365	2.00E-30	152	79	44	40.51	278	42	927	1005	-3	0
experiment_contig_14390	4422	gi|642925960|ref|XP_008195671.1|	PREDICTED: neurotrypsin-like [Tribolium castaneum]	792	1.00E-91	822	607	288	33.61	2712	1021	221	792	-1	0
experiment_contig_14395	2402	gi|676449933|ref|XP_009052214.1|	hypothetical protein LOTGIDRAFT_201929 [Lottia gigantea]	358	4.00E-146	1134	214	212	94.39	2297	1656	1	214	-1	0
experiment_contig_14410	1828	gi|524869443|ref|XP_005091515.1|	PREDICTED: syntaxin-7-like [Aplysia californica]	274	4.00E-89	728	268	199	60.07	204	995	4	258	3	0
experiment_contig_14415	4307	gi|524887988|ref|XP_005100573.1|	PREDICTED: ankyrin repeat and BTB/POZ domain-containing protein 1-like isoform X1 [Aplysia californica]	475	0	1540	477	376	59.96	4145	2718	1	475	-1	0
experiment_contig_14420	4286	gi|676448928|ref|XP_009051889.1|	hypothetical protein LOTGIDRAFT_214111 [Lottia gigantea]	981	0	3596	991	822	65.99	3938	984	1	981	-1	0
experiment_contig_14437	11853	gi|676448575|ref|XP_009051777.1|	hypothetical protein LOTGIDRAFT_153048 [Lottia gigantea]	1025	0	3535	895	758	71.96	11750	9135	1	893	-2	0
experiment_contig_14448	11542	gi|676437868|ref|XP_009048343.1|	hypothetical protein LOTGIDRAFT_238396 [Lottia gigantea]	1075	4.00E-29	335	778	343	28.15	9444	7294	345	1046	-2	0
experiment_contig_14453	868	gi|390341922|ref|XP_796670.2|	PREDICTED: uncharacterized protein LOC592034 [Strongylocentrotus purpuratus]	796	3.00E-31	322	172	103	40.12	3	518	511	658	3	0
experiment_contig_14458	707	gi|585663251|ref|XP_006816891.1|	PREDICTED: RNA-directed DNA polymerase from mobile element jockey-like, partial [Saccoglossus kowalevskii]	485	5.00E-32	318	142	98	46.48	413	3	228	365	-1	0
experiment_contig_14473	1216	gi|524881847|ref|XP_005097573.1|	PREDICTED: ganglioside GM2 activator-like isoform X2 [Aplysia californica]	228	4.00E-43	396	154	95	48.7	621	1082	72	224	3	0
experiment_contig_14479	12374	gi|524896882|ref|XP_005104912.1|	PREDICTED: uncharacterized protein LOC101858879 isoform X4 [Aplysia californica]	629	5.00E-72	673	353	216	42.78	2506	3498	292	629	1	0
experiment_contig_14484	343	gi|676476742|ref|XP_009060891.1|	hypothetical protein LOTGIDRAFT_179098 [Lottia gigantea]	1087	3.00E-32	315	112	84	51.79	343	8	571	681	-1	0
experiment_contig_14490	2103	gi|524882416|ref|XP_005097852.1|	PREDICTED: nuclear protein MDM1-like isoform X1 [Aplysia californica]	813	1.00E-71	651	533	277	36.77	169	1605	1	507	1	0
experiment_contig_14500	369	gi|221118073|ref|XP_002159609.1|	PREDICTED: uncharacterized protein C5H10.02c-like [Hydra vulgaris]	227	2.00E-12	159	50	40	62	365	216	177	226	-2	0
experiment_contig_14505	1018	gi|512920836|ref|XP_004929732.1|	PREDICTED: uncharacterized protein LOC101735702 [Bombyx mori]	177	2.00E-23	250	83	57	55.42	367	119	85	167	-1	0
experiment_contig_14526	2353	gi|676442927|ref|XP_009049955.1|	hypothetical protein LOTGIDRAFT_231088 [Lottia gigantea]	225	3.00E-66	575	226	151	48.23	2050	1376	1	225	-1	0
experiment_contig_14531	861	gi|645001210|ref|XP_008209426.1|	PREDICTED: methionine aminopeptidase 1D, mitochondrial isoform X1 [Nasonia vitripennis]	392	1.00E-06	129	65	41	40	528	343	211	275	-1	0
experiment_contig_14543	979	gi|676432794|ref|XP_009046690.1|	hypothetical protein LOTGIDRAFT_171869 [Lottia gigantea]	167	4.00E-09	143	153	74	30.72	229	657	8	159	1	0
experiment_contig_14548	8665	gi|524873519|ref|XP_005093505.1|	PREDICTED: transcription factor SOX-8-like [Aplysia californica]	430	8.00E-18	231	159	78	42.77	2	391	60	218	2	0
experiment_contig_14558	618	gi|662224540|ref|XP_008486618.1|	PREDICTED: ketohexokinase-like [Diaphorina citri]	229	7.00E-19	213	65	51	56.92	200	6	11	75	-2	0
experiment_contig_14579	423	gi|524884451|ref|XP_005098845.1|	PREDICTED: uncharacterized protein LOC101859857 [Aplysia californica]	387	8.00E-12	161	75	46	45.33	199	423	38	108	1	0
experiment_contig_14605	5725	gi|524914979|ref|XP_005112298.1|	PREDICTED: protein PTHB1-like [Aplysia californica]	986	0	3132	917	719	62.49	4	2715	14	923	1	0
experiment_contig_14610	1835	gi|156392361|ref|XP_001636017.1|	predicted protein [Nematostella vectensis]	429	8.00E-131	748	204	170	65.69	399	1010	224	427	3	0
experiment_contig_14631	3183	gi|676473714|ref|XP_009059909.1|	hypothetical protein LOTGIDRAFT_206843 [Lottia gigantea]	793	0	3527	804	719	80.97	89	2494	1	791	2	0
experiment_contig_14642	2373	gi|524873944|ref|XP_005093714.1|	PREDICTED: DEP domain-containing protein 5-like isoform X4 [Aplysia californica]	1552	0	2247	772	554	56.87	2278	2	4	768	-3	0
experiment_contig_14648	2122	gi|524896135|ref|XP_005104545.1|	PREDICTED: protein SDA1 homolog [Aplysia californica]	692	0	2204	694	556	62.39	2078	30	1	692	-3	0
experiment_contig_14665	1231	gi|524871481|ref|XP_005092513.1|	PREDICTED: sorting nexin-16-like [Aplysia californica]	453	1.00E-45	429	117	91	64.1	888	1229	267	383	3	0
experiment_contig_14675	5112	gi|524867436|ref|XP_005090529.1|	PREDICTED: WD repeat-containing protein 44-like [Aplysia californica]	628	7.00E-92	816	185	168	78.92	1	540	441	625	1	0
experiment_contig_14681	1972	gi|524887417|ref|XP_005100294.1|	PREDICTED: ethanolamine-phosphate phospho-lyase-like [Aplysia californica]	499	3.00E-87	738	188	159	69.15	1966	1403	259	446	-1	0
experiment_contig_14686	3158	gi|524915106|ref|XP_005112359.1|	PREDICTED: uncharacterized protein LOC101862085 [Aplysia californica]	814	0	1580	882	501	39.34	2781	145	1	814	-3	0
experiment_contig_14691	2688	gi|524883815|ref|XP_005098533.1|	PREDICTED: trichohyalin-like isoform X9 [Aplysia californica]	234	1.00E-53	487	203	142	55.67	2244	1645	47	224	-1	0
experiment_contig_14696	4013	gi|585694096|ref|XP_006821756.1|	PREDICTED: uncharacterized protein LOC102803864 [Saccoglossus kowalevskii]	197	5.00E-15	147	64	41	43.75	3757	3936	41	104	1	0
experiment_contig_14701	1690	gi|675858298|ref|XP_009014709.1|	hypothetical protein HELRODRAFT_156757 [Helobdella robusta]	190	3.00E-42	394	195	122	40.51	1279	698	1	188	-1	0
experiment_contig_14706	954	gi|524866699|ref|XP_005090168.1|	PREDICTED: neuroligin-2-like [Aplysia californica]	475	6.00E-46	426	154	107	59.09	190	639	20	173	1	0
experiment_contig_14719	2986	gi|676437170|ref|XP_009048116.1|	hypothetical protein LOTGIDRAFT_238302 [Lottia gigantea]	532	9.00E-138	1110	407	285	48.16	1209	1	100	506	-2	0
experiment_contig_14724	1793	gi|524895298|ref|XP_005104134.1|	PREDICTED: uncharacterized protein LOC101860034 isoform X2 [Aplysia californica]	826	2.00E-47	463	299	157	34.45	881	87	524	822	-1	0
experiment_contig_14745	5257	gi|524879941|ref|XP_005096640.1|	PREDICTED: phosphatidate cytidylyltransferase, photoreceptor-specific-like [Aplysia californica]	461	0	1646	404	357	77.23	2649	3857	56	459	3	0
experiment_contig_14750	5137	gi|524866635|ref|XP_005090136.1|	PREDICTED: uncharacterized protein LOC101852742 [Aplysia californica]	815	4.00E-15	212	696	309	22.41	460	2463	53	701	1	0
experiment_contig_14760	3535	gi|390349083|ref|XP_794477.3|	PREDICTED: uncharacterized protein LOC589750 [Strongylocentrotus purpuratus]	2718	1.00E-22	275	387	173	29.97	469	1581	1441	1801	1	0
experiment_contig_14765	1561	gi|676482246|ref|XP_009062636.1|	hypothetical protein LOTGIDRAFT_128717 [Lottia gigantea]	486	0	1541	394	338	74.87	1195	14	70	463	-1	0
experiment_contig_14776	1977	gi|524880084|ref|XP_005096710.1|	PREDICTED: son of sevenless homolog 1-like [Aplysia californica]	1258	1.00E-68	635	396	236	43.43	1977	841	878	1245	-1	0
experiment_contig_14794	1457	gi|676452856|ref|XP_009053166.1|	hypothetical protein LOTGIDRAFT_116230, partial [Lottia gigantea]	530	0	1352	447	328	56.6	1378	38	83	528	-2	0
experiment_contig_14799	1659	gi|524884840|ref|XP_005099035.1|	PREDICTED: uncharacterized protein LOC101845622 [Aplysia californica]	374	5.00E-13	184	379	161	27.44	370	1362	15	374	1	0
experiment_contig_14804	5721	gi|524902041|ref|XP_005107399.1|	PREDICTED: transient receptor potential cation channel subfamily M member 2-like isoform X2 [Aplysia californica]	1631	0	3305	1337	927	51.16	4750	911	312	1631	-3	0
experiment_contig_14809	1106	gi|524914938|ref|XP_005112278.1|	PREDICTED: uncharacterized protein LOC101862849 isoform X1 [Aplysia californica]	1691	1.00E-06	133	161	82	27.33	474	22	885	1036	-3	0
experiment_contig_14830	2979	gi|676487325|ref|XP_009064256.1|	hypothetical protein LOTGIDRAFT_131119 [Lottia gigantea]	491	2.00E-171	1333	489	397	62.37	2642	1176	2	490	-2	0
experiment_contig_14846	1503	gi|524865506|ref|XP_005089582.1|	PREDICTED: transmembrane protein 256 homolog [Aplysia californica]	149	9.00E-48	427	153	113	56.21	103	558	1	149	1	0
experiment_contig_14852	1820	gi|676478566|ref|XP_009061469.1|	hypothetical protein LOTGIDRAFT_166166 [Lottia gigantea]	151	5.00E-43	396	148	107	51.35	1183	1617	4	151	1	0
experiment_contig_14873	683	gi|524872012|ref|XP_005092773.1|	PREDICTED: WD repeat-containing protein 19-like [Aplysia californica]	1352	2.00E-140	1112	227	217	89.87	2	682	967	1193	2	0
experiment_contig_14912	3274	gi|241845027|ref|XP_002415509.1|	SWI/SNF complex subunit SMARCC2, putative, partial [Ixodes scapularis]	1067	0	2711	995	705	58.69	3252	307	3	944	-2	0
experiment_contig_14927	1191	gi|524883687|ref|XP_005098470.1|	PREDICTED: RNA-binding protein with serine-rich domain 1-like [Aplysia californica]	257	1.00E-52	463	128	103	69.53	454	828	94	221	1	0
experiment_contig_14942	777	gi|585650188|ref|XP_006814529.1|	PREDICTED: uncharacterized protein LOC102801316 [Saccoglossus kowalevskii]	726	1.00E-19	231	109	68	41.28	331	14	191	299	-3	0
experiment_contig_14953	2994	gi|524909246|ref|XP_005109672.1|	PREDICTED: baculoviral IAP repeat-containing protein 3-like isoform X3 [Aplysia californica]	611	3.00E-14	201	151	79	33.11	38	472	461	610	2	0
experiment_contig_14958	5716	gi|524884719|ref|XP_005098978.1|	PREDICTED: coiled-coil and C2 domain-containing protein 2A-like [Aplysia californica]	1869	0	4197	1582	1129	53.54	4808	303	303	1869	-3	0
experiment_contig_14968	955	gi|291234321|ref|XP_002737097.1|	PREDICTED: uncharacterized protein LOC100378529, partial [Saccoglossus kowalevskii]	273	1.00E-26	277	168	92	39.88	471	953	69	223	3	0
experiment_contig_14973	5141	gi|524883764|ref|XP_005098508.1|	PREDICTED: translocation protein SEC63 homolog [Aplysia californica]	794	0	2463	785	614	63.31	5093	2769	1	771	-1	0
experiment_contig_14978	4393	gi|524897748|ref|XP_005105331.1|	PREDICTED: coiled-coil domain-containing protein 39-like [Aplysia californica]	930	0	3118	910	747	67.36	137	2860	3	912	2	0
experiment_contig_14983	666	gi|156372651|ref|XP_001629150.1|	predicted protein [Nematostella vectensis]	266	8.00E-26	266	95	64	54.74	322	606	1	95	1	0
experiment_contig_14988	807	gi|524914938|ref|XP_005112278.1|	PREDICTED: uncharacterized protein LOC101862849 isoform X1 [Aplysia californica]	1691	1.00E-14	192	247	117	27.53	710	3	950	1195	-2	0
experiment_contig_15003	433	gi|241573363|ref|XP_002402985.1|	ATP-dependent RNA helicase, putative, partial [Ixodes scapularis]	431	6.00E-32	308	68	62	83.82	2	205	297	364	2	0
experiment_contig_15023	631	gi|524913200|ref|XP_005111432.1|	PREDICTED: probable ubiquitin-conjugating enzyme E2 7-like [Aplysia californica]	167	6.00E-98	740	167	151	80.24	519	19	1	167	-2	0
experiment_contig_15033	3456	gi|676479570|ref|XP_009061786.1|	hypothetical protein LOTGIDRAFT_127587 [Lottia gigantea]	824	0	1810	508	423	68.11	941	2464	318	824	2	0
experiment_contig_15038	4199	gi|524911672|ref|XP_005110696.1|	PREDICTED: lysine--tRNA ligase-like isoform X4 [Aplysia californica]	578	0	2201	558	467	71.51	4140	2473	17	574	-3	0
experiment_contig_15043	2872	gi|585670638|ref|XP_006817910.1|	PREDICTED: uncharacterized protein LOC100373477 [Saccoglossus kowalevskii]	1326	1.00E-102	913	362	249	47.51	1399	350	867	1224	-1	0
experiment_contig_15048	1874	gi|676458072|ref|XP_009054857.1|	hypothetical protein LOTGIDRAFT_118058 [Lottia gigantea]	475	3.00E-55	511	378	186	32.01	1154	30	99	431	-1	0
experiment_contig_15068	3551	gi|676478151|ref|XP_009061342.1|	hypothetical protein LOTGIDRAFT_193889 [Lottia gigantea]	557	3.00E-55	529	235	154	44.26	375	1073	337	555	3	0
experiment_contig_15083	5177	gi|676448671|ref|XP_009051807.1|	hypothetical protein LOTGIDRAFT_104436 [Lottia gigantea]	686	4.00E-175	1424	393	318	72.01	1	1092	256	637	1	0
experiment_contig_15093	1505	gi|524865682|ref|XP_005089668.1|	PREDICTED: autophagy protein 5-like isoform X3 [Aplysia californica]	274	5.00E-133	1013	276	222	67.03	1504	677	1	274	-2	0
experiment_contig_15103	1068	gi|676485269|ref|XP_009063607.1|	hypothetical protein LOTGIDRAFT_107562, partial [Lottia gigantea]	754	4.00E-46	436	131	100	57.25	1068	676	624	754	-1	0
experiment_contig_15114	4504	gi|676422544|ref|XP_009043968.1|	hypothetical protein LOTGIDRAFT_205565 [Lottia gigantea]	588	0	2259	595	501	71.26	4476	2692	1	585	-2	0
experiment_contig_15124	2302	gi|585717763|ref|XP_006825753.1|	PREDICTED: serine/arginine-rich splicing factor RS2Z33-like isoform X1 [Saccoglossus kowalevskii]	237	1.00E-09	154	55	38	60	2	163	77	130	2	0
experiment_contig_15129	2903	gi|524893560|ref|XP_005103289.1|	PREDICTED: coatomer subunit epsilon-like isoform X2 [Aplysia californica]	300	2.00E-171	1311	300	272	77.67	165	1064	1	300	3	0
experiment_contig_15134	690	gi|676426415|ref|XP_009044616.1|	hypothetical protein LOTGIDRAFT_170554 [Lottia gigantea]	275	1.00E-15	191	78	53	46.15	684	451	168	245	-1	0
experiment_contig_15144	446	gi|524875599|ref|XP_005094525.1|	PREDICTED: fructose-1,6-bisphosphatase 1-like [Aplysia californica]	338	9.00E-30	290	71	64	76.06	234	446	1	71	3	0
experiment_contig_15155	2074	gi|675850742|ref|XP_009010931.1|	hypothetical protein HELRODRAFT_72683, partial [Helobdella robusta]	139	1.00E-53	473	139	117	61.15	2010	1597	1	139	-2	0
experiment_contig_15160	455	gi|524898887|ref|XP_005105887.1|	PREDICTED: uroporphyrinogen decarboxylase-like [Aplysia californica]	316	8.00E-18	203	43	40	83.72	454	326	273	315	-2	0
experiment_contig_15175	619	gi|524885973|ref|XP_005099587.1|	PREDICTED: uncharacterized protein LOC101854088 [Aplysia californica]	1198	3.00E-41	392	193	121	44.56	23	595	15	191	2	0
experiment_contig_15207	361	gi|524872182|ref|XP_005092855.1|	PREDICTED: macrophage mannose receptor 1-like [Aplysia californica]	180	1.00E-08	130	63	35	39.68	251	63	34	96	-3	0
experiment_contig_15214	366	gi|585691632|ref|XP_006821290.1|	PREDICTED: uncharacterized protein LOC102801095 [Saccoglossus kowalevskii]	285	7.00E-11	150	115	60	33.91	26	364	148	262	2	0
experiment_contig_15229	6075	gi|676445896|ref|XP_009050902.1|	hypothetical protein LOTGIDRAFT_158981 [Lottia gigantea]	313	2.00E-142	1160	328	271	71.34	155	1132	1	313	2	0
experiment_contig_15246	574	gi|676476304|ref|XP_009060749.1|	hypothetical protein LOTGIDRAFT_165489 [Lottia gigantea]	981	6.00E-07	126	158	75	30.38	32	484	828	980	2	0
experiment_contig_15256	1041	gi|676427713|ref|XP_009045037.1|	hypothetical protein LOTGIDRAFT_223980 [Lottia gigantea]	516	1.00E-73	622	351	208	39.03	1	1029	97	444	1	0
experiment_contig_15261	1124	gi|524872600|ref|XP_005093061.1|	PREDICTED: rhomboid-related protein 2-like isoform X3 [Aplysia californica]	383	5.00E-69	583	215	151	48.84	647	3	11	223	-1	0
experiment_contig_15266	418	gi|156375110|ref|XP_001629925.1|	predicted protein [Nematostella vectensis]	514	2.00E-06	119	37	27	45.95	2	112	256	292	2	0
experiment_contig_15276	1915	gi|524877348|ref|XP_005095378.1|	PREDICTED: amyloid beta A4 precursor protein-binding family B member 2-like [Aplysia californica]	430	2.00E-105	855	234	184	70.94	1222	1914	31	259	1	0
experiment_contig_15281	1600	gi|524864887|ref|XP_005089277.1|	PREDICTED: protein rolling stone-like [Aplysia californica]	280	5.00E-62	539	264	163	39.02	1354	563	1	261	-1	0
experiment_contig_15288	10011	gi|676490894|ref|XP_009065418.1|	hypothetical protein LOTGIDRAFT_168883 [Lottia gigantea]	1263	1.00E-136	1214	1255	636	35.7	9827	6393	116	1262	-2	0
experiment_contig_15308	2447	gi|676448342|ref|XP_009051701.1|	hypothetical protein LOTGIDRAFT_228399 [Lottia gigantea]	560	0	1775	550	423	58	2436	790	1	550	-3	0
experiment_contig_15313	1701	gi|524910268|ref|XP_005110015.1|	PREDICTED: glyoxalase domain-containing protein 4-like [Aplysia californica]	294	7.00E-154	1159	293	240	69.97	84	962	1	293	3	0
experiment_contig_15318	621	gi|524884097|ref|XP_005098672.1|	PREDICTED: splicing factor, proline- and glutamine-rich-like [Aplysia californica]	277	7.00E-116	869	191	177	85.34	571	2	76	266	-3	0
experiment_contig_15328	1859	gi|676471408|ref|XP_009059169.1|	hypothetical protein LOTGIDRAFT_233903 [Lottia gigantea]	193	5.00E-13	179	96	64	44.79	1	285	91	186	1	0
experiment_contig_15333	4975	gi|641672677|ref|XP_008186036.1|	PREDICTED: zinc finger protein 678-like [Acyrthosiphon pisum]	315	8.00E-40	399	302	147	35.43	771	1619	8	299	3	0
experiment_contig_15338	6239	gi|676439966|ref|XP_009049022.1|	hypothetical protein LOTGIDRAFT_225940 [Lottia gigantea]	1236	9.00E-161	1382	412	329	65.53	5004	6239	148	556	3	0
experiment_contig_15343	7293	gi|524880136|ref|XP_005096735.1|	PREDICTED: cell division control protein 42 homolog [Aplysia californica]	203	6.00E-99	832	198	174	78.28	7214	6627	6	203	-2	0
experiment_contig_15354	2630	gi|291234500|ref|XP_002737186.1|	PREDICTED: GPI ethanolamine phosphate transferase 2-like, partial [Saccoglossus kowalevskii]	938	3.00E-58	559	664	300	27.86	2629	707	334	917	-2	0
experiment_contig_15359	4847	gi|676432751|ref|XP_009046676.1|	hypothetical protein LOTGIDRAFT_237885 [Lottia gigantea]	1290	1.00E-35	386	392	189	31.12	3865	4845	360	746	1	0
experiment_contig_15434	1545	gi|676444620|ref|XP_009050487.1|	hypothetical protein LOTGIDRAFT_113844 [Lottia gigantea]	212	2.00E-92	738	209	168	59.33	1313	693	2	210	-2	0
experiment_contig_15469	758	gi|676489391|ref|XP_009064919.1|	hypothetical protein LOTGIDRAFT_132375 [Lottia gigantea]	487	2.00E-69	583	248	153	49.19	89	757	24	244	2	0
experiment_contig_15474	3888	gi|325296827|ref|NP_001191655.1|	adenylate cyclase [Aplysia californica]	1246	0	2652	904	668	56.53	50	2707	191	1087	2	0
experiment_contig_15479	2439	gi|524866435|ref|XP_005090039.1|	PREDICTED: coiled-coil domain-containing protein 83-like isoform X2 [Aplysia californica]	430	1.00E-109	897	406	295	51.23	184	1362	24	428	1	0
experiment_contig_15484	2201	gi|524914938|ref|XP_005112278.1|	PREDICTED: uncharacterized protein LOC101862849 isoform X1 [Aplysia californica]	1691	4.00E-24	283	398	192	27.64	232	1386	858	1220	1	0
experiment_contig_15489	981	gi|524914878|ref|XP_005112248.1|	PREDICTED: galactoside 2-alpha-L-fucosyltransferase 3-like [Aplysia californica]	330	1.00E-32	325	237	118	32.49	647	3	58	289	-2	0
experiment_contig_15495	474	gi|676481369|ref|XP_009062353.1|	hypothetical protein LOTGIDRAFT_166689 [Lottia gigantea]	67	6.00E-41	349	67	67	100	324	124	1	67	-1	0
experiment_contig_15530	346	gi|676467531|ref|XP_009057918.1|	hypothetical protein LOTGIDRAFT_105681 [Lottia gigantea]	272	6.00E-17	192	114	64	32.46	343	2	17	129	-1	0
experiment_contig_15541	2761	gi|524868151|ref|XP_005090881.1|	PREDICTED: putative transferase CAF17 homolog, mitochondrial-like isoform X3 [Aplysia californica]	345	5.00E-28	306	185	97	38.38	2761	2219	77	239	-1	0
experiment_contig_15552	1689	gi|524914251|ref|XP_005111943.1|	PREDICTED: uncharacterized protein LOC101845817 isoform X2 [Aplysia californica]	554	6.00E-37	375	136	95	52.21	1601	1194	103	238	-2	0
experiment_contig_15562	3176	gi|524884528|ref|XP_005098883.1|	PREDICTED: NEDD8-activating enzyme E1 catalytic subunit-like [Aplysia californica]	439	2.00E-65	593	147	126	76.19	3174	2734	293	439	-3	0
experiment_contig_15579	621	gi|676477139|ref|XP_009061017.1|	hypothetical protein LOTGIDRAFT_234627 [Lottia gigantea]	160	1.00E-06	120	40	31	50	1	120	121	160	1	0
experiment_contig_15601	925	gi|676484304|ref|XP_009063303.1|	hypothetical protein LOTGIDRAFT_167561 [Lottia gigantea]	195	2.00E-21	234	92	62	46.74	923	648	96	187	-3	0
experiment_contig_15616	2549	gi|524888793|ref|XP_005100961.1|	PREDICTED: protein phosphatase 1 regulatory subunit 21-like [Aplysia californica]	809	5.00E-53	515	185	141	60	2546	1992	613	790	-1	0
experiment_contig_15627	308	gi|524909256|ref|XP_005109677.1|	PREDICTED: lambda-crystallin homolog isoform X1 [Aplysia californica]	327	4.00E-19	208	67	50	55.22	303	103	259	325	-3	0
experiment_contig_15639	2616	gi|676429737|ref|XP_009045698.1|	hypothetical protein LOTGIDRAFT_224255 [Lottia gigantea]	402	5.00E-87	742	240	183	57.08	2609	1899	162	401	-2	0
experiment_contig_15644	585	gi|156386701|ref|XP_001634050.1|	predicted protein [Nematostella vectensis]	350	4.00E-06	120	114	53	32.46	1	339	114	223	1	0
experiment_contig_15656	2243	gi|585663733|ref|XP_006811887.1|	PREDICTED: LOW QUALITY PROTEIN: TPR and ankyrin repeat-containing protein 1-like [Saccoglossus kowalevskii]	3402	9.00E-78	452	182	122	49.45	1339	1875	1198	1379	1	0
experiment_contig_15666	2728	gi|676455191|ref|XP_009053925.1|	hypothetical protein LOTGIDRAFT_188698, partial [Lottia gigantea]	437	0	1435	450	341	61.78	474	1823	4	436	3	0
experiment_contig_15679	5330	gi|676432136|ref|XP_009046476.1|	hypothetical protein LOTGIDRAFT_203449 [Lottia gigantea]	375	8.00E-94	809	323	223	48.92	4856	3939	14	330	-1	0
experiment_contig_15684	491	gi|676432985|ref|XP_009046752.1|	hypothetical protein LOTGIDRAFT_171935 [Lottia gigantea]	836	3.00E-80	665	163	141	76.69	3	491	505	667	3	0
experiment_contig_15696	2221	gi|524881999|ref|XP_005097645.1|	PREDICTED: probable cation-transporting ATPase 13A1-like [Aplysia californica]	1171	0	3189	729	648	79.01	2188	2	1	728	-1	0
experiment_contig_15701	5704	gi|524876751|ref|XP_005095086.1|	PREDICTED: 80 kDa MCM3-associated protein-like [Aplysia californica]	2130	0	1758	1003	574	41.28	2877	7	742	1714	-2	0
experiment_contig_15714	3606	gi|676445936|ref|XP_009050915.1|	hypothetical protein LOTGIDRAFT_206222 [Lottia gigantea]	883	0	3738	909	791	76.79	122	2836	1	883	2	0
experiment_contig_15725	14227	gi|676448457|ref|XP_009051738.1|	hypothetical protein LOTGIDRAFT_153005 [Lottia gigantea]	2019	0	3673	1541	1024	50.94	1980	6491	556	2019	3	0
experiment_contig_15762	2648	gi|524897545|ref|XP_005105233.1|	PREDICTED: cell wall protein AWA1-like [Aplysia californica]	982	3.00E-08	150	77	42	41.56	2166	2396	541	615	3	0
experiment_contig_15774	316	gi|676494296|ref|XP_009066516.1|	hypothetical protein LOTGIDRAFT_211354 [Lottia gigantea]	737	5.00E-11	154	76	51	43.42	61	282	652	725	1	0
experiment_contig_15784	1363	gi|524900502|ref|XP_005106671.1|	PREDICTED: mannose-1-phosphate guanyltransferase beta-like isoform X2 [Aplysia californica]	360	0	1447	317	296	83.6	411	1361	1	317	3	0
experiment_contig_15799	3904	gi|524897304|ref|XP_005105115.1|	PREDICTED: WD repeat-containing protein 70-like [Aplysia californica]	714	0	2029	496	424	72.78	113	1594	219	714	2	0
experiment_contig_15804	3244	gi|524870255|ref|XP_005091913.1|	PREDICTED: craniofacial development protein 2-like [Aplysia californica]	469	4.00E-08	149	67	43	56.72	1275	1472	37	102	3	0
experiment_contig_15814	1644	gi|676454216|ref|XP_009053608.1|	hypothetical protein LOTGIDRAFT_214858 [Lottia gigantea]	307	4.00E-20	237	60	52	68.33	1465	1644	34	93	1	0
experiment_contig_15819	1095	gi|340371313|ref|XP_003384190.1|	PREDICTED: nucleoredoxin-like [Amphimedon queenslandica]	414	1.00E-08	146	49	35	53.06	14	160	99	147	2	0
experiment_contig_15824	2403	gi|524894020|ref|XP_005103517.1|	PREDICTED: charged multivesicular body protein 1a-like [Aplysia californica]	200	2.00E-81	680	166	150	77.11	1149	1643	35	200	3	0
experiment_contig_15842	7649	gi|676456455|ref|XP_009054329.1|	hypothetical protein LOTGIDRAFT_232221 [Lottia gigantea]	1373	0	3290	1245	855	54.38	361	3960	135	1360	1	0
experiment_contig_15852	7724	gi|676452615|ref|XP_009053088.1|	hypothetical protein LOTGIDRAFT_239364 [Lottia gigantea]	1038	0	1694	587	414	53.15	1905	247	448	1032	-3	0
experiment_contig_15868	2126	gi|676475215|ref|XP_009060400.1|	hypothetical protein LOTGIDRAFT_154483 [Lottia gigantea]	458	9.00E-10	160	397	148	23.93	1895	846	8	359	-1	0
experiment_contig_15901	7849	gi|676459979|ref|XP_009055474.1|	hypothetical protein LOTGIDRAFT_104847, partial [Lottia gigantea]	888	0	2493	982	632	51.63	6322	3467	1	885	-1	0
experiment_contig_15911	1242	gi|524890883|ref|XP_005101983.1|	PREDICTED: U1 small nuclear ribonucleoprotein A-like isoform X2 [Aplysia californica]	254	2.00E-123	938	266	208	72.18	1119	358	1	254	-1	0
experiment_contig_15916	5080	gi|676496257|ref|XP_009067158.1|	hypothetical protein LOTGIDRAFT_237125 [Lottia gigantea]	729	5.00E-150	1250	770	462	43.9	4823	2598	16	729	-3	0
experiment_contig_15949	3850	gi|524873940|ref|XP_005093712.1|	PREDICTED: DEP domain-containing protein 5-like isoform X2 [Aplysia californica]	1607	0	1262	522	337	50.77	3848	2421	807	1321	-3	0
experiment_contig_15954	630	gi|676469345|ref|XP_009058502.1|	hypothetical protein LOTGIDRAFT_163736 [Lottia gigantea]	245	2.00E-14	180	102	55	40.2	380	75	1	99	-2	0
experiment_contig_15960	3073	gi|676455382|ref|XP_009053987.1|	hypothetical protein LOTGIDRAFT_188753 [Lottia gigantea]	549	1.00E-173	1355	558	392	51.79	3062	1398	1	549	-3	0
experiment_contig_15982	1265	gi|524914541|ref|XP_005112084.1|	PREDICTED: UPF0705 protein C11orf49 homolog isoform X1 [Aplysia californica]	295	2.00E-149	1115	271	238	76.75	453	1265	4	273	3	0
experiment_contig_15987	1223	gi|676458219|ref|XP_009054904.1|	hypothetical protein LOTGIDRAFT_84721, partial [Lottia gigantea]	167	5.00E-46	411	168	115	49.4	458	961	1	167	2	0
experiment_contig_15997	2924	gi|524906005|ref|XP_005108357.1|	PREDICTED: nuclear pore complex protein Nup93-like isoform X3 [Aplysia californica]	826	0	3044	825	684	66.55	80	2554	1	825	2	0
experiment_contig_16027	5388	gi|524881942|ref|XP_005097617.1|	PREDICTED: exportin-T-like isoform X3 [Aplysia californica]	962	0	2965	871	675	62.69	381	2993	100	962	3	0
experiment_contig_16037	771	gi|524874691|ref|XP_005094080.1|	PREDICTED: uncharacterized protein LOC101851335 isoform X2 [Aplysia californica]	856	2.00E-12	173	49	40	63.27	1	147	572	620	1	0
experiment_contig_16042	969	gi|391327569|ref|XP_003738270.1|	PREDICTED: multiple epidermal growth factor-like domains protein 10-like [Metaseiulus occidentalis]	1026	2.00E-16	208	180	89	37.78	493	5	556	731	-3	0
experiment_contig_16052	9763	gi|524864217|ref|XP_005088946.1|	PREDICTED: polycystic kidney disease protein 1-like 2-like [Aplysia californica]	2008	0	972	498	299	44.58	6358	7782	653	1138	1	0
experiment_contig_16062	4633	gi|676474161|ref|XP_009060053.1|	hypothetical protein LOTGIDRAFT_228947 [Lottia gigantea]	757	0	1798	706	485	51.98	748	2835	56	753	1	0
experiment_contig_16067	3681	gi|390335346|ref|XP_786429.3|	PREDICTED: slowpoke-binding protein-like [Strongylocentrotus purpuratus]	492	4.00E-10	167	160	81	38.75	3679	3281	333	492	-3	0
experiment_contig_16098	5026	gi|524908016|ref|XP_005109117.1|	PREDICTED: uncharacterized protein DDB_G0274915-like isoform X1 [Aplysia californica]	1763	4.00E-36	392	369	185	34.42	100	963	1	357	1	0
experiment_contig_16111	7824	gi|676485526|ref|XP_009063684.1|	hypothetical protein LOTGIDRAFT_107792, partial [Lottia gigantea]	528	0	1682	536	393	60.26	6625	5027	1	503	-3	0
experiment_contig_16116	5858	gi|524895499|ref|XP_005104232.1|	PREDICTED: centrosomal protein of 85 kDa-like [Aplysia californica]	765	2.00E-158	1323	769	451	42.39	5532	3364	36	765	-3	0
experiment_contig_16121	3667	gi|572316777|ref|XP_006624002.1|	PREDICTED: protein diaphanous-like isoform X2 [Apis dorsata]	1084	4.00E-179	1455	980	545	33.67	375	3119	119	1063	3	0
experiment_contig_16135	1316	gi|524908323|ref|XP_005109263.1|	PREDICTED: uncharacterized protein LOC101858444 [Aplysia californica]	113	2.00E-14	183	86	62	60.47	97	336	30	113	1	0
experiment_contig_16166	555	gi|524882564|ref|XP_005097924.1|	PREDICTED: uncharacterized protein LOC101863019 [Aplysia californica]	1091	1.00E-58	517	176	131	55.68	530	3	301	476	-2	0
experiment_contig_16176	3400	gi|524887026|ref|XP_005100102.1|	PREDICTED: uncharacterized protein LOC101857412 [Aplysia californica]	274	2.00E-14	196	123	67	37.4	397	29	4	126	-1	0
experiment_contig_16181	2566	gi|676468578|ref|XP_009058254.1|	hypothetical protein LOTGIDRAFT_217518 [Lottia gigantea]	322	1.00E-69	610	199	150	48.24	2049	1453	2	200	-2	0
experiment_contig_16206	452	gi|676490175|ref|XP_009065183.1|	hypothetical protein LOTGIDRAFT_96215, partial [Lottia gigantea]	192	8.00E-07	119	30	26	80	361	450	98	127	1	0
experiment_contig_16211	554	gi|524885384|ref|XP_005099300.1|	PREDICTED: multiple epidermal growth factor-like domains protein 10-like [Aplysia californica]	486	8.00E-11	156	73	42	49.32	525	310	246	318	-3	0
experiment_contig_16223	1486	gi|676494642|ref|XP_009066627.1|	hypothetical protein LOTGIDRAFT_211477 [Lottia gigantea]	184	2.00E-92	732	158	146	84.81	3	476	27	184	3	0
experiment_contig_16228	2123	gi|585706911|ref|XP_006823893.1|	PREDICTED: RNA-directed DNA polymerase from mobile element jockey-like, partial [Saccoglossus kowalevskii]	595	3.00E-36	375	163	104	46.63	1559	2047	433	595	2	0
experiment_contig_16238	1719	gi|676480647|ref|XP_009062127.1|	hypothetical protein LOTGIDRAFT_154681 [Lottia gigantea]	465	1.00E-50	475	306	164	34.31	829	1719	77	368	1	0
experiment_contig_16243	746	gi|524885864|ref|XP_005099535.1|	PREDICTED: protein-methionine sulfoxide oxidase mical3a-like [Aplysia californica]	2547	4.00E-28	299	158	106	43.04	305	742	2353	2510	2	0
experiment_contig_16253	412	gi|156377263|ref|XP_001630776.1|	predicted protein, partial [Nematostella vectensis]	124	4.00E-18	197	66	46	56.06	3	200	59	124	3	0
experiment_contig_16266	696	gi|524896958|ref|XP_005104948.1|	PREDICTED: acetylcholine receptor subunit beta-like [Aplysia californica]	551	2.00E-53	473	122	97	71.31	696	331	20	141	-1	0
experiment_contig_16272	2794	gi|524877829|ref|XP_005095611.1|	PREDICTED: uncharacterized protein LOC101862106 [Aplysia californica]	207	2.00E-08	144	129	58	34.88	451	750	78	206	1	0
experiment_contig_16277	4059	gi|676485676|ref|XP_009063729.1|	hypothetical protein LOTGIDRAFT_205842 [Lottia gigantea]	405	4.00E-112	938	384	256	51.3	2675	1620	36	405	-2	0
experiment_contig_16288	2824	gi|524866023|ref|XP_005089836.1|	PREDICTED: dynactin subunit 1-like isoform X4 [Aplysia californica]	1333	0	2976	900	727	65.67	170	2821	1	873	2	0
experiment_contig_16293	493	gi|156395766|ref|XP_001637281.1|	predicted protein [Nematostella vectensis]	1782	6.00E-13	174	63	41	53.97	195	7	1013	1074	-2	0
experiment_contig_16299	833	gi|524910744|ref|XP_005110246.1|	PREDICTED: 6-phosphofructokinase-like [Aplysia californica]	777	1.00E-122	964	269	207	70.63	111	833	14	282	3	0
experiment_contig_16309	373	gi|585704126|ref|XP_006823392.1|	PREDICTED: probable beta-D-xylosidase 2-like [Saccoglossus kowalevskii]	745	1.00E-42	388	125	91	56	2	373	429	553	2	0
experiment_contig_16336	5179	gi|676448692|ref|XP_009051814.1|	hypothetical protein LOTGIDRAFT_103713 [Lottia gigantea]	604	4.00E-159	1304	498	339	52.21	614	2077	133	603	2	0
experiment_contig_16341	459	gi|524880556|ref|XP_005096940.1|	PREDICTED: uncharacterized protein LOC101856339 [Aplysia californica]	1241	7.00E-07	124	94	53	30.85	284	3	1102	1195	-2	0
experiment_contig_16346	1429	gi|676463319|ref|XP_009056559.1|	hypothetical protein LOTGIDRAFT_120276 [Lottia gigantea]	135	3.00E-24	256	136	82	41.18	768	361	1	135	-2	0
experiment_contig_16352	4577	gi|642920332|ref|XP_975626.2|	PREDICTED: fasciculation and elongation protein zeta-2 [Tribolium castaneum]	445	7.00E-107	907	426	279	49.77	24	1172	36	445	3	0
experiment_contig_16357	1941	gi|242020664|ref|XP_002430772.1|	tyrosine-protein phosphatase corkscrew, putative [Pediculus humanus corporis]	622	0	1799	510	403	66.47	1939	431	51	543	-3	0
experiment_contig_16381	1219	gi|340712235|ref|XP_003394668.1|	PREDICTED: 3-oxoacyl-[acyl-carrier-protein] synthase, mitochondrial-like [Bombus terrestris]	440	4.00E-11	168	42	34	76.19	1094	1219	239	280	2	0
experiment_contig_16386	3043	gi|676456377|ref|XP_009054304.1|	hypothetical protein LOTGIDRAFT_215280 [Lottia gigantea]	170	8.00E-69	488	107	98	85.05	281	601	55	161	2	0
experiment_contig_16391	3492	gi|676493668|ref|XP_009066312.1|	hypothetical protein LOTGIDRAFT_134181 [Lottia gigantea]	650	0	1629	663	443	47.96	2937	958	1	644	-1	0
experiment_contig_16406	339	gi|157120923|ref|XP_001659796.1|	gram-negative bacteria binding protein [Aedes aegypti]	386	3.00E-31	298	113	79	49.56	338	3	163	274	-2	0
experiment_contig_16416	1727	gi|524879057|ref|XP_005096208.1|	PREDICTED: lysosome membrane protein 2-like isoform X2 [Aplysia californica]	514	3.00E-83	707	326	206	42.33	975	7	2	324	-3	0
experiment_contig_16427	4605	gi|524914683|ref|XP_005112153.1|	PREDICTED: nuclear pore complex protein Nup54-like isoform X2 [Aplysia californica]	558	0	1512	509	372	60.31	4444	2921	63	550	-3	0
experiment_contig_16432	666	gi|585647006|ref|XP_006813979.1|	PREDICTED: protein AIG1-like [Saccoglossus kowalevskii]	275	2.00E-19	220	147	79	32.65	248	661	78	224	2	0
experiment_contig_16437	2189	gi|676477768|ref|XP_009061211.1|	hypothetical protein LOTGIDRAFT_126688 [Lottia gigantea]	436	2.00E-159	1224	407	295	54.3	733	1944	5	410	1	0
experiment_contig_16442	1574	gi|524880113|ref|XP_005096724.1|	PREDICTED: craniofacial development protein 2-like [Aplysia californica]	326	4.00E-27	290	200	100	36	872	1441	68	263	2	0
experiment_contig_16462	1765	gi|676433466|ref|XP_009046909.1|	hypothetical protein LOTGIDRAFT_138477, partial [Lottia gigantea]	207	1.00E-37	361	201	110	41.29	558	1148	20	200	3	0
experiment_contig_16467	366	gi|676465667|ref|XP_009057318.1|	hypothetical protein LOTGIDRAFT_233290 [Lottia gigantea]	290	6.00E-12	158	128	68	35.94	1	342	58	184	1	0
experiment_contig_16472	575	gi|676482581|ref|XP_009062749.1|	hypothetical protein LOTGIDRAFT_207074 [Lottia gigantea]	290	5.00E-22	237	53	51	84.91	416	574	20	71	2	0
experiment_contig_16492	5563	gi|524886402|ref|XP_005099797.1|	PREDICTED: uncharacterized protein LOC101846429 [Aplysia californica]	1200	0	3621	1141	855	60.56	5230	1826	71	1200	-1	0
experiment_contig_16497	6810	gi|524912754|ref|XP_005111217.1|	PREDICTED: uncharacterized protein LOC101849805 [Aplysia californica]	1884	0	1856	656	448	51.37	3169	1202	1246	1881	-3	0
experiment_contig_16502	2332	gi|524884919|ref|XP_005099072.1|	PREDICTED: uncharacterized protein LOC101853790 [Aplysia californica]	445	0	1472	435	325	59.54	1827	526	11	445	-2	0
experiment_contig_16533	3768	gi|524874075|ref|XP_005093779.1|	PREDICTED: uncharacterized protein LOC101861941 isoform X3 [Aplysia californica]	676	2.00E-39	410	242	139	38.02	2612	1899	443	675	-2	0
experiment_contig_16539	872	gi|676483007|ref|XP_009062884.1|	hypothetical protein LOTGIDRAFT_150831 [Lottia gigantea]	134	2.00E-52	442	129	108	63.57	38	424	7	134	2	0
experiment_contig_16550	882	gi|524867185|ref|XP_005090405.1|	PREDICTED: titin-like, partial [Aplysia californica]	3045	2.00E-106	893	290	209	51.72	26	877	5	292	2	0
experiment_contig_16555	3569	gi|676487680|ref|XP_009064375.1|	hypothetical protein LOTGIDRAFT_131294 [Lottia gigantea]	929	0	3705	929	792	73.84	3555	880	1	920	-3	0
experiment_contig_16572	2754	gi|390370723|ref|XP_003731877.1|	PREDICTED: uncharacterized protein LOC100888419, partial [Strongylocentrotus purpuratus]	124	6.00E-18	215	118	69	37.29	1814	1461	1	116	-2	0
experiment_contig_16577	7686	gi|676473330|ref|XP_009059783.1|	hypothetical protein LOTGIDRAFT_218813 [Lottia gigantea]	897	0	2674	939	662	55.59	126	2921	1	897	3	0
experiment_contig_16598	2955	gi|524914938|ref|XP_005112278.1|	PREDICTED: uncharacterized protein LOC101862849 isoform X1 [Aplysia californica]	1691	5.00E-17	226	327	159	25.08	534	1469	885	1199	3	0
experiment_contig_16603	709	gi|390351829|ref|XP_797023.2|	PREDICTED: serpin B8-like [Strongylocentrotus purpuratus]	430	1.00E-12	173	76	47	51.32	707	504	362	430	-3	0
experiment_contig_16625	1725	gi|524914938|ref|XP_005112278.1|	PREDICTED: uncharacterized protein LOC101862849 isoform X1 [Aplysia californica]	1691	5.00E-10	164	298	144	25.84	1056	247	909	1201	-1	0
experiment_contig_16632	2315	gi|524903894|ref|XP_005108139.1|	PREDICTED: E3 ubiquitin-protein ligase RNF181-like [Aplysia californica]	156	3.00E-56	496	156	119	62.18	1013	1477	1	156	2	0
experiment_contig_16644	1277	gi|390333640|ref|XP_003723755.1|	PREDICTED: uncharacterized protein LOC100889404 [Strongylocentrotus purpuratus]	415	1.00E-22	257	222	117	34.23	648	1	50	259	-3	0
experiment_contig_16654	896	gi|676448191|ref|XP_009051653.1|	hypothetical protein LOTGIDRAFT_104288 [Lottia gigantea]	570	6.00E-28	294	170	94	36.47	467	6	5	174	-1	0
experiment_contig_16659	2955	gi|524878590|ref|XP_005095978.1|	PREDICTED: protein mab-21-like 2-like [Aplysia californica]	371	1.00E-82	712	356	209	41.57	1684	2742	1	352	1	0
experiment_contig_16664	3058	gi|676494271|ref|XP_009066508.1|	hypothetical protein LOTGIDRAFT_155730 [Lottia gigantea]	1626	0	2579	836	618	58.25	2378	3	14	837	-3	0
experiment_contig_16669	413	gi|676491573|ref|XP_009065639.1|	hypothetical protein LOTGIDRAFT_133136, partial [Lottia gigantea]	244	7.00E-38	340	138	89	44.2	413	3	38	174	-1	0
experiment_contig_16679	2433	gi|585693871|ref|XP_006821712.1|	PREDICTED: uncharacterized protein LOC102806297 [Saccoglossus kowalevskii]	224	6.00E-24	267	186	91	37.63	1094	1567	27	212	2	0
experiment_contig_16691	1798	gi|524897535|ref|XP_005105228.1|	PREDICTED: retrograde Golgi transport protein RGP1 homolog isoform X3 [Aplysia californica]	387	8.00E-160	968	224	202	76.79	391	1062	163	385	1	0
experiment_contig_16702	1527	gi|524914938|ref|XP_005112278.1|	PREDICTED: uncharacterized protein LOC101862849 isoform X1 [Aplysia californica]	1691	5.00E-13	188	243	119	29.22	1245	526	982	1201	-1	0
experiment_contig_16707	702	gi|524895380|ref|XP_005104174.1|	PREDICTED: keratinocyte-associated protein 2-like [Aplysia californica]	131	4.00E-57	469	131	105	69.47	62	454	1	131	2	0
experiment_contig_16725	7668	gi|291230452|ref|XP_002735177.1|	PREDICTED: cell division cycle-associated protein 4-like [Saccoglossus kowalevskii]	226	2.00E-07	141	69	43	55.07	7439	7251	5	72	-2	0
experiment_contig_16735	3465	gi|676456823|ref|XP_009054448.1|	hypothetical protein LOTGIDRAFT_81703, partial [Lottia gigantea]	297	4.00E-145	1147	270	239	82.59	1635	2429	29	297	3	0
experiment_contig_16754	9178	gi|524894340|ref|XP_005103669.1|	PREDICTED: SRSF protein kinase 2-like isoform X2 [Aplysia californica]	774	1.00E-121	1061	279	234	74.19	19	849	1	275	1	0
experiment_contig_16759	2473	gi|325120973|ref|NP_001191392.1|	ApC/EBP [Aplysia californica]	338	1.00E-37	378	234	129	45.3	1758	1105	120	335	-2	0
experiment_contig_16764	3948	gi|524883731|ref|XP_005098492.1|	PREDICTED: peroxisome biogenesis factor 10-like [Aplysia californica]	299	2.00E-78	683	270	177	48.89	834	55	37	298	-1	0
experiment_contig_16774	3693	gi|676450347|ref|XP_009052349.1|	hypothetical protein LOTGIDRAFT_115322 [Lottia gigantea]	276	2.00E-56	518	259	165	43.63	1488	2249	40	276	3	0
experiment_contig_16786	2073	gi|524895599|ref|XP_005104282.1|	PREDICTED: H/ACA ribonucleoprotein complex subunit 4-like, partial [Aplysia californica]	509	0	1761	465	379	70.54	2004	613	7	460	-1	0
experiment_contig_16796	2640	gi|676454952|ref|XP_009053848.1|	hypothetical protein LOTGIDRAFT_160467 [Lottia gigantea]	496	5.00E-22	262	118	76	44.92	2640	2290	237	353	-1	0
experiment_contig_16806	7222	gi|524878281|ref|XP_005095829.1|	PREDICTED: brefeldin A-inhibited guanine nucleotide-exchange protein 1-like isoform X1 [Aplysia californica]	1801	0	6103	1446	1268	80.15	199	4473	359	1798	1	0
experiment_contig_16811	4443	gi|676456053|ref|XP_009054205.1|	hypothetical protein LOTGIDRAFT_232143 [Lottia gigantea]	328	4.00E-43	424	193	115	50.26	4132	3590	1	182	-3	0
experiment_contig_16816	764	gi|524914365|ref|XP_005111998.1|	PREDICTED: microtubule-associated protein futsch-like [Aplysia californica]	999	3.00E-45	426	125	113	76.8	764	393	860	984	-1	0
experiment_contig_16821	1826	gi|676493872|ref|XP_009066378.1|	hypothetical protein LOTGIDRAFT_236920 [Lottia gigantea]	222	7.00E-36	350	190	101	42.11	290	787	1	190	2	0
experiment_contig_16826	3261	gi|524876972|ref|XP_005095194.1|	PREDICTED: protein phosphatase 1B-like isoform X2 [Aplysia californica]	388	0	1739	388	353	81.7	2958	1801	1	388	-1	0
experiment_contig_16841	1171	gi|676430007|ref|XP_009045786.1|	hypothetical protein LOTGIDRAFT_137302 [Lottia gigantea]	493	3.00E-171	1276	343	278	65.31	141	1169	19	348	3	0
experiment_contig_16856	1408	gi|291226055|ref|XP_002733003.1|	PREDICTED: hydroxysteroid dehydrogenase-like protein 2-like [Saccoglossus kowalevskii]	287	1.00E-38	372	99	76	70.71	1	297	179	277	1	0
experiment_contig_16873	5634	gi|524880099|ref|XP_005096717.1|	PREDICTED: endoplasmic reticulum-Golgi intermediate compartment protein 2-like [Aplysia californica]	419	8.00E-176	1408	403	316	64.27	4494	3292	1	385	-1	0
experiment_contig_16879	848	gi|390350482|ref|XP_784379.3|	PREDICTED: E3 ubiquitin-protein ligase MIB2-like [Strongylocentrotus purpuratus]	1107	1.00E-16	208	175	91	33.14	538	38	239	411	-2	0
experiment_contig_16889	372	gi|390363834|ref|XP_790033.2|	PREDICTED: uncharacterized protein LOC585101 [Strongylocentrotus purpuratus]	849	9.00E-06	114	60	35	40	192	371	720	779	3	0
experiment_contig_16931	713	gi|524900591|ref|XP_005106715.1|	PREDICTED: beta-galactosidase-like isoform X2 [Aplysia californica]	656	2.00E-65	563	231	135	48.48	636	1	29	259	-3	0
experiment_contig_16936	2568	gi|585693871|ref|XP_006821712.1|	PREDICTED: uncharacterized protein LOC102806297 [Saccoglossus kowalevskii]	224	9.00E-34	280	134	84	47.01	262	660	2	135	1	0
experiment_contig_16942	2755	gi|676445096|ref|XP_009050644.1|	hypothetical protein LOTGIDRAFT_180523 [Lottia gigantea]	276	6.00E-66	581	271	162	40.96	1587	781	1	271	-2	0
experiment_contig_16957	6516	gi|676461563|ref|XP_009055983.1|	hypothetical protein LOTGIDRAFT_161849 [Lottia gigantea]	443	7.00E-24	280	319	136	32.92	148	1032	1	258	1	0
experiment_contig_16962	1566	gi|676475342|ref|XP_009060440.1|	hypothetical protein LOTGIDRAFT_165178 [Lottia gigantea]	477	3.00E-09	154	160	74	27.5	1549	1073	303	456	-3	0
experiment_contig_16967	2657	gi|524892285|ref|XP_005102672.1|	PREDICTED: acyl-CoA dehydrogenase family member 10-like isoform X2 [Aplysia californica]	485	1.00E-100	844	204	173	76.47	1614	1003	276	479	-3	0
experiment_contig_16974	7601	gi|390356062|ref|XP_003728695.1|	PREDICTED: uncharacterized protein LOC583262 isoform 1 [Strongylocentrotus purpuratus]	1730	2.00E-51	524	579	312	30.05	1459	3171	386	935	1	0
experiment_contig_16979	2209	gi|524912136|ref|XP_005110921.1|	PREDICTED: lathosterol oxidase-like [Aplysia californica]	303	9.00E-140	1081	292	236	67.47	2116	1241	1	287	-1	0
experiment_contig_16986	3533	gi|291225878|ref|XP_002732925.1|	PREDICTED: leucine-rich repeat and death domain-containing protein 1-like [Saccoglossus kowalevskii]	542	5.00E-63	587	248	165	47.58	742	1476	299	536	1	0
experiment_contig_16998	416	gi|524885876|ref|XP_005099541.1|	PREDICTED: xanthine dehydrogenase-like [Aplysia californica]	859	3.00E-28	287	122	82	45.08	43	405	295	416	1	0
experiment_contig_17019	620	gi|676489449|ref|XP_009064938.1|	hypothetical protein LOTGIDRAFT_132447 [Lottia gigantea]	402	6.00E-46	412	200	113	43	620	24	27	225	-1	0
experiment_contig_17032	12741	gi|524869655|ref|XP_005091619.1|	PREDICTED: leucine-rich repeat and fibronectin type-III domain-containing protein 5-like [Aplysia californica]	520	1.00E-172	1422	498	344	57.03	11601	10150	26	520	-1	0
experiment_contig_17038	1709	gi|524865090|ref|XP_005089377.1|	PREDICTED: inositol hexakisphosphate and diphosphoinositol-pentakisphosphate kinase 2-like isoform X3 [Aplysia californica]	1306	0	1946	461	405	75.92	329	1708	104	563	2	0
experiment_contig_17048	7935	gi|524866322|ref|XP_005089983.1|	PREDICTED: nicotinamide mononucleotide adenylyltransferase 1-like isoform X2 [Aplysia californica]	287	1.00E-09	161	105	67	46.67	2389	2676	188	287	1	0
experiment_contig_17065	2259	gi|524913897|ref|XP_005111771.1|	PREDICTED: poly(ADP-ribose) polymerase pme-5-like [Aplysia californica]	1927	1.00E-81	747	554	289	35.02	2258	672	1083	1613	-2	0
experiment_contig_17082	1008	gi|390338994|ref|XP_003724902.1|	PREDICTED: uncharacterized protein LOC100891763 [Strongylocentrotus purpuratus]	621	2.00E-40	188	57	44	61.4	573	403	212	268	-1	0
experiment_contig_17087	5693	gi|676432028|ref|XP_009046441.1|	hypothetical protein LOTGIDRAFT_86927, partial [Lottia gigantea]	100	7.00E-60	530	100	96	95	1456	1752	1	100	1	0
experiment_contig_17097	1748	gi|524905710|ref|XP_005108219.1|	PREDICTED: uncharacterized protein LOC101853644 [Aplysia californica]	421	2.00E-80	680	173	143	67.05	1744	1226	243	415	-2	0
experiment_contig_17108	352	gi|676442190|ref|XP_009049729.1|	hypothetical protein LOTGIDRAFT_173709 [Lottia gigantea]	413	4.00E-20	219	83	57	46.99	3	251	137	219	3	0
experiment_contig_17129	953	gi|524889502|ref|XP_005101306.1|	PREDICTED: NF-kappa-B inhibitor-interacting Ras-like protein 1-like [Aplysia californica]	195	3.00E-45	402	115	99	73.04	347	3	1	113	-1	0
experiment_contig_17164	6177	gi|524897957|ref|XP_005105433.1|	PREDICTED: vacuolar protein sorting-associated protein 54-like isoform X2 [Aplysia californica]	970	0	2507	652	554	71.17	1	1953	319	970	1	0
experiment_contig_17169	1195	gi|524867900|ref|XP_005090757.1|	PREDICTED: disrupted in renal carcinoma protein 2-like [Aplysia californica]	196	6.00E-37	350	151	98	43.71	1194	742	27	177	-2	0
experiment_contig_17179	6479	gi|676480470|ref|XP_009062070.1|	hypothetical protein LOTGIDRAFT_229277 [Lottia gigantea]	879	0	2666	905	673	57.46	16	2709	1	879	1	0
experiment_contig_17184	2525	gi|675872854|ref|XP_009021987.1|	hypothetical protein HELRODRAFT_140014, partial [Helobdella robusta]	579	1.00E-55	526	369	199	32.52	8	1102	213	577	2	0
experiment_contig_17211	1084	gi|524874542|ref|XP_005094006.1|	PREDICTED: signal recognition particle receptor subunit beta-like [Aplysia californica]	256	7.00E-105	810	251	196	57.77	1016	267	6	256	-3	0
experiment_contig_17216	1018	gi|676488540|ref|XP_009064650.1|	hypothetical protein LOTGIDRAFT_236170 [Lottia gigantea]	850	4.00E-119	952	319	241	57.99	64	1017	4	313	1	0
experiment_contig_17236	1845	gi|339243929|ref|XP_003377890.1|	7 transmembrane receptor [Trichinella spiralis]	1166	1.00E-12	165	220	88	29.09	1211	726	418	637	-2	0
experiment_contig_17253	2424	gi|676460214|ref|XP_009055550.1|	hypothetical protein LOTGIDRAFT_209457 [Lottia gigantea]	792	0	1412	531	376	51.41	1598	6	241	763	-2	0
experiment_contig_17273	1585	gi|676464708|ref|XP_009057007.1|	hypothetical protein LOTGIDRAFT_120741, partial [Lottia gigantea]	473	2.00E-60	543	133	119	74.44	1185	1583	185	316	3	0
experiment_contig_17288	3793	gi|676448532|ref|XP_009051763.1|	hypothetical protein LOTGIDRAFT_153031 [Lottia gigantea]	977	2.00E-105	934	1073	506	30.1	142	3090	4	937	1	0
experiment_contig_17313	622	gi|524915340|ref|XP_005112472.1|	PREDICTED: thioredoxin-like protein 4B-like [Aplysia californica]	149	8.00E-85	652	149	135	80.54	50	496	1	149	2	0
experiment_contig_17318	990	gi|676457808|ref|XP_009054771.1|	hypothetical protein LOTGIDRAFT_118446 [Lottia gigantea]	688	9.00E-26	282	74	64	68.92	90	311	545	618	3	0
experiment_contig_17324	1381	gi|676488865|ref|XP_009064753.1|	hypothetical protein LOTGIDRAFT_168619 [Lottia gigantea]	671	2.00E-30	324	119	77	51.26	359	3	212	328	-3	0
experiment_contig_17345	416	gi|241628882|ref|XP_002408202.1|	WD-repeat protein, putative [Ixodes scapularis]	302	4.00E-17	197	38	38	92.11	116	3	154	191	-1	0
experiment_contig_17350	2381	gi|524873037|ref|XP_005093272.1|	PREDICTED: kelch domain-containing protein 4-like [Aplysia californica]	618	2.00E-174	1349	518	351	50.58	120	1652	17	523	3	0
experiment_contig_17355	1488	gi|585656814|ref|XP_006815738.1|	PREDICTED: bicaudal D-related protein 1-like [Saccoglossus kowalevskii]	680	2.00E-28	310	314	178	29.3	1060	140	71	384	-3	0
experiment_contig_17368	5489	gi|524879291|ref|XP_005096323.1|	PREDICTED: uncharacterized protein LOC101851033 [Aplysia californica]	504	2.00E-165	1130	327	256	63	796	1767	180	504	1	0
experiment_contig_17393	3083	gi|524868540|ref|XP_005091072.1|	PREDICTED: mediator of RNA polymerase II transcription subunit 18-like [Aplysia californica]	214	6.00E-72	621	155	134	73.55	2383	1925	60	214	-2	0
experiment_contig_17398	11717	gi|524876259|ref|XP_005094848.1|	PREDICTED: tyrosine-protein phosphatase non-receptor type 9-like isoform X2 [Aplysia californica]	698	0	2453	709	557	65.87	20	2116	1	698	2	0
experiment_contig_17403	1370	gi|524914938|ref|XP_005112278.1|	PREDICTED: uncharacterized protein LOC101862849 isoform X1 [Aplysia californica]	1691	5.00E-18	227	382	175	23.3	84	1151	885	1256	3	0
experiment_contig_17413	1866	gi|524910963|ref|XP_005110353.1|	PREDICTED: myosin-I heavy chain-like [Aplysia californica]	432	1.00E-134	1050	308	248	65.26	1542	619	1	302	-1	0
experiment_contig_17418	528	gi|676446326|ref|XP_009051043.1|	hypothetical protein LOTGIDRAFT_114607, partial [Lottia gigantea]	271	3.00E-50	429	134	102	56.72	528	127	75	208	-1	0
experiment_contig_17430	4000	gi|676460653|ref|XP_009055694.1|	hypothetical protein LOTGIDRAFT_178508 [Lottia gigantea]	471	2.00E-78	698	343	203	41.11	1476	457	28	341	-2	0
experiment_contig_17435	1116	gi|524876012|ref|XP_005094726.1|	PREDICTED: uncharacterized protein LOC101858333 isoform X2 [Aplysia californica]	136	4.00E-28	281	102	89	61.76	35	340	35	136	2	0
experiment_contig_17442	4670	gi|571516763|ref|XP_001120499.3|	PREDICTED: FMRFamide receptor, partial [Apis mellifera]	359	8.00E-10	163	304	126	24.01	1937	1101	54	352	-1	0
experiment_contig_17513	462	gi|524902419|ref|XP_005107461.1|	PREDICTED: DNA topoisomerase 3-beta-1-like isoform X2 [Aplysia californica]	857	4.00E-52	462	104	90	81.73	313	2	1	104	-3	0
experiment_contig_17518	300	gi|524885981|ref|XP_005099591.1|	PREDICTED: solute carrier family 2, facilitated glucose transporter member 3-like [Aplysia californica]	540	1.00E-12	165	86	49	38.37	17	274	31	116	2	0
experiment_contig_17523	1230	gi|390361001|ref|XP_003729819.1|	PREDICTED: RNA-directed DNA polymerase from mobile element jockey-like [Strongylocentrotus purpuratus]	435	5.00E-15	141	151	74	27.81	47	484	142	291	2	0
experiment_contig_17528	3676	gi|676460409|ref|XP_009055613.1|	hypothetical protein LOTGIDRAFT_153480 [Lottia gigantea]	306	4.00E-37	375	182	118	40.66	3178	2633	114	287	-1	0
experiment_contig_17534	760	gi|340385453|ref|XP_003391224.1|	PREDICTED: fibrinogen C domain-containing protein 1-like [Amphimedon queenslandica]	284	1.00E-22	246	78	54	61.54	258	46	72	149	-2	0
experiment_contig_17539	3162	gi|676484222|ref|XP_009063277.1|	hypothetical protein LOTGIDRAFT_129928 [Lottia gigantea]	534	0	2093	535	450	70.28	330	1931	1	534	3	0
experiment_contig_17544	559	gi|524915699|ref|XP_005112641.1|	PREDICTED: cytochrome P450 3A8-like isoform X2 [Aplysia californica]	518	3.00E-52	459	188	122	46.28	3	554	261	447	3	0
experiment_contig_17555	491	gi|524902009|ref|XP_005107383.1|	PREDICTED: kyphoscoliosis peptidase-like [Aplysia californica]	874	6.00E-54	477	156	113	59.62	45	491	2	155	3	0
experiment_contig_17560	4287	gi|524905605|ref|XP_005108179.1|	PREDICTED: voltage-dependent calcium channel subunit alpha-2/delta-2-like [Aplysia californica]	1162	0	3694	926	784	72.68	3457	695	240	1162	-3	0
experiment_contig_17565	1590	gi|676454828|ref|XP_009053808.1|	hypothetical protein LOTGIDRAFT_160411 [Lottia gigantea]	1619	6.00E-13	187	186	94	31.18	11	493	1048	1232	2	0
experiment_contig_17591	870	gi|676438492|ref|XP_009048547.1|	hypothetical protein LOTGIDRAFT_200724 [Lottia gigantea]	196	2.00E-30	257	119	81	45.38	454	101	70	180	-3	0
experiment_contig_17596	711	gi|524896868|ref|XP_005104905.1|	PREDICTED: uncharacterized protein LOC101857969 [Aplysia californica]	256	2.00E-30	299	118	80	50.85	2	349	138	254	2	0
experiment_contig_17611	2693	gi|524883309|ref|XP_005098287.1|	PREDICTED: laccase domain-containing protein 1-like [Aplysia californica]	359	3.00E-54	502	283	156	38.87	1162	1980	15	288	1	0
experiment_contig_17626	330	gi|524907472|ref|XP_005108853.1|	PREDICTED: ATP-binding cassette sub-family A member 3-like [Aplysia californica]	448	1.00E-07	127	70	42	40	101	298	8	77	2	0
experiment_contig_17631	1295	gi|585650454|ref|XP_006814583.1|	PREDICTED: ATP-binding cassette sub-family A member 1-like, partial [Saccoglossus kowalevskii]	2538	4.00E-58	544	327	189	36.09	968	3	671	987	-1	0
experiment_contig_17638	406	gi|524910288|ref|XP_005110025.1|	PREDICTED: flocculation protein FLO11-like [Aplysia californica]	1156	2.00E-09	145	68	41	45.59	2	205	117	184	2	0
experiment_contig_17654	4358	gi|676464222|ref|XP_009056853.1|	hypothetical protein LOTGIDRAFT_62240, partial [Lottia gigantea]	437	0	1565	473	338	65.75	1381	2706	1	413	1	0
experiment_contig_17659	3121	gi|676436270|ref|XP_009047827.1|	hypothetical protein LOTGIDRAFT_238294 [Lottia gigantea]	250	7.00E-53	487	267	167	43.45	3057	2257	13	250	-2	0
experiment_contig_17664	7261	gi|524890118|ref|XP_005101608.1|	PREDICTED: mucin-17-like [Aplysia californica]	1413	1.00E-21	271	387	177	29.97	1	954	117	480	1	0
experiment_contig_17689	2704	gi|524874372|ref|XP_005093922.1|	PREDICTED: ADP-ribose pyrophosphatase, mitochondrial-like isoform X3 [Aplysia californica]	288	2.00E-98	811	289	193	55.36	2478	1711	1	288	-2	0
experiment_contig_17701	6347	gi|524895945|ref|XP_005104452.1|	PREDICTED: uncharacterized protein LOC101854514 isoform X5 [Aplysia californica]	2012	8.00E-63	621	349	204	43.55	1009	1968	268	598	1	0
experiment_contig_17737	5075	gi|642934260|ref|XP_008200857.1|	PREDICTED: uncharacterized protein LOC103314998 isoform X23 [Tribolium castaneum]	2010	0	1569	1095	562	32.51	334	3519	893	1973	1	0
experiment_contig_17742	4174	gi|676492591|ref|XP_009065968.1|	hypothetical protein LOTGIDRAFT_236683 [Lottia gigantea]	368	5.00E-167	1318	306	270	73.86	1834	2751	62	367	1	0
experiment_contig_17753	576	gi|524901353|ref|XP_005107084.1|	PREDICTED: cyclin-dependent kinase 12-like isoform X4 [Aplysia californica]	1133	5.00E-114	916	191	179	81.68	3	575	55	245	3	0
experiment_contig_17778	876	gi|524902161|ref|XP_005107413.1|	PREDICTED: unconventional myosin-XV-like [Aplysia californica]	2324	1.00E-143	1165	291	247	72.51	2	874	1806	2095	2	0
experiment_contig_17783	1285	gi|676475019|ref|XP_009060335.1|	hypothetical protein LOTGIDRAFT_229175 [Lottia gigantea]	497	5.00E-11	168	107	60	38.32	1284	982	364	468	-2	0
experiment_contig_17791	9068	gi|676443478|ref|XP_009050127.1|	hypothetical protein LOTGIDRAFT_173809 [Lottia gigantea]	704	7.00E-107	943	443	284	51.24	682	1986	16	396	1	0
experiment_contig_17796	1882	gi|524906992|ref|XP_005108639.1|	PREDICTED: sorting nexin-29-like [Aplysia californica]	811	6.00E-174	935	269	216	68.03	1768	971	1	269	-1	0
experiment_contig_17824	415	gi|676432192|ref|XP_009046494.1|	hypothetical protein LOTGIDRAFT_230465 [Lottia gigantea]	321	1.00E-19	215	75	54	50.67	414	190	246	320	-2	0
experiment_contig_17829	362	gi|390364414|ref|XP_001199008.2|	PREDICTED: neurotrypsin-like [Strongylocentrotus purpuratus]	302	2.00E-14	175	96	54	42.71	3	287	49	138	3	0
experiment_contig_17840	1520	gi|676453781|ref|XP_009053466.1|	hypothetical protein LOTGIDRAFT_175080 [Lottia gigantea]	383	6.00E-147	1116	370	270	55.68	311	1384	13	380	2	0
experiment_contig_17845	2648	gi|524878713|ref|XP_005096039.1|	PREDICTED: uncharacterized protein LOC101846278 isoform X2 [Aplysia californica]	983	7.00E-43	357	135	91	51.11	2645	2247	11	145	-1	0
experiment_contig_17850	2190	gi|524887116|ref|XP_005100147.1|	PREDICTED: activating signal cointegrator 1 complex subunit 1-like [Aplysia californica]	362	3.00E-49	463	160	119	56.88	115	591	1	160	1	0
experiment_contig_17855	17318	gi|524881856|ref|XP_005097577.1|	PREDICTED: uncharacterized protein LOC101863813 [Aplysia californica]	1465	0	2098	675	497	59.41	178	2145	8	665	1	0
experiment_contig_17870	1606	gi|676444937|ref|XP_009050592.1|	hypothetical protein LOTGIDRAFT_113948 [Lottia gigantea]	248	2.00E-136	1035	243	214	77.37	1356	628	6	248	-2	0
experiment_contig_17881	1872	gi|585722101|ref|XP_006813392.1|	PREDICTED: uncharacterized protein LOC102810040 [Saccoglossus kowalevskii]	857	2.00E-30	254	312	140	30.45	396	1262	74	354	3	0
experiment_contig_17886	4224	gi|676492991|ref|XP_009066101.1|	hypothetical protein LOTGIDRAFT_133948, partial [Lottia gigantea]	1788	0	2767	665	597	78.05	342	2333	1	661	3	0
experiment_contig_17897	781	gi|676486920|ref|XP_009064131.1|	hypothetical protein LOTGIDRAFT_195975 [Lottia gigantea]	340	1.00E-27	285	80	62	65	5	244	261	340	2	0
experiment_contig_17913	634	gi|676441899|ref|XP_009049637.1|	hypothetical protein LOTGIDRAFT_201172 [Lottia gigantea]	147	1.00E-62	505	143	113	61.54	569	141	1	143	-3	0
experiment_contig_17918	1104	gi|676456574|ref|XP_009054368.1|	hypothetical protein LOTGIDRAFT_59924, partial [Lottia gigantea]	137	8.00E-12	163	135	80	30.37	549	941	3	130	3	0
experiment_contig_17923	1254	gi|390358311|ref|XP_003729228.1|	PREDICTED: amidase-like [Strongylocentrotus purpuratus]	562	6.00E-24	270	131	83	41.22	1202	810	432	549	-2	0
experiment_contig_17928	2986	gi|662194157|ref|XP_008470015.1|	PREDICTED: glutamine-dependent NAD(+) synthetase-like [Diaphorina citri]	197	5.00E-60	532	130	108	73.08	1	390	60	189	1	0
experiment_contig_17943	374	gi|340385543|ref|XP_003391269.1|	PREDICTED: fibrinogen C domain-containing protein 1-like, partial [Amphimedon queenslandica]	170	6.00E-21	219	111	62	45.95	372	40	62	169	-3	0
experiment_contig_17956	3184	gi|156406979|ref|XP_001641322.1|	predicted protein [Nematostella vectensis]	1001	0	1940	415	394	82.41	62	1306	1	415	2	0
experiment_contig_17961	13783	gi|524871517|ref|XP_005092531.1|	PREDICTED: STAM-binding protein-like [Aplysia californica]	492	2.00E-128	767	204	166	67.16	12594	13205	289	492	3	0
experiment_contig_17971	521	gi|676492591|ref|XP_009065968.1|	hypothetical protein LOTGIDRAFT_236683 [Lottia gigantea]	368	8.00E-13	170	46	38	71.74	3	140	15	60	3	0
experiment_contig_17983	3481	gi|676472908|ref|XP_009059643.1|	hypothetical protein LOTGIDRAFT_124920, partial [Lottia gigantea]	1190	0	4323	1077	923	74	3481	263	96	1167	-1	0
experiment_contig_17988	541	gi|390357610|ref|XP_003729051.1|	PREDICTED: E3 ubiquitin-protein ligase MIB2-like [Strongylocentrotus purpuratus]	933	3.00E-20	231	188	98	34.04	540	7	442	622	-2	0
experiment_contig_17999	1057	gi|524871541|ref|XP_005092543.1|	PREDICTED: spermatogenesis-associated protein 20-like isoform X2 [Aplysia californica]	741	9.00E-106	856	294	210	55.1	1056	199	446	739	-2	0
experiment_contig_18004	2184	gi|585654523|ref|XP_006815313.1|	PREDICTED: titin-like [Saccoglossus kowalevskii]	1193	4.00E-13	191	600	225	22.83	131	1849	410	920	2	0
experiment_contig_18009	1008	gi|524907336|ref|XP_005108787.1|	PREDICTED: dnaJ homolog subfamily C member 11-like [Aplysia californica]	463	2.00E-17	214	50	43	78	1006	857	407	456	-3	0
experiment_contig_18019	5346	gi|524869910|ref|XP_005091743.1|	PREDICTED: tumor suppressor candidate 2-like [Aplysia californica]	118	2.00E-27	289	110	80	50	119	433	1	110	2	0
experiment_contig_18029	1688	gi|676476603|ref|XP_009060846.1|	hypothetical protein LOTGIDRAFT_165563 [Lottia gigantea]	594	1.00E-16	216	154	76	31.17	18	470	377	529	3	0
experiment_contig_18039	1145	gi|676434656|ref|XP_009047298.1|	hypothetical protein LOTGIDRAFT_111510, partial [Lottia gigantea]	72	3.00E-24	248	54	52	92.59	1143	982	19	72	-3	0
[truncated: 14,385 more rows]
