# Supplementary material for: Comparative profiling of hepatopancreas transcriptomes in satiated and starving Pomacea canaliculata
Source: BMC Genet. 2017 Feb 22;18:18. doi: 10.1186/s12863-017-0485-7 (PMC5322654; doi:10.1186/s12863-017-0485-7)
Supplement: Additional file 3: Table S3. — The results of the UniProt annotation. (XLS 3010 kb) [file 12863_2017_485_MOESM3_ESM.xls]

## Sheet: Supplementary table 3
Additional file 3 : Table S3 The results of the UniProt annotation.
Unigene_id	Unigene_length	Description	Subject_length	E-value	Score	Alignment_length	Number_positive	Identity	Query_start	Query_end	Subject-start	Subject_end	Subject title
First_Contig5	4328	tr|V4AJF7|V4AJF7_LOTGI	290	3.00E-10	156	178	89	33.15	3538	3053	46	218	Uncharacterized protein OS=Lottia gigantea GN=LOTGIDRAFT_136398 PE=4 SV=1
First_Contig5	4328	tr|V4AJF7|V4AJF7_LOTGI	290	3.00E-10	67	27	19	59.26	3039	2968	223	249	Uncharacterized protein OS=Lottia gigantea GN=LOTGIDRAFT_136398 PE=4 SV=1
First_Contig41	15111	tr|K1QUE4|K1QUE4_CRAGI	3297	3.00E-42	466	1755	636	22.79	1081	5895	203	1775	Neurotrypsin OS=Crassostrea gigas GN=CGI_10015645 PE=4 SV=1
First_Contig41	15111	tr|K1QUE4|K1QUE4_CRAGI	3297	2.00E-36	308	823	326	24.18	3683	5980	1053	1806	Neurotrypsin OS=Crassostrea gigas GN=CGI_10015645 PE=4 SV=1
First_Contig41	15111	tr|K1QUE4|K1QUE4_CRAGI	3297	2.00E-36	149	427	163	25.53	2472	3638	657	1038	Neurotrypsin OS=Crassostrea gigas GN=CGI_10015645 PE=4 SV=1
First_Contig41	15111	tr|K1QUE4|K1QUE4_CRAGI	3297	3.00E-28	344	890	352	25.39	596	3019	37	838	Neurotrypsin OS=Crassostrea gigas GN=CGI_10015645 PE=4 SV=1
First_Contig41	15111	tr|K1QUE4|K1QUE4_CRAGI	3297	1.00E-23	305	741	297	25.1	6269	8344	1903	2592	Neurotrypsin OS=Crassostrea gigas GN=CGI_10015645 PE=4 SV=1
First_Contig41	15111	tr|K1QUE4|K1QUE4_CRAGI	3297	1.00E-16	246	711	275	24.19	6172	8091	1871	2509	Neurotrypsin OS=Crassostrea gigas GN=CGI_10015645 PE=4 SV=1
First_Contig41	15111	tr|K1QUE4|K1QUE4_CRAGI	3297	1.00E-15	236	290	128	31.03	837	1628	124	377	Neurotrypsin OS=Crassostrea gigas GN=CGI_10015645 PE=4 SV=1
First_Contig41	15111	tr|K1QUE4|K1QUE4_CRAGI	3297	3.00E-11	199	352	137	25.57	5757	6752	1731	2062	Neurotrypsin OS=Crassostrea gigas GN=CGI_10015645 PE=4 SV=1
First_Contig46	1746	tr|K1PPQ6|K1PPQ6_CRAGI	407	3.00E-11	148	95	48	40	2	280	184	274	Neurotrypsin OS=Crassostrea gigas GN=CGI_10012562 PE=4 SV=1
First_Contig46	1746	tr|K1PPQ6|K1PPQ6_CRAGI	407	3.00E-11	81	96	40	27.08	357	644	296	386	Neurotrypsin OS=Crassostrea gigas GN=CGI_10012562 PE=4 SV=1
First_Contig76	2156	tr|C4A0Z7|C4A0Z7_BRAFL	547	2.00E-10	124	311	115	22.51	124	987	148	416	Putative uncharacterized protein OS=Branchiostoma floridae GN=BRAFLDRAFT_89257 PE=4 SV=1
First_Contig76	2156	tr|C4A0Z7|C4A0Z7_BRAFL	547	2.00E-10	82	21	17	61.9	5	67	114	134	Putative uncharacterized protein OS=Branchiostoma floridae GN=BRAFLDRAFT_89257 PE=4 SV=1
First_Contig76	2156	tr|C4A0Z7|C4A0Z7_BRAFL	547	2.00E-10	55	12	12	91.67	63	98	133	144	Putative uncharacterized protein OS=Branchiostoma floridae GN=BRAFLDRAFT_89257 PE=4 SV=1
First_Contig81	2043	tr|V3ZGV1|V3ZGV1_LOTGI	321	2.00E-16	190	232	106	34.48	795	1436	108	320	Uncharacterized protein OS=Lottia gigantea GN=LOTGIDRAFT_123261 PE=4 SV=1
First_Contig81	2043	tr|V3ZGV1|V3ZGV1_LOTGI	321	2.00E-16	85	28	17	57.14	704	787	78	105	Uncharacterized protein OS=Lottia gigantea GN=LOTGIDRAFT_123261 PE=4 SV=1
First_Contig81	2043	tr|V3ZGV1|V3ZGV1_LOTGI	321	3.00E-16	222	278	124	33.45	673	1446	68	321	Uncharacterized protein OS=Lottia gigantea GN=LOTGIDRAFT_123261 PE=4 SV=1
First_Contig81	2043	tr|V3ZGV1|V3ZGV1_LOTGI	321	2.00E-06	144	84	48	46.43	1100	1339	208	286	Uncharacterized protein OS=Lottia gigantea GN=LOTGIDRAFT_123261 PE=4 SV=1
First_Contig106	4227	tr|K1PIT9|K1PIT9_CRAGI	2818	2.00E-38	333	742	308	27.49	663	2762	1077	1735	Lupus brain antigen 1-like protein OS=Crassostrea gigas GN=CGI_10009892 PE=4 SV=1
First_Contig106	4227	tr|K1PIT9|K1PIT9_CRAGI	2818	2.00E-38	111	84	45	42.86	245	487	937	1016	Lupus brain antigen 1-like protein OS=Crassostrea gigas GN=CGI_10009892 PE=4 SV=1
First_Contig106	4227	tr|K1PIT9|K1PIT9_CRAGI	2818	2.00E-38	66	20	14	55	489	548	1017	1036	Lupus brain antigen 1-like protein OS=Crassostrea gigas GN=CGI_10009892 PE=4 SV=1
First_Contig106	4227	tr|K1PIT9|K1PIT9_CRAGI	2818	8.00E-26	318	605	243	27.6	736	2436	1102	1628	Lupus brain antigen 1-like protein OS=Crassostrea gigas GN=CGI_10009892 PE=4 SV=1
First_Contig106	4227	tr|K1PIT9|K1PIT9_CRAGI	2818	4.00E-15	226	663	253	23.83	794	2680	1121	1708	Lupus brain antigen 1-like protein OS=Crassostrea gigas GN=CGI_10009892 PE=4 SV=1
First_Contig111	10873	tr|V4ASL7|V4ASL7_LOTGI	751	2.00E-35	397	617	264	32.58	892	2622	126	684	Uncharacterized protein OS=Lottia gigantea GN=LOTGIDRAFT_141007 PE=4 SV=1
First_Contig111	10873	tr|V4ASL7|V4ASL7_LOTGI	751	8.00E-28	335	597	250	29.65	584	2308	43	581	Uncharacterized protein OS=Lottia gigantea GN=LOTGIDRAFT_141007 PE=4 SV=1
First_Contig111	10873	tr|V4ASL7|V4ASL7_LOTGI	751	1.00E-16	241	657	263	25.88	672	2558	67	663	Uncharacterized protein OS=Lottia gigantea GN=LOTGIDRAFT_141007 PE=4 SV=1
First_Contig121	1211	tr|R7U1X0|R7U1X0_CAPTE	550	2.00E-10	113	151	67	30.46	1155	727	59	201	Uncharacterized protein OS=Capitella teleta GN=CAPTEDRAFT_136943 PE=4 SV=1
First_Contig121	1211	tr|R7U1X0|R7U1X0_CAPTE	550	2.00E-10	81	20	17	75	731	672	200	219	Uncharacterized protein OS=Capitella teleta GN=CAPTEDRAFT_136943 PE=4 SV=1
First_Contig121	1211	tr|R7U1X0|R7U1X0_CAPTE	550	2.00E-10	64	17	12	70.59	1210	1160	41	57	Uncharacterized protein OS=Capitella teleta GN=CAPTEDRAFT_136943 PE=4 SV=1
First_Contig127	889	tr|C3Y8W1|C3Y8W1_BRAFL	1545	3.00E-07	109	129	58	30.23	422	778	605	712	Putative uncharacterized protein OS=Branchiostoma floridae GN=BRAFLDRAFT_117597 PE=4 SV=1
First_Contig127	889	tr|C3Y8W1|C3Y8W1_BRAFL	1545	3.00E-07	70	29	20	37.93	753	839	704	732	Putative uncharacterized protein OS=Branchiostoma floridae GN=BRAFLDRAFT_117597 PE=4 SV=1
First_Contig127	889	tr|C3Y8W1|C3Y8W1_BRAFL	1545	3.00E-07	47	11	10	81.82	844	876	734	744	Putative uncharacterized protein OS=Branchiostoma floridae GN=BRAFLDRAFT_117597 PE=4 SV=1
First_Contig127	889	tr|C3Y8W1|C3Y8W1_BRAFL	1545	6.00E-06	78	19	17	78.95	722	778	1152	1170	Putative uncharacterized protein OS=Branchiostoma floridae GN=BRAFLDRAFT_117597 PE=4 SV=1
First_Contig127	889	tr|C3Y8W1|C3Y8W1_BRAFL	1545	6.00E-06	72	29	21	34.48	753	839	1162	1190	Putative uncharacterized protein OS=Branchiostoma floridae GN=BRAFLDRAFT_117597 PE=4 SV=1
First_Contig127	889	tr|C3Y8W1|C3Y8W1_BRAFL	1545	6.00E-06	54	11	11	100	844	876	1192	1202	Putative uncharacterized protein OS=Branchiostoma floridae GN=BRAFLDRAFT_117597 PE=4 SV=1
First_Contig127	889	tr|C3Y8W1|C3Y8W1_BRAFL	1545	6.00E-06	48	14	12	71.43	673	714	1136	1149	Putative uncharacterized protein OS=Branchiostoma floridae GN=BRAFLDRAFT_117597 PE=4 SV=1
First_Contig132	18419	tr|I3M5N3|I3M5N3_SPETR	1713	6.00E-44	417	1318	517	24.73	6774	3049	312	1542	Uncharacterized protein (Fragment) OS=Spermophilus tridecemlineatus GN=CKAP5 PE=4 SV=1
First_Contig132	18419	tr|I3M5N3|I3M5N3_SPETR	1713	6.00E-44	106	106	48	33.02	3047	2763	1543	1648	Uncharacterized protein (Fragment) OS=Spermophilus tridecemlineatus GN=CKAP5 PE=4 SV=1
First_Contig132	18419	tr|I3M5N3|I3M5N3_SPETR	1713	6.00E-35	201	286	130	29.72	6829	6011	294	563	Uncharacterized protein (Fragment) OS=Spermophilus tridecemlineatus GN=CKAP5 PE=4 SV=1
First_Contig132	18419	tr|I3M5N3|I3M5N3_SPETR	1713	6.00E-35	165	425	174	26.35	5548	4391	715	1092	Uncharacterized protein (Fragment) OS=Spermophilus tridecemlineatus GN=CKAP5 PE=4 SV=1
First_Contig132	18419	tr|I3M5N3|I3M5N3_SPETR	1713	6.00E-35	120	153	62	28.76	5969	5541	577	717	Uncharacterized protein (Fragment) OS=Spermophilus tridecemlineatus GN=CKAP5 PE=4 SV=1
First_Contig142	603	tr|K9ZC49|K9ZC49_ANACC	346	6.00E-08	110	106	51	33.02	389	81	1	100	NADP-dependent oxidoreductase domain protein OS=Anabaena cylindrica (strain ATCC 27899 / PCC 7122) GN=Anacy_1261 PE=4 SV=1
First_Contig142	603	tr|K9ZC49|K9ZC49_ANACC	346	6.00E-08	82	23	20	69.57	69	1	107	129	NADP-dependent oxidoreductase domain protein OS=Anabaena cylindrica (strain ATCC 27899 / PCC 7122) GN=Anacy_1261 PE=4 SV=1
First_Contig152	2378	tr|V3YXB5|V3YXB5_LOTGI	1626	9.00E-14	211	426	172	24.65	118	1347	919	1316	Uncharacterized protein OS=Lottia gigantea GN=LOTGIDRAFT_155730 PE=4 SV=1
First_Contig162	1190	tr|V4AHD6|V4AHD6_LOTGI	296	1.00E-10	163	168	77	30.36	808	368	73	227	Uncharacterized protein OS=Lottia gigantea GN=LOTGIDRAFT_161303 PE=4 SV=1
First_Contig162	1190	tr|V4AHD6|V4AHD6_LOTGI	296	1.00E-10	57	23	14	47.83	924	856	35	57	Uncharacterized protein OS=Lottia gigantea GN=LOTGIDRAFT_161303 PE=4 SV=1
First_Contig177	1597	tr|V4ABV5|V4ABV5_LOTGI	472	1.00E-31	342	473	193	30.87	1409	63	33	461	Uncharacterized protein OS=Lottia gigantea GN=LOTGIDRAFT_206131 PE=4 SV=1
First_Contig177	1597	tr|V4ABV5|V4ABV5_LOTGI	472	9.00E-15	213	157	83	40.13	1360	908	49	197	Uncharacterized protein OS=Lottia gigantea GN=LOTGIDRAFT_206131 PE=4 SV=1
First_Contig177	1597	tr|V4ABV5|V4ABV5_LOTGI	472	4.00E-08	159	417	172	26.38	1299	133	69	438	Uncharacterized protein OS=Lottia gigantea GN=LOTGIDRAFT_206131 PE=4 SV=1
First_Contig182	3941	tr|K1QDN0|K1QDN0_CRAGI	1083	4.00E-15	225	553	194	23.87	3062	1506	324	829	Uncharacterized protein K03H1.5 OS=Crassostrea gigas GN=CGI_10008172 PE=4 SV=1
First_Contig192	2455	tr|V3Z564|V3Z564_LOTGI	376	7.00E-30	333	315	142	35.87	734	1618	63	357	Uncharacterized protein (Fragment) OS=Lottia gigantea GN=LOTGIDRAFT_130278 PE=3 SV=1
First_Contig243	6734	tr|V4A9S6|V4A9S6_LOTGI	779	1.00E-27	332	282	126	36.17	6708	5920	520	752	Mitogen-activated protein kinase kinase kinase kinase OS=Lottia gigantea GN=LOTGIDRAFT_178509 PE=3 SV=1
First_Contig323	1541	tr|V4A0C5|V4A0C5_LOTGI	523	2.00E-33	358	374	166	31.28	1409	306	31	396	Uncharacterized protein OS=Lottia gigantea GN=LOTGIDRAFT_206748 PE=4 SV=1
First_Contig323	1541	tr|V4A0C5|V4A0C5_LOTGI	523	8.00E-18	238	394	153	28.43	1357	245	48	416	Uncharacterized protein OS=Lottia gigantea GN=LOTGIDRAFT_206748 PE=4 SV=1
First_Contig323	1541	tr|V4A0C5|V4A0C5_LOTGI	523	7.00E-10	173	288	115	29.51	1305	514	65	327	Uncharacterized protein OS=Lottia gigantea GN=LOTGIDRAFT_206748 PE=4 SV=1
First_Contig333	380	tr|W4VVB3|W4VVB3_ATTCE	1008	3.00E-13	149	90	50	36.67	261	1	628	717	Uncharacterized protein OS=Atta cephalotes PE=4 SV=1
First_Contig333	380	tr|W4VVB3|W4VVB3_ATTCE	1008	3.00E-13	89	25	19	68	365	291	594	618	Uncharacterized protein OS=Atta cephalotes PE=4 SV=1
First_Contig343	2145	tr|W4Y5M3|W4Y5M3_STRPU	342	6.00E-15	211	293	122	29.35	1931	1089	39	312	Uncharacterized protein OS=Strongylocentrotus purpuratus GN=Sp-P76 PE=4 SV=1
First_Contig343	2145	tr|W4Y5M3|W4Y5M3_STRPU	342	6.00E-15	51	18	12	61.11	2047	1994	1	18	Uncharacterized protein OS=Strongylocentrotus purpuratus GN=Sp-P76 PE=4 SV=1
First_Contig343	2145	tr|W4Y5M3|W4Y5M3_STRPU	342	6.00E-07	149	331	126	25.08	1989	1012	20	336	Uncharacterized protein OS=Strongylocentrotus purpuratus GN=Sp-P76 PE=4 SV=1
First_Contig404	4371	tr|B3RV89|B3RV89_TRIAD	504	4.00E-11	116	151	70	30.46	1274	837	254	397	Putative uncharacterized protein OS=Trichoplax adhaerens GN=TRIADDRAFT_35818 PE=4 SV=1
First_Contig404	4371	tr|B3RV89|B3RV89_TRIAD	504	4.00E-11	114	156	65	27.56	1689	1264	117	257	Putative uncharacterized protein OS=Trichoplax adhaerens GN=TRIADDRAFT_35818 PE=4 SV=1
First_Contig419	11854	tr|K1QES1|K1QES1_CRAGI	436	2.00E-13	211	165	83	37.58	8206	7757	289	436	Peroxisomal NADH pyrophosphatase NUDT12 OS=Crassostrea gigas GN=CGI_10002374 PE=4 SV=1
First_Contig429	1069	tr|Q8VYQ2|Q8VYQ2_VITVI	149	4.00E-13	133	89	46	39.33	549	307	39	118	Calmodulin OS=Vitis vinifera PE=2 SV=1
First_Contig429	1069	tr|Q8VYQ2|Q8VYQ2_VITVI	149	4.00E-13	77	30	20	50	625	536	14	43	Calmodulin OS=Vitis vinifera PE=2 SV=1
First_Contig429	1069	tr|Q8VYQ2|Q8VYQ2_VITVI	149	4.00E-13	71	23	19	60.87	302	234	120	142	Calmodulin OS=Vitis vinifera PE=2 SV=1
First_Contig464	4429	tr|R7V1Y2|R7V1Y2_CAPTE	587	5.00E-22	280	349	159	32.66	2272	3234	71	390	Uncharacterized protein OS=Capitella teleta GN=CAPTEDRAFT_176696 PE=3 SV=1
First_Contig464	4429	tr|R7V1Y2|R7V1Y2_CAPTE	587	5.00E-14	214	211	96	32.7	609	1	130	329	Uncharacterized protein OS=Capitella teleta GN=CAPTEDRAFT_176696 PE=3 SV=1
First_Contig464	4429	tr|R7V1Y2|R7V1Y2_CAPTE	587	7.00E-06	146	221	100	28.96	731	105	90	295	Uncharacterized protein OS=Capitella teleta GN=CAPTEDRAFT_176696 PE=3 SV=1
First_Contig504	7945	tr|V4B4L4|V4B4L4_LOTGI	1941	1.00E-30	361	417	191	32.85	7926	6769	1544	1922	Uncharacterized protein (Fragment) OS=Lottia gigantea GN=LOTGIDRAFT_81234 PE=4 SV=1
First_Contig504	7945	tr|V4B4L4|V4B4L4_LOTGI	1941	5.00E-25	313	421	177	32.07	7865	6711	1564	1941	Uncharacterized protein (Fragment) OS=Lottia gigantea GN=LOTGIDRAFT_81234 PE=4 SV=1
First_Contig504	7945	tr|V4B4L4|V4B4L4_LOTGI	1941	1.00E-15	234	302	123	34.77	7621	6803	1643	1911	Uncharacterized protein (Fragment) OS=Lottia gigantea GN=LOTGIDRAFT_81234 PE=4 SV=1
First_Contig509	8007	tr|V3ZL86|V3ZL86_LOTGI	289	4.00E-23	283	209	105	34.93	934	1542	78	277	Uncharacterized protein OS=Lottia gigantea GN=LOTGIDRAFT_235919 PE=4 SV=1
First_Contig509	8007	tr|V3ZL86|V3ZL86_LOTGI	289	7.00E-22	273	264	128	37.88	732	1481	13	257	Uncharacterized protein OS=Lottia gigantea GN=LOTGIDRAFT_235919 PE=4 SV=1
First_Contig509	8007	tr|V3ZL86|V3ZL86_LOTGI	289	8.00E-19	249	291	130	30.24	713	1576	7	288	Uncharacterized protein OS=Lottia gigantea GN=LOTGIDRAFT_235919 PE=4 SV=1
First_Contig529	1863	tr|C3ZGN6|C3ZGN6_BRAFL	487	3.00E-20	258	371	142	29.65	1079	36	29	378	Putative uncharacterized protein OS=Branchiostoma floridae GN=BRAFLDRAFT_206907 PE=4 SV=1
First_Contig529	1863	tr|C3ZGN6|C3ZGN6_BRAFL	487	8.00E-07	149	215	87	28.84	781	194	143	332	Putative uncharacterized protein OS=Branchiostoma floridae GN=BRAFLDRAFT_206907 PE=4 SV=1
First_Contig549	5135	tr|G3RYL1|G3RYL1_GORGO	720	2.00E-08	145	138	62	33.33	1171	1563	488	615	Uncharacterized protein OS=Gorilla gorilla gorilla PE=4 SV=1
First_Contig549	5135	tr|G3RYL1|G3RYL1_GORGO	720	2.00E-08	62	46	23	32.61	1026	1163	448	485	Uncharacterized protein OS=Gorilla gorilla gorilla PE=4 SV=1
First_Contig554	1136	tr|E2C5B9|E2C5B9_HARSA	339	6.00E-20	244	343	198	35.86	4	1002	2	325	Putative uncharacterized protein (Fragment) OS=Harpegnathos saltator GN=EAI_16499 PE=4 SV=1
First_Contig554	1136	tr|E2C5B9|E2C5B9_HARSA	339	2.00E-15	211	270	169	35.93	27	818	52	291	Putative uncharacterized protein (Fragment) OS=Harpegnathos saltator GN=EAI_16499 PE=4 SV=1
First_Contig554	1136	tr|E2C5B9|E2C5B9_HARSA	339	4.00E-15	208	304	195	38.16	69	959	10	279	Putative uncharacterized protein (Fragment) OS=Harpegnathos saltator GN=EAI_16499 PE=4 SV=1
First_Contig554	1136	tr|E2C5B9|E2C5B9_HARSA	339	1.00E-14	205	289	183	38.75	111	959	1	255	Putative uncharacterized protein (Fragment) OS=Harpegnathos saltator GN=EAI_16499 PE=4 SV=1
First_Contig554	1136	tr|E2C5B9|E2C5B9_HARSA	339	2.00E-11	180	266	159	34.59	27	812	108	321	Putative uncharacterized protein (Fragment) OS=Harpegnathos saltator GN=EAI_16499 PE=4 SV=1
First_Contig569	8848	tr|H0YT10|H0YT10_TAEGU	1261	6.00E-35	231	531	221	27.31	6355	4955	167	682	Uncharacterized protein (Fragment) OS=Taeniopygia guttata GN=PPFIA4 PE=4 SV=1
First_Contig569	8848	tr|H0YT10|H0YT10_TAEGU	1261	6.00E-35	110	106	54	37.74	6660	6418	48	146	Uncharacterized protein (Fragment) OS=Taeniopygia guttata GN=PPFIA4 PE=4 SV=1
First_Contig569	8848	tr|H0YT10|H0YT10_TAEGU	1261	6.00E-35	97	23	21	73.91	6730	6662	25	47	Uncharacterized protein (Fragment) OS=Taeniopygia guttata GN=PPFIA4 PE=4 SV=1
First_Contig569	8848	tr|H0YT10|H0YT10_TAEGU	1261	6.00E-35	85	19	18	89.47	6416	6360	147	165	Uncharacterized protein (Fragment) OS=Taeniopygia guttata GN=PPFIA4 PE=4 SV=1
First_Contig599	3977	tr|K1PCG4|K1PCG4_CRAGI	453	3.00E-18	245	347	148	29.39	2396	3367	7	312	STAGA complex 65 subunit gamma OS=Crassostrea gigas GN=CGI_10003813 PE=4 SV=1
First_Contig599	3977	tr|K1PCG4|K1PCG4_CRAGI	453	2.00E-12	198	290	125	29.31	2515	3345	46	305	STAGA complex 65 subunit gamma OS=Crassostrea gigas GN=CGI_10003813 PE=4 SV=1
First_Contig644	507	tr|I1DVS8|I1DVS8_9GAMM	853	7.00E-13	118	91	44	38.46	242	487	381	461	Beta-hexosaminidase OS=Rheinheimera nanhaiensis E407-8 GN=hex PE=4 SV=1
First_Contig644	507	tr|I1DVS8|I1DVS8_9GAMM	853	7.00E-13	116	85	43	40	1	243	299	381	Beta-hexosaminidase OS=Rheinheimera nanhaiensis E407-8 GN=hex PE=4 SV=1
First_Contig699	2610	tr|E2QTR2|E2QTR2_CANFA	627	7.00E-11	186	161	71	31.06	23	487	291	442	Uncharacterized protein OS=Canis familiaris GN=SAMHD1 PE=4 SV=1
First_Contig709	1213	tr|T1EDT9|T1EDT9_HELRO	1411	5.00E-16	190	221	93	30.32	724	107	1007	1209	Uncharacterized protein OS=Helobdella robusta GN=HELRODRAFT_105347 PE=4 SV=1
First_Contig709	1213	tr|T1EDT9|T1EDT9_HELRO	1411	5.00E-16	79	19	18	68.42	59	3	1225	1243	Uncharacterized protein OS=Helobdella robusta GN=HELRODRAFT_105347 PE=4 SV=1
First_Contig719	1188	tr|V4BEL0|V4BEL0_LOTGI	516	8.00E-11	178	413	164	26.39	1182	52	91	459	Uncharacterized protein OS=Lottia gigantea GN=LOTGIDRAFT_223980 PE=3 SV=1
First_Contig739	3231	tr|V4C9H5|V4C9H5_LOTGI	1544	2.00E-27	250	411	163	29.2	1706	549	22	360	Uncharacterized protein (Fragment) OS=Lottia gigantea GN=LOTGIDRAFT_114718 PE=4 SV=1
First_Contig739	3231	tr|V4C9H5|V4C9H5_LOTGI	1544	2.00E-27	122	78	41	38.46	477	244	384	460	Uncharacterized protein (Fragment) OS=Lottia gigantea GN=LOTGIDRAFT_114718 PE=4 SV=1
First_Contig739	3231	tr|V4C9H5|V4C9H5_LOTGI	1544	3.00E-14	217	209	96	34.45	1764	1162	3	209	Uncharacterized protein (Fragment) OS=Lottia gigantea GN=LOTGIDRAFT_114718 PE=4 SV=1
First_Contig749	1093	tr|V4ANY2|V4ANY2_LOTGI	1062	3.00E-31	341	281	133	35.94	124	942	236	504	Uncharacterized protein (Fragment) OS=Lottia gigantea GN=LOTGIDRAFT_114108 PE=4 SV=1
First_Contig749	1093	tr|V4ANY2|V4ANY2_LOTGI	1062	7.00E-26	300	322	147	30.43	2	961	196	511	Uncharacterized protein (Fragment) OS=Lottia gigantea GN=LOTGIDRAFT_114108 PE=4 SV=1
First_Contig749	1093	tr|V4ANY2|V4ANY2_LOTGI	1062	4.00E-24	285	351	160	30.48	63	1049	216	540	Uncharacterized protein (Fragment) OS=Lottia gigantea GN=LOTGIDRAFT_114108 PE=4 SV=1
First_Contig764	2632	tr|K1RK51|K1RK51_CRAGI	1358	3.00E-26	316	341	146	29.33	426	1418	815	1140	Vascular endothelial growth factor receptor 1 OS=Crassostrea gigas GN=CGI_10028178 PE=4 SV=1
First_Contig764	2632	tr|K1RK51|K1RK51_CRAGI	1358	9.00E-06	144	152	62	30.26	1045	1467	1019	1156	Vascular endothelial growth factor receptor 1 OS=Crassostrea gigas GN=CGI_10028178 PE=4 SV=1
First_Contig789	1068	tr|L7M4R1|L7M4R1_9ACAR	1450	4.00E-08	83	26	19	57.69	193	270	1115	1140	Putative g protein-coupled receptor OS=Rhipicephalus pulchellus PE=2 SV=1
First_Contig789	1068	tr|L7M4R1|L7M4R1_9ACAR	1450	4.00E-08	80	23	19	60.87	254	322	1135	1157	Putative g protein-coupled receptor OS=Rhipicephalus pulchellus PE=2 SV=1
First_Contig789	1068	tr|L7M4R1|L7M4R1_9ACAR	1450	4.00E-08	73	30	18	46.67	71	160	1059	1088	Putative g protein-coupled receptor OS=Rhipicephalus pulchellus PE=2 SV=1
First_Contig884	4172	tr|K1R9A1|K1R9A1_CRAGI	401	2.00E-26	311	338	158	31.07	127	1095	1	323	Putative serine/threonine-protein kinase F31E3.2 OS=Crassostrea gigas GN=CGI_10011598 PE=4 SV=1
First_Contig899	1501	tr|V4ANZ6|V4ANZ6_LOTGI	496	1.00E-07	155	212	98	28.3	897	1499	84	286	Uncharacterized protein OS=Lottia gigantea GN=LOTGIDRAFT_160467 PE=4 SV=1
First_Contig934	2213	tr|E9GN79|E9GN79_DAPPU	767	5.00E-11	136	139	64	32.37	197	607	64	199	Putative uncharacterized protein OS=Daphnia pulex GN=DAPPUDRAFT_305035 PE=4 SV=1
First_Contig934	2213	tr|E9GN79|E9GN79_DAPPU	767	5.00E-11	91	25	20	72	618	692	203	226	Putative uncharacterized protein OS=Daphnia pulex GN=DAPPUDRAFT_305035 PE=4 SV=1
First_Contig934	2213	tr|E9GN79|E9GN79_DAPPU	767	2.00E-06	148	166	71	34.34	250	729	86	239	Putative uncharacterized protein OS=Daphnia pulex GN=DAPPUDRAFT_305035 PE=4 SV=1
First_Contig939	1444	tr|B1WBL2|B1WBL2_XENTR	334	2.00E-09	167	217	94	31.8	1434	826	119	318	LOC100145807 protein OS=Xenopus tropicalis GN=dhdh PE=2 SV=1
First_Contig954	1668	tr|K1RZP9|K1RZP9_CRAGI	499	4.00E-20	257	339	142	28.32	1158	184	44	362	Arrestin domain-containing protein 3 OS=Crassostrea gigas GN=CGI_10013512 PE=4 SV=1
First_Contig954	1668	tr|K1RZP9|K1RZP9_CRAGI	499	2.00E-17	234	353	150	28.61	1280	255	4	347	Arrestin domain-containing protein 3 OS=Crassostrea gigas GN=CGI_10013512 PE=4 SV=1
First_Contig959	6092	tr|K1RNF7|K1RNF7_CRAGI	391	1.00E-16	232	328	137	28.96	331	1275	7	320	Uncharacterized protein C22orf9-like protein OS=Crassostrea gigas GN=CGI_10012926 PE=4 SV=1
First_Contig959	6092	tr|K1RNF7|K1RNF7_CRAGI	391	8.00E-08	162	209	89	31.1	380	991	23	223	Uncharacterized protein C22orf9-like protein OS=Crassostrea gigas GN=CGI_10012926 PE=4 SV=1
First_Contig1069	7792	tr|V3ZD46|V3ZD46_LOTGI	766	3.00E-11	194	357	146	27.17	6081	5086	364	690	Uncharacterized protein OS=Lottia gigantea GN=LOTGIDRAFT_228966 PE=4 SV=1
First_Contig1074	1706	tr|D6WL57|D6WL57_TRICA	900	1.00E-10	156	151	74	28.48	336	788	634	774	Putative uncharacterized protein OS=Tribolium castaneum GN=TcasGA2_TC014300 PE=4 SV=1
First_Contig1074	1706	tr|D6WL57|D6WL57_TRICA	900	1.00E-10	66	22	17	54.55	796	861	777	798	Putative uncharacterized protein OS=Tribolium castaneum GN=TcasGA2_TC014300 PE=4 SV=1
First_Contig1089	1725	tr|W5JQ22|W5JQ22_ANODA	332	8.00E-08	110	109	51	33.94	691	1008	181	275	Cdp-diacylglycerol--glycerol-3-phosphate 3-phosphatidyltransferase OS=Anopheles darlingi GN=AND_003259 PE=4 SV=1
First_Contig1089	1725	tr|W5JQ22|W5JQ22_ANODA	332	8.00E-08	66	20	15	50	1050	1109	289	308	Cdp-diacylglycerol--glycerol-3-phosphate 3-phosphatidyltransferase OS=Anopheles darlingi GN=AND_003259 PE=4 SV=1
First_Contig1089	1725	tr|W5JQ22|W5JQ22_ANODA	332	8.00E-08	59	20	16	65	989	1048	269	288	Cdp-diacylglycerol--glycerol-3-phosphate 3-phosphatidyltransferase OS=Anopheles darlingi GN=AND_003259 PE=4 SV=1
First_Contig1109	394	tr|V5GKZ2|V5GKZ2_IXORI	1394	1.00E-07	95	19	18	89.47	338	394	573	591	Putative abc transporter c family member OS=Ixodes ricinus PE=2 SV=1
First_Contig1109	394	tr|V5GKZ2|V5GKZ2_IXORI	1394	1.00E-07	94	106	53	32.08	28	333	473	571	Putative abc transporter c family member OS=Ixodes ricinus PE=2 SV=1
First_Contig1169	3383	tr|V3ZUQ3|V3ZUQ3_LOTGI	596	8.00E-22	277	555	228	27.75	2297	789	78	587	Uncharacterized protein OS=Lottia gigantea GN=LOTGIDRAFT_168525 PE=4 SV=1
First_Contig1169	3383	tr|V3ZUQ3|V3ZUQ3_LOTGI	596	8.00E-09	169	211	97	35.07	1449	835	366	572	Uncharacterized protein OS=Lottia gigantea GN=LOTGIDRAFT_168525 PE=4 SV=1
First_Contig1209	730	tr|K1R7H5|K1R7H5_CRAGI	482	2.00E-11	176	178	84	29.78	716	192	195	364	Arylsulfatase B OS=Crassostrea gigas GN=CGI_10015365 PE=4 SV=1
First_Contig1234	3033	tr|D6QXB9|D6QXB9_CREFO	579	2.00E-39	417	541	241	32.53	185	1690	31	530	Crystallin gamma S-like protein OS=Crepidula fornicata PE=2 SV=1
First_Contig1234	3033	tr|D6QXB9|D6QXB9_CREFO	579	6.00E-32	358	562	236	30.25	198	1766	35	555	Crystallin gamma S-like protein OS=Crepidula fornicata PE=2 SV=1
First_Contig1234	3033	tr|D6QXB9|D6QXB9_CREFO	579	9.00E-22	276	339	156	32.45	856	1824	253	574	Crystallin gamma S-like protein OS=Crepidula fornicata PE=2 SV=1
First_Contig1234	3033	tr|D6QXB9|D6QXB9_CREFO	579	5.00E-14	212	150	74	41.33	124	546	11	149	Crystallin gamma S-like protein OS=Crepidula fornicata PE=2 SV=1
First_Contig1254	1833	tr|A7REV1|A7REV1_NEMVE	719	2.00E-17	238	279	121	26.88	1206	382	453	719	Predicted protein OS=Nematostella vectensis GN=v1g157697 PE=4 SV=1
First_Contig1264	1477	tr|V3ZPH0|V3ZPH0_LOTGI	2202	5.00E-21	218	423	172	28.13	1278	124	47	423	Uncharacterized protein OS=Lottia gigantea GN=LOTGIDRAFT_232733 PE=4 SV=1
First_Contig1264	1477	tr|V3ZPH0|V3ZPH0_LOTGI	2202	5.00E-21	96	22	20	81.82	119	54	425	446	Uncharacterized protein OS=Lottia gigantea GN=LOTGIDRAFT_232733 PE=4 SV=1
First_Contig1264	1477	tr|V3ZPH0|V3ZPH0_LOTGI	2202	4.00E-08	110	142	68	26.76	793	368	212	348	Uncharacterized protein OS=Lottia gigantea GN=LOTGIDRAFT_232733 PE=4 SV=1
First_Contig1264	1477	tr|V3ZPH0|V3ZPH0_LOTGI	2202	4.00E-08	89	218	93	27.06	1409	798	3	210	Uncharacterized protein OS=Lottia gigantea GN=LOTGIDRAFT_232733 PE=4 SV=1
First_Contig1304	1501	tr|H2SS41|H2SS41_TAKRU	262	4.00E-08	116	199	86	25.13	1322	741	12	193	Uncharacterized protein OS=Takifugu rubripes GN=LOC101064953 PE=4 SV=1
First_Contig1304	1501	tr|H2SS41|H2SS41_TAKRU	262	4.00E-08	83	77	34	29.87	730	500	199	262	Uncharacterized protein OS=Takifugu rubripes GN=LOC101064953 PE=4 SV=1
First_Contig1349	7758	tr|K1R9B4|K1R9B4_CRAGI	695	4.00E-19	156	80	46	47.5	1895	2134	190	264	Monocarboxylate transporter 12 OS=Crassostrea gigas GN=CGI_10023532 PE=4 SV=1
First_Contig1349	7758	tr|K1R9B4|K1R9B4_CRAGI	695	4.00E-19	148	150	74	34.67	1407	1829	30	168	Monocarboxylate transporter 12 OS=Crassostrea gigas GN=CGI_10023532 PE=4 SV=1
First_Contig1434	5202	tr|V4C9H5|V4C9H5_LOTGI	1544	3.00E-60	610	982	399	28.62	108	2879	507	1404	Uncharacterized protein (Fragment) OS=Lottia gigantea GN=LOTGIDRAFT_114718 PE=4 SV=1
First_Contig1434	5202	tr|V4C9H5|V4C9H5_LOTGI	1544	7.00E-28	336	346	163	35.26	1685	2662	1029	1360	Uncharacterized protein (Fragment) OS=Lottia gigantea GN=LOTGIDRAFT_114718 PE=4 SV=1
First_Contig1434	5202	tr|V4C9H5|V4C9H5_LOTGI	1544	2.00E-25	314	422	176	30.33	224	1399	545	940	Uncharacterized protein (Fragment) OS=Lottia gigantea GN=LOTGIDRAFT_114718 PE=4 SV=1
First_Contig1434	5202	tr|V4C9H5|V4C9H5_LOTGI	1544	5.00E-16	234	311	122	30.23	109	951	507	795	Uncharacterized protein (Fragment) OS=Lottia gigantea GN=LOTGIDRAFT_114718 PE=4 SV=1
First_Contig1459	493	tr|F1SU75|F1SU75_PIG	545	6.00E-06	104	86	38	36.05	238	5	74	144	Uncharacterized protein (Fragment) OS=Sus scrofa GN=OIT3 PE=4 SV=2
First_Contig1459	493	tr|F1SU75|F1SU75_PIG	545	6.00E-06	69	23	15	60.87	314	246	49	71	Uncharacterized protein (Fragment) OS=Sus scrofa GN=OIT3 PE=4 SV=2
First_Contig1469	890	tr|C6JUN0|C6JUN0_PINMA	137	7.00E-13	180	131	66	37.4	455	847	8	136	40S ribosomal protein S12 OS=Pinctada maxima PE=2 SV=1
First_Contig1539	5426	tr|V4CBY7|V4CBY7_LOTGI	308	1.00E-17	238	282	120	34.4	2677	1886	43	302	Uncharacterized protein OS=Lottia gigantea GN=LOTGIDRAFT_186751 PE=3 SV=1
First_Contig1539	5426	tr|V4CBY7|V4CBY7_LOTGI	308	9.00E-17	231	300	125	31.67	2679	1867	42	308	Uncharacterized protein OS=Lottia gigantea GN=LOTGIDRAFT_186751 PE=3 SV=1
First_Contig1544	3147	tr|Q963F9|Q963F9_BIOGL	587	4.00E-37	400	603	257	30.68	868	2562	34	587	Ezrin/radixin/moesin OS=Biomphalaria glabrata PE=2 SV=1
First_Contig1544	3147	tr|Q963F9|Q963F9_BIOGL	587	1.00E-29	339	363	162	33.06	807	1787	14	340	Ezrin/radixin/moesin OS=Biomphalaria glabrata PE=2 SV=1
First_Contig1544	3147	tr|Q963F9|Q963F9_BIOGL	587	2.00E-20	265	227	112	34.8	905	1534	46	256	Ezrin/radixin/moesin OS=Biomphalaria glabrata PE=2 SV=1
First_Contig1599	1797	tr|Q5CZS9|Q5CZS9_DANRE	174	5.00E-13	190	111	57	39.64	1736	1428	29	139	Uncharacterized protein OS=Danio rerio GN=tmem222a PE=2 SV=1
First_Contig1599	1797	tr|Q5CZS9|Q5CZS9_DANRE	174	2.00E-06	139	154	65	34.42	1770	1345	26	166	Uncharacterized protein OS=Danio rerio GN=tmem222a PE=2 SV=1
First_Contig1609	1788	tr|V4BBD1|V4BBD1_LOTGI	681	3.00E-10	178	165	74	33.33	864	1346	184	334	Uncharacterized protein OS=Lottia gigantea GN=LOTGIDRAFT_229951 PE=4 SV=1
First_Contig1624	2268	tr|V4BLL9|V4BLL9_LOTGI	683	9.00E-28	325	484	211	29.96	658	1998	38	478	Uncharacterized protein (Fragment) OS=Lottia gigantea GN=LOTGIDRAFT_124931 PE=4 SV=1
First_Contig1624	2268	tr|V4BLL9|V4BLL9_LOTGI	683	1.00E-18	250	305	134	31.8	1146	1937	199	458	Uncharacterized protein (Fragment) OS=Lottia gigantea GN=LOTGIDRAFT_124931 PE=4 SV=1
First_Contig1624	2268	tr|V4BLL9|V4BLL9_LOTGI	683	2.00E-11	190	324	131	25.31	1268	2212	239	548	Uncharacterized protein (Fragment) OS=Lottia gigantea GN=LOTGIDRAFT_124931 PE=4 SV=1
First_Contig1624	2268	tr|V4BLL9|V4BLL9_LOTGI	683	5.00E-06	145	101	51	35.64	585	887	14	113	Uncharacterized protein (Fragment) OS=Lottia gigantea GN=LOTGIDRAFT_124931 PE=4 SV=1
First_Contig1639	7107	tr|K1Q0I3|K1Q0I3_CRAGI	844	5.00E-20	268	280	131	36.07	6901	6116	16	275	Protein FAM91A1 OS=Crassostrea gigas GN=CGI_10025418 PE=4 SV=1
First_Contig1639	7107	tr|K1Q0I3|K1Q0I3_CRAGI	844	1.00E-19	265	335	144	31.94	6947	5997	1	315	Protein FAM91A1 OS=Crassostrea gigas GN=CGI_10025418 PE=4 SV=1
First_Contig1639	7107	tr|K1Q0I3|K1Q0I3_CRAGI	844	2.00E-18	254	298	128	32.89	6900	6037	16	301	Protein FAM91A1 OS=Crassostrea gigas GN=CGI_10025418 PE=4 SV=1
First_Contig1639	7107	tr|K1Q0I3|K1Q0I3_CRAGI	844	8.00E-14	216	372	142	28.49	5620	4643	431	764	Protein FAM91A1 OS=Crassostrea gigas GN=CGI_10025418 PE=4 SV=1
First_Contig1639	7107	tr|K1Q0I3|K1Q0I3_CRAGI	844	1.00E-12	150	149	68	32.89	5736	5332	393	527	Protein FAM91A1 OS=Crassostrea gigas GN=CGI_10025418 PE=4 SV=1
First_Contig1639	7107	tr|K1Q0I3|K1Q0I3_CRAGI	844	1.00E-12	96	17	17	94.12	5309	5259	564	580	Protein FAM91A1 OS=Crassostrea gigas GN=CGI_10025418 PE=4 SV=1
First_Contig1654	10847	tr|V4CEK6|V4CEK6_LOTGI	5300	1.00E-105	1008	1602	668	27.65	4408	8895	3263	4708	Uncharacterized protein OS=Lottia gigantea GN=LOTGIDRAFT_173233 PE=4 SV=1
First_Contig1654	10847	tr|V4CEK6|V4CEK6_LOTGI	5300	6.00E-48	513	943	382	26.51	4316	6943	3233	4071	Uncharacterized protein OS=Lottia gigantea GN=LOTGIDRAFT_173233 PE=4 SV=1
First_Contig1654	10847	tr|V4CEK6|V4CEK6_LOTGI	5300	2.00E-40	391	614	241	26.38	7424	9139	4228	4789	Uncharacterized protein OS=Lottia gigantea GN=LOTGIDRAFT_173233 PE=4 SV=1
First_Contig1654	10847	tr|V4CEK6|V4CEK6_LOTGI	5300	2.00E-40	98	90	43	35.56	9202	9444	4810	4890	Uncharacterized protein OS=Lottia gigantea GN=LOTGIDRAFT_173233 PE=4 SV=1
First_Contig1654	10847	tr|V4CEK6|V4CEK6_LOTGI	5300	7.00E-36	409	1207	457	24.19	7311	10670	4191	5292	Uncharacterized protein OS=Lottia gigantea GN=LOTGIDRAFT_173233 PE=4 SV=1
First_Contig1654	10847	tr|V4CEK6|V4CEK6_LOTGI	5300	8.00E-35	400	648	261	27.47	4569	6455	3316	3934	Uncharacterized protein OS=Lottia gigantea GN=LOTGIDRAFT_173233 PE=4 SV=1
First_Contig1654	10847	tr|V4CEK6|V4CEK6_LOTGI	5300	1.00E-23	304	656	252	26.07	1580	3466	2395	2998	Uncharacterized protein OS=Lottia gigantea GN=LOTGIDRAFT_173233 PE=4 SV=1
First_Contig1659	17364	tr|T1K1M4|T1K1M4_TETUR	750	9.00E-25	157	85	48	48.24	17253	17002	628	711	Uncharacterized protein OS=Tetranychus urticae PE=4 SV=1
First_Contig1659	17364	tr|T1K1M4|T1K1M4_TETUR	750	9.00E-25	95	22	21	86.36	17009	16944	709	730	Uncharacterized protein OS=Tetranychus urticae PE=4 SV=1
First_Contig1659	17364	tr|T1K1M4|T1K1M4_TETUR	750	9.00E-25	88	24	19	62.5	16954	16883	727	750	Uncharacterized protein OS=Tetranychus urticae PE=4 SV=1
First_Contig1659	17364	tr|T1K1M4|T1K1M4_TETUR	750	9.00E-25	72	15	14	80	17360	17316	593	607	Uncharacterized protein OS=Tetranychus urticae PE=4 SV=1
First_Contig1659	17364	tr|T1K1M4|T1K1M4_TETUR	750	9.00E-25	62	20	17	45	17314	17255	608	627	Uncharacterized protein OS=Tetranychus urticae PE=4 SV=1
First_Contig1714	2622	tr|K1PEX5|K1PEX5_CRAGI	773	1.00E-43	455	604	274	32.62	2297	621	54	619	Protein hu-li tai shao OS=Crassostrea gigas GN=CGI_10006848 PE=4 SV=1
First_Contig1714	2622	tr|K1PEX5|K1PEX5_CRAGI	773	1.00E-34	384	560	243	30	2358	799	34	550	Protein hu-li tai shao OS=Crassostrea gigas GN=CGI_10006848 PE=4 SV=1
First_Contig1714	2622	tr|K1PEX5|K1PEX5_CRAGI	773	1.00E-10	184	347	151	29.11	2419	1448	14	335	Protein hu-li tai shao OS=Crassostrea gigas GN=CGI_10006848 PE=4 SV=1
First_Contig1724	8621	tr|V4BQE4|V4BQE4_LOTGI	5000	9.00E-113	1067	1894	768	28.14	1311	6686	2982	4708	Uncharacterized protein (Fragment) OS=Lottia gigantea GN=LOTGIDRAFT_122343 PE=4 SV=1
First_Contig1724	8621	tr|V4BQE4|V4BQE4_LOTGI	5000	7.00E-70	700	1171	491	28.27	325	3636	2659	3722	Uncharacterized protein (Fragment) OS=Lottia gigantea GN=LOTGIDRAFT_122343 PE=4 SV=1
First_Contig1724	8621	tr|V4BQE4|V4BQE4_LOTGI	5000	4.00E-55	476	807	332	28.5	4919	7174	4130	4868	Uncharacterized protein (Fragment) OS=Lottia gigantea GN=LOTGIDRAFT_122343 PE=4 SV=1
First_Contig1724	8621	tr|V4BQE4|V4BQE4_LOTGI	5000	4.00E-55	141	235	102	27.23	4267	4917	3912	4129	Uncharacterized protein (Fragment) OS=Lottia gigantea GN=LOTGIDRAFT_122343 PE=4 SV=1
First_Contig1724	8621	tr|V4BQE4|V4BQE4_LOTGI	5000	3.00E-45	489	734	301	28.47	5407	7500	4290	4975	Uncharacterized protein (Fragment) OS=Lottia gigantea GN=LOTGIDRAFT_122343 PE=4 SV=1
First_Contig1724	8621	tr|V4BQE4|V4BQE4_LOTGI	5000	1.00E-40	450	393	187	33.84	374	1501	2675	3044	Uncharacterized protein (Fragment) OS=Lottia gigantea GN=LOTGIDRAFT_122343 PE=4 SV=1
First_Contig1724	8621	tr|V4BQE4|V4BQE4_LOTGI	5000	9.00E-16	188	213	98	31.46	81	686	2568	2777	Uncharacterized protein (Fragment) OS=Lottia gigantea GN=LOTGIDRAFT_122343 PE=4 SV=1
First_Contig1724	8621	tr|V4BQE4|V4BQE4_LOTGI	5000	9.00E-16	87	19	17	84.21	20	76	2548	2566	Uncharacterized protein (Fragment) OS=Lottia gigantea GN=LOTGIDRAFT_122343 PE=4 SV=1
First_Contig1724	8621	tr|V4BQE4|V4BQE4_LOTGI	5000	3.00E-12	205	429	158	24.94	2849	4063	3474	3860	Uncharacterized protein (Fragment) OS=Lottia gigantea GN=LOTGIDRAFT_122343 PE=4 SV=1
First_Contig1724	8621	tr|V4BQE4|V4BQE4_LOTGI	5000	1.00E-06	157	202	85	30.2	6996	7571	4810	4998	Uncharacterized protein (Fragment) OS=Lottia gigantea GN=LOTGIDRAFT_122343 PE=4 SV=1
First_Contig1759	2670	tr|H2XUN3|H2XUN3_CIOIN	407	9.00E-13	146	224	101	26.34	1746	2399	192	406	Uncharacterized protein OS=Ciona intestinalis GN=LOC100184078 PE=4 SV=1
First_Contig1759	2670	tr|H2XUN3|H2XUN3_CIOIN	407	9.00E-13	97	150	69	30	1322	1741	57	190	Uncharacterized protein OS=Ciona intestinalis GN=LOC100184078 PE=4 SV=1
First_Contig1804	6403	tr|H2YYB2|H2YYB2_CIOSA	158	3.00E-11	182	93	52	46.24	2035	2280	43	124	Uncharacterized protein (Fragment) OS=Ciona savignyi PE=4 SV=1
First_Contig1814	3921	tr|V4B2A7|V4B2A7_LOTGI	374	4.00E-16	210	327	139	29.36	520	1437	1	302	Uncharacterized protein OS=Lottia gigantea GN=LOTGIDRAFT_139048 PE=4 SV=1
First_Contig1814	3921	tr|V4B2A7|V4B2A7_LOTGI	374	4.00E-16	64	23	19	52.17	1524	1592	331	353	Uncharacterized protein OS=Lottia gigantea GN=LOTGIDRAFT_139048 PE=4 SV=1
First_Contig1814	3921	tr|V4B2A7|V4B2A7_LOTGI	374	8.00E-16	223	217	100	32.72	618	1232	33	235	Uncharacterized protein OS=Lottia gigantea GN=LOTGIDRAFT_139048 PE=4 SV=1
First_Contig1814	3921	tr|V4B2A7|V4B2A7_LOTGI	374	7.00E-14	208	329	145	27.05	557	1528	13	332	Uncharacterized protein OS=Lottia gigantea GN=LOTGIDRAFT_139048 PE=4 SV=1
First_Contig1834	5368	tr|V4AHN7|V4AHN7_LOTGI	426	3.00E-21	231	412	175	29.37	2825	3982	25	408	Uncharacterized protein (Fragment) OS=Lottia gigantea GN=LOTGIDRAFT_188111 PE=4 SV=1
First_Contig1834	5368	tr|V4AHN7|V4AHN7_LOTGI	426	3.00E-21	89	28	20	60.71	2764	2844	5	32	Uncharacterized protein (Fragment) OS=Lottia gigantea GN=LOTGIDRAFT_188111 PE=4 SV=1
First_Contig1834	5368	tr|V4AHN7|V4AHN7_LOTGI	426	1.00E-12	202	281	128	32.38	3130	3921	117	388	Uncharacterized protein (Fragment) OS=Lottia gigantea GN=LOTGIDRAFT_188111 PE=4 SV=1
First_Contig1859	879	tr|B3S268|B3S268_TRIAD	2814	3.00E-17	179	110	60	41.82	343	20	1880	1982	Putative uncharacterized protein OS=Trichoplax adhaerens GN=TRIADDRAFT_57945 PE=4 SV=1
First_Contig1859	879	tr|B3S268|B3S268_TRIAD	2814	3.00E-17	98	19	18	84.21	392	336	1864	1882	Putative uncharacterized protein OS=Trichoplax adhaerens GN=TRIADDRAFT_57945 PE=4 SV=1
First_Contig1859	879	tr|B3S268|B3S268_TRIAD	2814	3.00E-06	140	157	68	31.85	591	214	1767	1922	Putative uncharacterized protein OS=Trichoplax adhaerens GN=TRIADDRAFT_57945 PE=4 SV=1
First_Contig1879	4807	tr|V4B9V2|V4B9V2_LOTGI	591	5.00E-28	329	475	201	28.63	3925	2576	107	550	Uncharacterized protein OS=Lottia gigantea GN=LOTGIDRAFT_221230 PE=4 SV=1
First_Contig1879	4807	tr|V4B9V2|V4B9V2_LOTGI	591	5.00E-28	329	481	208	27.65	4230	2893	9	446	Uncharacterized protein OS=Lottia gigantea GN=LOTGIDRAFT_221230 PE=4 SV=1
First_Contig1879	4807	tr|V4B9V2|V4B9V2_LOTGI	591	5.00E-22	280	527	212	26.94	4169	2655	29	524	Uncharacterized protein OS=Lottia gigantea GN=LOTGIDRAFT_221230 PE=4 SV=1
First_Contig1894	5741	tr|K1Q743|K1Q743_CRAGI	508	3.00E-42	443	335	162	38.21	482	1471	84	408	Tubulin polyglutamylase TTLL5 OS=Crassostrea gigas GN=CGI_10001293 PE=4 SV=1
First_Contig1894	5741	tr|K1Q743|K1Q743_CRAGI	508	6.00E-41	433	404	187	33.91	357	1514	43	422	Tubulin polyglutamylase TTLL5 OS=Crassostrea gigas GN=CGI_10001293 PE=4 SV=1
First_Contig1894	5741	tr|K1Q743|K1Q743_CRAGI	508	2.00E-35	388	411	182	33.82	397	1572	58	440	Tubulin polyglutamylase TTLL5 OS=Crassostrea gigas GN=CGI_10001293 PE=4 SV=1
First_Contig1899	5115	tr|K1S444|K1S444_CRAGI	1213	8.00E-37	410	611	258	30.77	1053	2756	293	854	Jouberin OS=Crassostrea gigas GN=CGI_10027970 PE=4 SV=1
First_Contig1899	5115	tr|K1S444|K1S444_CRAGI	1213	2.00E-21	280	563	219	26.29	1175	2701	333	836	Jouberin OS=Crassostrea gigas GN=CGI_10027970 PE=4 SV=1
First_Contig1899	5115	tr|K1S444|K1S444_CRAGI	1213	4.00E-06	149	279	112	27.96	1114	1902	313	576	Jouberin OS=Crassostrea gigas GN=CGI_10027970 PE=4 SV=1
First_Contig1955	2244	tr|H3A4I6|H3A4I6_LATCH	701	2.00E-11	189	252	107	28.97	1838	1110	464	699	Uncharacterized protein (Fragment) OS=Latimeria chalumnae PE=4 SV=1
First_Contig2030	978	tr|T1JF15|T1JF15_STRMM	450	3.00E-08	139	88	48	40.91	653	901	163	244	Uncharacterized protein OS=Strigamia maritima PE=4 SV=1
First_Contig2030	978	tr|T1JF15|T1JF15_STRMM	450	3.00E-08	56	23	16	52.17	876	944	236	258	Uncharacterized protein OS=Strigamia maritima PE=4 SV=1
First_Contig2030	978	tr|T1JF15|T1JF15_STRMM	450	3.00E-08	42	15	10	60	598	642	147	161	Uncharacterized protein OS=Strigamia maritima PE=4 SV=1
First_Contig2040	870	tr|K1QKS5|K1QKS5_CRAGI	648	8.00E-06	135	145	70	31.72	705	307	49	170	Uncharacterized protein C3orf19-like protein OS=Crassostrea gigas GN=CGI_10023264 PE=4 SV=1
First_Contig2055	4583	tr|V4C2D0|V4C2D0_LOTGI	489	2.00E-25	305	393	155	31.3	4544	3408	115	489	Uncharacterized protein OS=Lottia gigantea GN=LOTGIDRAFT_231895 PE=4 SV=1
First_Contig2055	4583	tr|V4C2D0|V4C2D0_LOTGI	489	4.00E-24	294	336	135	31.55	4428	3445	153	477	Uncharacterized protein OS=Lottia gigantea GN=LOTGIDRAFT_231895 PE=4 SV=1
First_Contig2055	4583	tr|V4C2D0|V4C2D0_LOTGI	489	1.00E-05	144	221	80	28.51	4489	3875	133	335	Uncharacterized protein OS=Lottia gigantea GN=LOTGIDRAFT_231895 PE=4 SV=1
First_Contig2070	5137	tr|G3R4N0|G3R4N0_GORGO	569	4.00E-17	171	276	122	27.54	4472	3669	159	421	Uncharacterized protein OS=Gorilla gorilla gorilla GN=101142492 PE=4 SV=1
First_Contig2070	5137	tr|G3R4N0|G3R4N0_GORGO	569	4.00E-17	114	140	65	30	4969	4550	8	133	Uncharacterized protein OS=Gorilla gorilla gorilla GN=101142492 PE=4 SV=1
First_Contig2121	3137	tr|K1PPW8|K1PPW8_CRAGI	743	3.00E-11	130	156	67	30.77	1059	1514	156	292	Coatomer subunit beta OS=Crassostrea gigas GN=CGI_10006442 PE=4 SV=1
First_Contig2121	3137	tr|K1PPW8|K1PPW8_CRAGI	743	3.00E-11	77	19	17	63.16	992	1048	133	151	Coatomer subunit beta OS=Crassostrea gigas GN=CGI_10006442 PE=4 SV=1
First_Contig2121	3137	tr|K1PPW8|K1PPW8_CRAGI	743	3.00E-11	63	26	15	50	904	981	104	129	Coatomer subunit beta OS=Crassostrea gigas GN=CGI_10006442 PE=4 SV=1
First_Contig2146	1218	tr|H2SW81|H2SW81_TAKRU	579	9.00E-09	163	220	91	30.45	576	1214	23	227	Uncharacterized protein OS=Takifugu rubripes GN=LOC101077799 PE=4 SV=1
First_Contig2176	6737	tr|H2M4A4|H2M4A4_ORYLA	458	2.00E-09	146	205	92	27.32	3391	2804	74	265	Uncharacterized protein (Fragment) OS=Oryzias latipes GN=OVGP1 (1 of 5) PE=3 SV=1
First_Contig2176	6737	tr|H2M4A4|H2M4A4_ORYLA	458	2.00E-09	73	92	43	23.91	2720	2448	292	380	Uncharacterized protein (Fragment) OS=Oryzias latipes GN=OVGP1 (1 of 5) PE=3 SV=1
First_Contig2206	1104	tr|R7TTV6|R7TTV6_CAPTE	4306	3.00E-32	353	336	158	33.04	1084	125	2323	2637	Uncharacterized protein OS=Capitella teleta GN=CAPTEDRAFT_225405 PE=4 SV=1
First_Contig2206	1104	tr|R7TTV6|R7TTV6_CAPTE	4306	9.00E-32	348	367	164	33.79	1022	3	2341	2677	Uncharacterized protein OS=Capitella teleta GN=CAPTEDRAFT_225405 PE=4 SV=1
First_Contig2206	1104	tr|R7TTV6|R7TTV6_CAPTE	4306	7.00E-08	156	230	98	30.43	693	67	2451	2656	Uncharacterized protein OS=Capitella teleta GN=CAPTEDRAFT_225405 PE=4 SV=1
First_Contig2216	17111	tr|V4BKK7|V4BKK7_LOTGI	483	1.00E-25	312	338	142	31.66	949	1917	165	483	Uncharacterized protein OS=Lottia gigantea GN=LOTGIDRAFT_154212 PE=4 SV=1
contig_10	570	tr|B6RB47|B6RB47_HALDI	168	2.00E-69	561	146	121	69.86	83	517	1	146	Nucleoside diphosphate kinase OS=Haliotis discus discus PE=2 SV=1
contig_26	455	tr|K1QZS2|K1QZS2_CRAGI	239	2.00E-20	232	141	76	36.88	24	446	39	166	MIS12-like protein OS=Crassostrea gigas GN=CGI_10018221 PE=4 SV=1
contig_31	504	tr|T1ITN9|T1ITN9_STRMM	181	1.00E-35	334	148	96	45.27	436	2	3	150	1,2-dihydroxy-3-keto-5-methylthiopentene dioxygenase OS=Strigamia maritima PE=3 SV=1
contig_38	2165	tr|R7UBY1|R7UBY1_CAPTE	378	8.00E-57	531	278	190	51.08	1832	1053	80	355	Uncharacterized protein OS=Capitella teleta GN=CAPTEDRAFT_166924 PE=4 SV=1
contig_49	423	tr|K1R3E8|K1R3E8_CRAGI	2315	8.00E-09	153	59	44	44.07	419	243	688	746	Collagen alpha-5(VI) chain OS=Crassostrea gigas GN=CGI_10023717 PE=4 SV=1
contig_69	1282	tr|K1R3F6|K1R3F6_CRAGI	744	3.00E-111	640	176	129	64.77	1263	736	47	222	Alpha-amylase 1 OS=Crassostrea gigas GN=CGI_10023781 PE=3 SV=1
contig_69	1282	tr|K1R3F6|K1R3F6_CRAGI	744	3.00E-111	456	138	100	60.87	731	321	238	375	Alpha-amylase 1 OS=Crassostrea gigas GN=CGI_10023781 PE=3 SV=1
contig_74	6043	tr|V4A1G3|V4A1G3_LOTGI	502	3.00E-175	1430	518	373	58.11	6006	4504	1	499	Uncharacterized protein OS=Lottia gigantea GN=LOTGIDRAFT_217928 PE=4 SV=1
contig_79	3027	tr|R4WCQ3|R4WCQ3_9HEMI	844	0	3401	844	715	76.18	107	2584	1	844	Elongation factor 2 OS=Riptortus pedestris PE=2 SV=1
contig_90	4518	tr|K1Q6U4|K1Q6U4_CRAGI	273	4.00E-102	866	265	200	60.38	4375	3656	1	261	Phospholipid scramblase 2 OS=Crassostrea gigas GN=CGI_10009525 PE=4 SV=1
contig_100	2918	tr|K1QWC6|K1QWC6_CRAGI	145	2.00E-27	301	141	83	38.3	2645	2223	2	142	Universal stress protein A-like protein OS=Crassostrea gigas GN=CGI_10022388 PE=4 SV=1
contig_105	3211	tr|J3JXQ6|J3JXQ6_DENPD	174	3.00E-18	234	104	66	49.04	2	313	71	174	Uncharacterized protein OS=Dendroctonus ponderosae PE=2 SV=1
contig_105	3211	tr|J3JXQ6|J3JXQ6_DENPD	174	6.00E-14	201	102	62	47.06	5	310	34	135	Uncharacterized protein OS=Dendroctonus ponderosae PE=2 SV=1
contig_111	2707	tr|V4A268|V4A268_LOTGI	290	5.00E-08	157	68	48	48.53	2698	2495	212	277	Uncharacterized protein OS=Lottia gigantea GN=LOTGIDRAFT_154100 PE=4 SV=1
contig_136	16534	tr|K1QTV9|K1QTV9_CRAGI	4320	0	4433	2394	1333	44.11	15695	8895	229	2546	Collagen alpha-4(VI) chain OS=Crassostrea gigas GN=CGI_10023716 PE=4 SV=1
contig_136	16534	tr|K1QTV9|K1QTV9_CRAGI	4320	0	3247	1802	1001	42.62	5387	135	2628	4320	Collagen alpha-4(VI) chain OS=Crassostrea gigas GN=CGI_10023716 PE=4 SV=1
contig_136	16534	tr|K1QTV9|K1QTV9_CRAGI	4320	0	2202	1904	854	34.35	14162	9003	1890	3693	Collagen alpha-4(VI) chain OS=Crassostrea gigas GN=CGI_10023716 PE=4 SV=1
contig_136	16534	tr|K1QTV9|K1QTV9_CRAGI	4320	0	2172	2223	930	31.8	14837	9000	1540	3588	Collagen alpha-4(VI) chain OS=Crassostrea gigas GN=CGI_10023716 PE=4 SV=1
contig_136	16534	tr|K1QTV9|K1QTV9_CRAGI	4320	0	2003	2223	917	31.62	14837	8931	1769	3829	Collagen alpha-4(VI) chain OS=Crassostrea gigas GN=CGI_10023716 PE=4 SV=1
contig_136	16534	tr|K1QTV9|K1QTV9_CRAGI	4320	0	1684	1369	627	34.55	5390	1638	2137	3339	Collagen alpha-4(VI) chain OS=Crassostrea gigas GN=CGI_10023716 PE=4 SV=1
contig_136	16534	tr|K1QTV9|K1QTV9_CRAGI	4320	6.00E-165	1518	1384	602	32.95	5423	1638	1648	2875	Collagen alpha-4(VI) chain OS=Crassostrea gigas GN=CGI_10023716 PE=4 SV=1
contig_136	16534	tr|K1QTV9|K1QTV9_CRAGI	4320	9.00E-165	1517	1405	620	34.23	5423	1470	2705	3958	Collagen alpha-4(VI) chain OS=Crassostrea gigas GN=CGI_10023716 PE=4 SV=1
contig_136	16534	tr|K1QTV9|K1QTV9_CRAGI	4320	4.00E-161	1486	1384	598	32.23	5423	1641	1875	3102	Collagen alpha-4(VI) chain OS=Crassostrea gigas GN=CGI_10023716 PE=4 SV=1
contig_136	16534	tr|K1QTV9|K1QTV9_CRAGI	4320	3.00E-159	1470	1340	590	34.18	5399	1653	1294	2526	Collagen alpha-4(VI) chain OS=Crassostrea gigas GN=CGI_10023716 PE=4 SV=1
contig_136	16534	tr|K1QTV9|K1QTV9_CRAGI	4320	9.00E-159	1466	1244	579	35.29	13394	9963	2630	3838	Collagen alpha-4(VI) chain OS=Crassostrea gigas GN=CGI_10023716 PE=4 SV=1
contig_136	16534	tr|K1QTV9|K1QTV9_CRAGI	4320	4.00E-156	1443	1366	592	32.43	5384	1638	1539	2777	Collagen alpha-4(VI) chain OS=Crassostrea gigas GN=CGI_10023716 PE=4 SV=1
contig_136	16534	tr|K1QTV9|K1QTV9_CRAGI	4320	6.00E-154	1425	1335	591	32.66	5381	1641	988	2199	Collagen alpha-4(VI) chain OS=Crassostrea gigas GN=CGI_10023716 PE=4 SV=1
contig_136	16534	tr|K1QTV9|K1QTV9_CRAGI	4320	1.00E-150	1396	1329	569	31.75	5387	1638	741	1950	Collagen alpha-4(VI) chain OS=Crassostrea gigas GN=CGI_10023716 PE=4 SV=1
contig_136	16534	tr|K1QTV9|K1QTV9_CRAGI	4320	2.00E-148	1377	1313	574	32.67	5396	1653	858	2065	Collagen alpha-4(VI) chain OS=Crassostrea gigas GN=CGI_10023716 PE=4 SV=1
contig_136	16534	tr|K1QTV9|K1QTV9_CRAGI	4320	8.00E-141	1312	1318	566	31.64	14162	10551	2630	3852	Collagen alpha-4(VI) chain OS=Crassostrea gigas GN=CGI_10023716 PE=4 SV=1
contig_136	16534	tr|K1QTV9|K1QTV9_CRAGI	4320	3.00E-140	1307	1353	568	31.78	5387	1668	1767	2968	Collagen alpha-4(VI) chain OS=Crassostrea gigas GN=CGI_10023716 PE=4 SV=1
contig_136	16534	tr|K1QTV9|K1QTV9_CRAGI	4320	6.00E-136	1270	1333	568	31.58	5381	1641	520	1723	Collagen alpha-4(VI) chain OS=Crassostrea gigas GN=CGI_10023716 PE=4 SV=1
contig_136	16534	tr|K1QTV9|K1QTV9_CRAGI	4320	9.00E-133	1243	1293	567	32.87	13088	9552	2630	3852	Collagen alpha-4(VI) chain OS=Crassostrea gigas GN=CGI_10023716 PE=4 SV=1
contig_136	16534	tr|K1QTV9|K1QTV9_CRAGI	4320	3.00E-132	1238	1355	565	31.22	5384	1638	605	1829	Collagen alpha-4(VI) chain OS=Crassostrea gigas GN=CGI_10023716 PE=4 SV=1
contig_136	16534	tr|K1QTV9|K1QTV9_CRAGI	4320	2.00E-95	922	1090	445	30.46	14837	11937	2815	3848	Collagen alpha-4(VI) chain OS=Crassostrea gigas GN=CGI_10023716 PE=4 SV=1
contig_136	16534	tr|K1QTV9|K1QTV9_CRAGI	4320	7.00E-89	866	987	414	29.48	4484	1641	518	1360	Collagen alpha-4(VI) chain OS=Crassostrea gigas GN=CGI_10023716 PE=4 SV=1
contig_136	16534	tr|K1QTV9|K1QTV9_CRAGI	4320	1.00E-67	685	438	213	37.67	10187	8928	2628	2983	Collagen alpha-4(VI) chain OS=Crassostrea gigas GN=CGI_10023716 PE=4 SV=1
contig_136	16534	tr|K1QTV9|K1QTV9_CRAGI	4320	2.00E-59	613	692	289	31.5	14843	12891	2715	3342	Collagen alpha-4(VI) chain OS=Crassostrea gigas GN=CGI_10023716 PE=4 SV=1
contig_136	16534	tr|K1QTV9|K1QTV9_CRAGI	4320	2.00E-53	561	716	284	29.19	3761	1653	509	1144	Collagen alpha-4(VI) chain OS=Crassostrea gigas GN=CGI_10023716 PE=4 SV=1
contig_136	16534	tr|K1QTV9|K1QTV9_CRAGI	4320	1.00E-52	555	628	266	30.73	3362	1638	512	1049	Collagen alpha-4(VI) chain OS=Crassostrea gigas GN=CGI_10023716 PE=4 SV=1
contig_136	16534	tr|K1QTV9|K1QTV9_CRAGI	4320	4.00E-39	439	320	154	37.19	9791	8907	2913	3224	Collagen alpha-4(VI) chain OS=Crassostrea gigas GN=CGI_10023716 PE=4 SV=1
contig_136	16534	tr|K1QTV9|K1QTV9_CRAGI	4320	1.00E-28	350	316	136	29.75	14858	13974	3540	3829	Collagen alpha-4(VI) chain OS=Crassostrea gigas GN=CGI_10023716 PE=4 SV=1
contig_136	16534	tr|K1QTV9|K1QTV9_CRAGI	4320	7.00E-27	334	250	116	34.4	14837	14181	3653	3895	Collagen alpha-4(VI) chain OS=Crassostrea gigas GN=CGI_10023716 PE=4 SV=1
contig_136	16534	tr|K1QTV9|K1QTV9_CRAGI	4320	8.00E-24	307	173	88	39.31	14855	14349	4156	4319	Collagen alpha-4(VI) chain OS=Crassostrea gigas GN=CGI_10023716 PE=4 SV=1
contig_136	16534	tr|K1QTV9|K1QTV9_CRAGI	4320	1.00E-19	271	183	79	34.97	9779	9231	4162	4305	Collagen alpha-4(VI) chain OS=Crassostrea gigas GN=CGI_10023716 PE=4 SV=1
contig_136	16534	tr|K1QTV9|K1QTV9_CRAGI	4320	9.00E-19	264	205	97	35.61	9782	9195	3652	3848	Collagen alpha-4(VI) chain OS=Crassostrea gigas GN=CGI_10023716 PE=4 SV=1
contig_136	16534	tr|K1QTV9|K1QTV9_CRAGI	4320	1.00E-18	263	181	82	35.36	11483	10956	4161	4315	Collagen alpha-4(VI) chain OS=Crassostrea gigas GN=CGI_10023716 PE=4 SV=1
contig_136	16534	tr|K1QTV9|K1QTV9_CRAGI	4320	1.00E-18	262	160	82	36.88	10814	10335	4162	4305	Collagen alpha-4(VI) chain OS=Crassostrea gigas GN=CGI_10023716 PE=4 SV=1
contig_136	16534	tr|K1QTV9|K1QTV9_CRAGI	4320	7.00E-17	247	179	81	35.2	9440	8904	4156	4314	Collagen alpha-4(VI) chain OS=Crassostrea gigas GN=CGI_10023716 PE=4 SV=1
contig_136	16534	tr|K1QTV9|K1QTV9_CRAGI	4320	1.00E-16	246	181	82	35.36	12182	11649	4162	4305	Collagen alpha-4(VI) chain OS=Crassostrea gigas GN=CGI_10023716 PE=4 SV=1
contig_136	16534	tr|K1QTV9|K1QTV9_CRAGI	4320	2.00E-16	245	179	76	31.84	10541	10005	4158	4300	Collagen alpha-4(VI) chain OS=Crassostrea gigas GN=CGI_10023716 PE=4 SV=1
contig_136	16534	tr|K1QTV9|K1QTV9_CRAGI	4320	2.00E-16	244	164	77	37.2	13094	12603	4160	4305	Collagen alpha-4(VI) chain OS=Crassostrea gigas GN=CGI_10023716 PE=4 SV=1
contig_136	16534	tr|K1QTV9|K1QTV9_CRAGI	4320	5.00E-16	240	196	82	33.16	13790	13203	4160	4305	Collagen alpha-4(VI) chain OS=Crassostrea gigas GN=CGI_10023716 PE=4 SV=1
contig_136	16534	tr|K1QTV9|K1QTV9_CRAGI	4320	6.00E-16	239	138	69	40.58	539	171	535	671	Collagen alpha-4(VI) chain OS=Crassostrea gigas GN=CGI_10023716 PE=4 SV=1
contig_136	16534	tr|K1QTV9|K1QTV9_CRAGI	4320	2.00E-15	236	186	81	33.87	11165	10611	4161	4309	Collagen alpha-4(VI) chain OS=Crassostrea gigas GN=CGI_10023716 PE=4 SV=1
contig_136	16534	tr|K1QTV9|K1QTV9_CRAGI	4320	2.00E-15	235	239	105	33.05	14864	14181	3755	3965	Collagen alpha-4(VI) chain OS=Crassostrea gigas GN=CGI_10023716 PE=4 SV=1
contig_136	16534	tr|K1QTV9|K1QTV9_CRAGI	4320	9.00E-15	230	195	80	29.74	14162	13578	4162	4310	Collagen alpha-4(VI) chain OS=Crassostrea gigas GN=CGI_10023716 PE=4 SV=1
contig_136	16534	tr|K1QTV9|K1QTV9_CRAGI	4320	2.00E-14	226	204	87	31.86	11897	11289	4149	4305	Collagen alpha-4(VI) chain OS=Crassostrea gigas GN=CGI_10023716 PE=4 SV=1
contig_136	16534	tr|K1QTV9|K1QTV9_CRAGI	4320	3.00E-14	225	159	73	38.36	12794	12318	4162	4305	Collagen alpha-4(VI) chain OS=Crassostrea gigas GN=CGI_10023716 PE=4 SV=1
contig_136	16534	tr|K1QTV9|K1QTV9_CRAGI	4320	8.00E-14	222	149	65	36.24	539	180	1104	1252	Collagen alpha-4(VI) chain OS=Crassostrea gigas GN=CGI_10023716 PE=4 SV=1
contig_136	16534	tr|K1QTV9|K1QTV9_CRAGI	4320	3.00E-13	216	179	79	36.31	12524	11991	4157	4305	Collagen alpha-4(VI) chain OS=Crassostrea gigas GN=CGI_10023716 PE=4 SV=1
contig_136	16534	tr|K1QTV9|K1QTV9_CRAGI	4320	7.00E-13	213	185	92	31.35	16297	15755	25	204	Collagen alpha-4(VI) chain OS=Crassostrea gigas GN=CGI_10023716 PE=4 SV=1
contig_136	16534	tr|K1QTV9|K1QTV9_CRAGI	4320	1.00E-11	203	155	67	30.97	539	180	1678	1832	Collagen alpha-4(VI) chain OS=Crassostrea gigas GN=CGI_10023716 PE=4 SV=1
contig_136	16534	tr|K1QTV9|K1QTV9_CRAGI	4320	5.00E-09	180	80	47	47.5	1571	1335	430	507	Collagen alpha-4(VI) chain OS=Crassostrea gigas GN=CGI_10023716 PE=4 SV=1
contig_136	16534	tr|K1QTV9|K1QTV9_CRAGI	4320	8.00E-09	178	151	62	33.77	539	180	1003	1153	Collagen alpha-4(VI) chain OS=Crassostrea gigas GN=CGI_10023716 PE=4 SV=1
contig_136	16534	tr|K1QTV9|K1QTV9_CRAGI	4320	3.00E-08	174	182	89	24.18	16300	15755	223	402	Collagen alpha-4(VI) chain OS=Crassostrea gigas GN=CGI_10023716 PE=4 SV=1
contig_136	16534	tr|K1QTV9|K1QTV9_CRAGI	4320	4.00E-08	172	82	44	46.34	1457	1242	422	502	Collagen alpha-4(VI) chain OS=Crassostrea gigas GN=CGI_10023716 PE=4 SV=1
contig_136	16534	tr|K1QTV9|K1QTV9_CRAGI	4320	1.00E-07	169	70	41	48.57	371	165	1889	1958	Collagen alpha-4(VI) chain OS=Crassostrea gigas GN=CGI_10023716 PE=4 SV=1
contig_136	16534	tr|K1QTV9|K1QTV9_CRAGI	4320	1.00E-07	168	151	57	31.79	539	180	2155	2305	Collagen alpha-4(VI) chain OS=Crassostrea gigas GN=CGI_10023716 PE=4 SV=1
contig_136	16534	tr|K1QTV9|K1QTV9_CRAGI	4320	2.00E-07	167	71	47	47.89	368	159	520	589	Collagen alpha-4(VI) chain OS=Crassostrea gigas GN=CGI_10023716 PE=4 SV=1
contig_136	16534	tr|K1QTV9|K1QTV9_CRAGI	4320	3.00E-07	165	90	50	43.33	377	114	1537	1620	Collagen alpha-4(VI) chain OS=Crassostrea gigas GN=CGI_10023716 PE=4 SV=1
contig_136	16534	tr|K1QTV9|K1QTV9_CRAGI	4320	4.00E-07	164	66	38	51.52	374	180	2362	2427	Collagen alpha-4(VI) chain OS=Crassostrea gigas GN=CGI_10023716 PE=4 SV=1
contig_136	16534	tr|K1QTV9|K1QTV9_CRAGI	4320	1.00E-06	159	439	157	24.6	15140	13965	3915	4308	Collagen alpha-4(VI) chain OS=Crassostrea gigas GN=CGI_10023716 PE=4 SV=1
contig_136	16534	tr|K1QTV9|K1QTV9_CRAGI	4320	5.00E-06	154	65	39	46.15	371	180	2139	2203	Collagen alpha-4(VI) chain OS=Crassostrea gigas GN=CGI_10023716 PE=4 SV=1
contig_136	16534	tr|K1QTV9|K1QTV9_CRAGI	4320	7.00E-06	153	67	38	44.78	368	171	1418	1484	Collagen alpha-4(VI) chain OS=Crassostrea gigas GN=CGI_10023716 PE=4 SV=1
contig_147	3410	tr|K1QTP6|K1QTP6_CRAGI	1172	4.00E-171	1412	441	363	68.93	3408	2101	730	1170	Putative cation-transporting ATPase 13A1 OS=Crassostrea gigas GN=CGI_10026003 PE=3 SV=1
contig_152	1323	tr|Q8N0N2|Q8N0N2_LITLI	168	1.00E-09	162	165	78	29.09	240	677	1	165	SARP-19 (Precursor) OS=Littorina littorea GN=sarp-19 PE=2 SV=1
contig_163	854	tr|J7HZ94|J7HZ94_POMCA	181	7.00E-50	441	200	125	48	110	709	1	178	Kunitz-like protease inhibitor OS=Pomacea canaliculata PE=2 SV=1
contig_163	854	tr|J7HZ94|J7HZ94_POMCA	181	2.00E-18	222	119	74	43.7	356	712	19	125	Kunitz-like protease inhibitor OS=Pomacea canaliculata PE=2 SV=1
contig_168	1211	tr|Q0PKG1|Q0PKG1_HALDI	207	1.00E-24	273	157	88	40.13	577	1047	66	205	Ferritin OS=Haliotis discus discus PE=2 SV=1
contig_173	1345	tr|V3YYQ7|V3YYQ7_LOTGI	469	1.00E-99	815	336	209	48.21	1344	373	41	371	Uncharacterized protein (Fragment) OS=Lottia gigantea GN=LOTGIDRAFT_133687 PE=4 SV=1
contig_173	1345	tr|V3YYQ7|V3YYQ7_LOTGI	469	2.00E-10	177	55	38	54.55	259	95	412	466	Uncharacterized protein (Fragment) OS=Lottia gigantea GN=LOTGIDRAFT_133687 PE=4 SV=1
contig_178	1028	tr|Q8T9M0|Q8T9M0_LITLI	99	2.00E-06	132	61	38	45.9	784	966	22	82	KVN OS=Littorina littorea GN=kvn PE=4 SV=1
contig_183	396	tr|K7J280|K7J280_NASVI	615	2.00E-09	157	42	36	71.43	2	127	287	328	Uncharacterized protein OS=Nasonia vitripennis PE=3 SV=1
contig_188	3251	tr|V4BB62|V4BB62_LOTGI	531	7.00E-144	1168	312	250	69.55	2157	1225	216	524	Uncharacterized protein OS=Lottia gigantea GN=LOTGIDRAFT_199394 PE=4 SV=1
contig_194	1841	tr|V4B344|V4B344_LOTGI	219	7.00E-79	665	218	182	76.61	79	732	1	218	Uncharacterized protein OS=Lottia gigantea GN=LOTGIDRAFT_223715 PE=3 SV=1
contig_206	434	tr|N6TAI3|N6TAI3_DENPD	158	4.00E-13	176	139	68	34.53	396	1	1	127	Uncharacterized protein (Fragment) OS=Dendroctonus ponderosae GN=YQE_06110 PE=4 SV=1
contig_212	4733	tr|R7V670|R7V670_CAPTE	258	3.00E-90	780	228	191	71.49	4431	3760	29	256	Uncharacterized protein OS=Capitella teleta GN=CAPTEDRAFT_160101 PE=4 SV=1
contig_222	900	tr|Q8ITB4|Q8ITB4_ARGIR	259	2.00E-97	737	155	144	88.39	75	539	1	155	Ribosomal protein L OS=Argopecten irradians PE=2 SV=1
contig_222	900	tr|Q8ITB4|Q8ITB4_ARGIR	259	2.00E-97	236	48	44	91.67	581	724	188	235	Ribosomal protein L OS=Argopecten irradians PE=2 SV=1
contig_228	4373	tr|W4ZHK3|W4ZHK3_STRPU	1307	0	2542	1316	767	41.41	4157	309	23	1307	Uncharacterized protein OS=Strongylocentrotus purpuratus GN=Sp-PolypL_126 PE=4 SV=1
contig_234	3441	tr|V4BD00|V4BD00_LOTGI	723	0	1702	477	398	66.88	3	1412	54	530	Uncharacterized protein OS=Lottia gigantea GN=LOTGIDRAFT_103228 PE=4 SV=1
contig_234	3441	tr|V4BD00|V4BD00_LOTGI	723	1.00E-57	567	168	134	60.71	1647	2150	548	715	Uncharacterized protein OS=Lottia gigantea GN=LOTGIDRAFT_103228 PE=4 SV=1
contig_240	1603	tr|W4Y3V6|W4Y3V6_STRPU	1297	1.00E-11	116	65	37	44.62	1261	1443	548	612	Uncharacterized protein (Fragment) OS=Strongylocentrotus purpuratus GN=Sp-Hypp_67 PE=4 SV=1
contig_240	1603	tr|W4Y3V6|W4Y3V6_STRPU	1297	1.00E-11	98	51	28	41.18	1446	1595	614	664	Uncharacterized protein (Fragment) OS=Strongylocentrotus purpuratus GN=Sp-Hypp_67 PE=4 SV=1
contig_240	1603	tr|W4Y3V6|W4Y3V6_STRPU	1297	1.00E-11	55	26	18	34.62	1169	1246	529	554	Uncharacterized protein (Fragment) OS=Strongylocentrotus purpuratus GN=Sp-Hypp_67 PE=4 SV=1
contig_246	9276	tr|K1R460|K1R460_CRAGI	648	8.00E-91	829	330	216	52.12	9221	8235	25	308	Myb proto-oncogene protein OS=Crassostrea gigas GN=CGI_10025176 PE=4 SV=1
contig_246	9276	tr|K1R460|K1R460_CRAGI	648	3.00E-12	202	250	106	29.2	8039	7293	414	633	Myb proto-oncogene protein OS=Crassostrea gigas GN=CGI_10025176 PE=4 SV=1
contig_251	1168	tr|V4ARE0|V4ARE0_LOTGI	197	8.00E-50	450	200	139	44	187	786	1	196	Uncharacterized protein OS=Lottia gigantea GN=LOTGIDRAFT_238691 PE=3 SV=1
contig_256	11335	tr|V4AX82|V4AX82_LOTGI	1860	0	3031	1316	823	46.58	8698	4838	160	1458	Uncharacterized protein OS=Lottia gigantea GN=LOTGIDRAFT_174304 PE=3 SV=1
contig_256	11335	tr|V4AX82|V4AX82_LOTGI	1860	0	2490	1240	732	43.31	8698	4994	648	1777	Uncharacterized protein OS=Lottia gigantea GN=LOTGIDRAFT_174304 PE=3 SV=1
contig_256	11335	tr|V4AX82|V4AX82_LOTGI	1860	0	1702	603	419	54.06	10500	8737	20	621	Uncharacterized protein OS=Lottia gigantea GN=LOTGIDRAFT_174304 PE=3 SV=1
contig_256	11335	tr|V4AX82|V4AX82_LOTGI	1860	0	2370	964	621	47.41	7636	4832	26	978	Uncharacterized protein OS=Lottia gigantea GN=LOTGIDRAFT_174304 PE=3 SV=1
contig_256	11335	tr|V4AX82|V4AX82_LOTGI	1860	8.00E-173	1544	601	408	50.92	10500	8737	508	1100	Uncharacterized protein OS=Lottia gigantea GN=LOTGIDRAFT_174304 PE=3 SV=1
contig_256	11335	tr|V4AX82|V4AX82_LOTGI	1860	6.00E-119	1110	477	297	47.59	10485	9061	993	1461	Uncharacterized protein OS=Lottia gigantea GN=LOTGIDRAFT_174304 PE=3 SV=1
contig_256	11335	tr|V4AX82|V4AX82_LOTGI	1860	6.00E-96	918	487	270	40.25	6205	4838	16	495	Uncharacterized protein OS=Lottia gigantea GN=LOTGIDRAFT_174304 PE=3 SV=1
contig_256	11335	tr|V4AX82|V4AX82_LOTGI	1860	5.00E-21	281	360	158	26.67	10296	9220	1501	1779	Uncharacterized protein OS=Lottia gigantea GN=LOTGIDRAFT_174304 PE=3 SV=1
contig_281	3144	tr|V4A9J6|V4A9J6_LOTGI	1426	4.00E-65	639	379	217	39.58	3135	2020	998	1319	Uncharacterized protein OS=Lottia gigantea GN=LOTGIDRAFT_234067 PE=4 SV=1
contig_286	1930	tr|V4CBD2|V4CBD2_LOTGI	417	4.00E-113	917	242	200	65.7	1919	1194	174	415	Uncharacterized protein OS=Lottia gigantea GN=LOTGIDRAFT_226275 PE=4 SV=1
contig_292	1009	tr|V4BUM3|V4BUM3_LOTGI	379	1.00E-139	1061	331	244	58.91	995	3	32	359	Uncharacterized protein OS=Lottia gigantea GN=LOTGIDRAFT_162276 PE=4 SV=1
contig_297	1105	tr|V4A2F2|V4A2F2_LOTGI	152	2.00E-75	616	136	127	82.35	85	489	1	136	Uncharacterized protein OS=Lottia gigantea GN=LOTGIDRAFT_183100 PE=4 SV=1
contig_302	2003	tr|V3ZD70|V3ZD70_LOTGI	912	1.00E-39	419	165	116	53.33	1987	1505	127	291	Uncharacterized protein OS=Lottia gigantea GN=LOTGIDRAFT_154130 PE=4 SV=1
contig_302	2003	tr|V3ZD70|V3ZD70_LOTGI	912	1.00E-39	419	165	116	53.33	1987	1505	221	385	Uncharacterized protein OS=Lottia gigantea GN=LOTGIDRAFT_154130 PE=4 SV=1
contig_302	2003	tr|V3ZD70|V3ZD70_LOTGI	912	4.00E-38	407	166	119	48.19	1987	1502	315	480	Uncharacterized protein OS=Lottia gigantea GN=LOTGIDRAFT_154130 PE=4 SV=1
contig_302	2003	tr|V3ZD70|V3ZD70_LOTGI	912	4.00E-35	384	189	120	45.5	1990	1505	509	696	Uncharacterized protein OS=Lottia gigantea GN=LOTGIDRAFT_154130 PE=4 SV=1
contig_302	2003	tr|V3ZD70|V3ZD70_LOTGI	912	6.00E-34	374	186	119	43.55	1984	1505	627	812	Uncharacterized protein OS=Lottia gigantea GN=LOTGIDRAFT_154130 PE=4 SV=1
contig_302	2003	tr|V3ZD70|V3ZD70_LOTGI	912	1.00E-31	290	144	85	43.75	1422	1069	663	806	Uncharacterized protein OS=Lottia gigantea GN=LOTGIDRAFT_154130 PE=4 SV=1
contig_302	2003	tr|V3ZD70|V3ZD70_LOTGI	912	1.00E-31	118	42	30	42.86	1009	884	831	872	Uncharacterized protein OS=Lottia gigantea GN=LOTGIDRAFT_154130 PE=4 SV=1
contig_302	2003	tr|V3ZD70|V3ZD70_LOTGI	912	5.00E-31	349	122	86	54.92	1422	1069	258	379	Uncharacterized protein OS=Lottia gigantea GN=LOTGIDRAFT_154130 PE=4 SV=1
contig_302	2003	tr|V3ZD70|V3ZD70_LOTGI	912	5.00E-31	53	37	23	35.14	994	890	412	448	Uncharacterized protein OS=Lottia gigantea GN=LOTGIDRAFT_154130 PE=4 SV=1
contig_302	2003	tr|V3ZD70|V3ZD70_LOTGI	912	8.00E-31	349	122	86	54.92	1422	1069	164	285	Uncharacterized protein OS=Lottia gigantea GN=LOTGIDRAFT_154130 PE=4 SV=1
contig_302	2003	tr|V3ZD70|V3ZD70_LOTGI	912	8.00E-30	341	122	89	50.82	1422	1069	570	690	Uncharacterized protein OS=Lottia gigantea GN=LOTGIDRAFT_154130 PE=4 SV=1
contig_302	2003	tr|V3ZD70|V3ZD70_LOTGI	912	1.00E-27	323	199	113	39.2	1999	1505	405	603	Uncharacterized protein OS=Lottia gigantea GN=LOTGIDRAFT_154130 PE=4 SV=1
contig_302	2003	tr|V3ZD70|V3ZD70_LOTGI	912	2.00E-24	298	121	80	43.8	1422	1072	352	472	Uncharacterized protein OS=Lottia gigantea GN=LOTGIDRAFT_154130 PE=4 SV=1
contig_302	2003	tr|V3ZD70|V3ZD70_LOTGI	912	1.00E-23	281	152	84	42.76	1422	1069	446	597	Uncharacterized protein OS=Lottia gigantea GN=LOTGIDRAFT_154130 PE=4 SV=1
contig_302	2003	tr|V3ZD70|V3ZD70_LOTGI	912	1.00E-23	56	38	22	31.58	991	884	630	667	Uncharacterized protein OS=Lottia gigantea GN=LOTGIDRAFT_154130 PE=4 SV=1
contig_302	2003	tr|V3ZD70|V3ZD70_LOTGI	912	6.00E-22	277	128	83	45.31	1422	1069	64	191	Uncharacterized protein OS=Lottia gigantea GN=LOTGIDRAFT_154130 PE=4 SV=1
contig_302	2003	tr|V3ZD70|V3ZD70_LOTGI	912	1.00E-17	241	105	69	46.67	1996	1691	739	841	Uncharacterized protein OS=Lottia gigantea GN=LOTGIDRAFT_154130 PE=4 SV=1
contig_302	2003	tr|V3ZD70|V3ZD70_LOTGI	912	5.00E-17	236	168	96	35.71	1978	1505	30	197	Uncharacterized protein OS=Lottia gigantea GN=LOTGIDRAFT_154130 PE=4 SV=1
contig_302	2003	tr|V3ZD70|V3ZD70_LOTGI	912	6.00E-07	152	105	57	33.33	1422	1123	779	877	Uncharacterized protein OS=Lottia gigantea GN=LOTGIDRAFT_154130 PE=4 SV=1
contig_318	547	tr|V4AYT2|V4AYT2_LOTGI	834	5.00E-68	592	182	140	60.44	547	2	497	677	Uncharacterized protein OS=Lottia gigantea GN=LOTGIDRAFT_231210 PE=4 SV=1
contig_323	1953	tr|V3ZG58|V3ZG58_LOTGI	344	7.00E-139	1083	316	250	66.77	1716	775	30	343	Uncharacterized protein OS=Lottia gigantea GN=LOTGIDRAFT_197490 PE=3 SV=1
contig_328	5487	tr|R4VDM5|R4VDM5_9BIVA	1155	0	1178	696	418	37.36	1122	3050	318	1003	Apolipophorin OS=Hyriopsis cumingii PE=2 SV=1
contig_328	5487	tr|R4VDM5|R4VDM5_9BIVA	1155	0	599	290	177	43.1	221	1069	1	288	Apolipophorin OS=Hyriopsis cumingii PE=2 SV=1
contig_328	5487	tr|R4VDM5|R4VDM5_9BIVA	1155	0	129	116	58	27.59	3115	3462	1040	1154	Apolipophorin OS=Hyriopsis cumingii PE=2 SV=1
contig_333	4238	tr|V3ZMG1|V3ZMG1_LOTGI	792	0	2839	710	651	79.86	290	2413	39	748	Uncharacterized protein OS=Lottia gigantea GN=LOTGIDRAFT_197084 PE=3 SV=1
contig_343	436	tr|V4CRH3|V4CRH3_LOTGI	368	1.00E-16	207	62	50	58.06	1	186	304	365	Uncharacterized protein OS=Lottia gigantea GN=LOTGIDRAFT_208046 PE=4 SV=1
contig_353	524	tr|G3NPT7|G3NPT7_GASAC	396	2.00E-16	208	131	72	37.4	351	4	51	179	Uncharacterized protein (Fragment) OS=Gasterosteus aculeatus GN=SERPINB1 (1 of 3) PE=3 SV=1
contig_365	1305	tr|K1QDD0|K1QDD0_CRAGI	543	6.00E-22	268	230	105	30.87	684	7	102	322	Hemicentin-1 OS=Crassostrea gigas GN=CGI_10010053 PE=4 SV=1
contig_371	9246	tr|K1QMP0|K1QMP0_CRAGI	308	7.00E-97	842	302	222	55.96	37	939	5	304	Phosphopantothenate--cysteine ligase OS=Crassostrea gigas GN=CGI_10009124 PE=4 SV=1
contig_376	3453	tr|T1J099|T1J099_STRMM	284	2.00E-77	681	223	156	54.71	21	689	58	280	Uncharacterized protein OS=Strigamia maritima PE=4 SV=1
contig_387	2186	tr|T1P7W6|T1P7W6_MUSDO	333	6.00E-148	1149	333	270	68.77	2100	1102	1	332	Malate dehydrogenase OS=Musca domestica PE=2 SV=1
contig_393	1767	tr|S4RS65|S4RS65_PETMA	232	1.00E-36	368	123	96	68.29	2	364	110	232	Uncharacterized protein (Fragment) OS=Petromyzon marinus PE=3 SV=1
contig_398	479	tr|D7R6D6|D7R6D6_BIOGL	1445	7.00E-17	217	157	85	35.67	3	467	324	476	Thioester-containing protein 1.4 OS=Biomphalaria glabrata GN=TEP1 PE=2 SV=1
contig_403	2124	tr|V4B5S3|V4B5S3_LOTGI	826	4.00E-60	579	429	218	31.47	895	2118	388	808	Uncharacterized protein OS=Lottia gigantea GN=LOTGIDRAFT_156833 PE=4 SV=1
contig_408	1035	tr|Q8T9M0|Q8T9M0_LITLI	99	4.00E-06	130	60	37	46.67	623	802	22	81	KVN OS=Littorina littorea GN=kvn PE=4 SV=1
contig_414	5132	tr|V4AB85|V4AB85_LOTGI	180	1.00E-81	710	183	163	75.96	1401	1949	2	180	Uncharacterized protein (Fragment) OS=Lottia gigantea GN=LOTGIDRAFT_94754 PE=4 SV=1
contig_422	6566	tr|V4BHI5|V4BHI5_LOTGI	576	1.00E-26	319	117	79	52.14	1688	2038	458	573	Uncharacterized protein OS=Lottia gigantea GN=LOTGIDRAFT_234720 PE=4 SV=1
contig_422	6566	tr|V4BHI5|V4BHI5_LOTGI	576	8.00E-09	172	55	39	60	29	193	20	73	Uncharacterized protein OS=Lottia gigantea GN=LOTGIDRAFT_234720 PE=4 SV=1
contig_427	2442	tr|V4ATV5|V4ATV5_LOTGI	541	0	1428	310	288	86.45	1799	870	214	523	Uncharacterized protein OS=Lottia gigantea GN=LOTGIDRAFT_213954 PE=3 SV=1
contig_427	2442	tr|V4ATV5|V4ATV5_LOTGI	541	0	772	190	173	82.11	2400	1831	2	191	Uncharacterized protein OS=Lottia gigantea GN=LOTGIDRAFT_213954 PE=3 SV=1
contig_439	6359	tr|V3ZMB0|V3ZMB0_LOTGI	955	4.00E-51	527	293	177	46.08	6356	5490	676	948	Uncharacterized protein OS=Lottia gigantea GN=LOTGIDRAFT_120690 PE=4 SV=1
contig_446	2998	tr|T1UN12|T1UN12_9BIVA	174	4.00E-35	360	133	93	57.89	2625	2233	1	133	BTG1 OS=Hyriopsis schlegelii GN=BTG1 PE=2 SV=1
contig_452	2737	tr|V4B127|V4B127_LOTGI	295	2.00E-124	1002	278	228	73.02	2109	1282	9	281	Uncharacterized protein OS=Lottia gigantea GN=LOTGIDRAFT_109934 PE=4 SV=1
contig_457	2893	tr|B3EU24|B3EU24_AMOA5	1585	1.00E-25	312	275	155	34.91	2429	1644	773	1041	Uncharacterized protein OS=Amoebophilus asiaticus (strain 5a2) GN=Aasi_1435 PE=4 SV=1
contig_457	2893	tr|B3EU24|B3EU24_AMOA5	1585	1.00E-25	312	264	151	35.23	2411	1644	982	1239	Uncharacterized protein OS=Amoebophilus asiaticus (strain 5a2) GN=Aasi_1435 PE=4 SV=1
contig_457	2893	tr|B3EU24|B3EU24_AMOA5	1585	9.00E-24	297	253	137	37.55	2369	1644	533	777	Uncharacterized protein OS=Amoebophilus asiaticus (strain 5a2) GN=Aasi_1435 PE=4 SV=1
contig_457	2893	tr|B3EU24|B3EU24_AMOA5	1585	1.00E-22	286	275	152	34.18	2429	1644	1103	1371	Uncharacterized protein OS=Amoebophilus asiaticus (strain 5a2) GN=Aasi_1435 PE=4 SV=1
contig_457	2893	tr|B3EU24|B3EU24_AMOA5	1585	2.00E-21	277	250	136	36	2369	1644	665	909	Uncharacterized protein OS=Amoebophilus asiaticus (strain 5a2) GN=Aasi_1435 PE=4 SV=1
contig_457	2893	tr|B3EU24|B3EU24_AMOA5	1585	4.00E-21	274	292	156	33.22	2483	1644	893	1173	Uncharacterized protein OS=Amoebophilus asiaticus (strain 5a2) GN=Aasi_1435 PE=4 SV=1
contig_457	2893	tr|B3EU24|B3EU24_AMOA5	1585	9.00E-20	263	275	146	32.73	2429	1644	1037	1305	Uncharacterized protein OS=Amoebophilus asiaticus (strain 5a2) GN=Aasi_1435 PE=4 SV=1
contig_457	2893	tr|B3EU24|B3EU24_AMOA5	1585	1.00E-19	261	278	146	32.73	2429	1635	1301	1572	Uncharacterized protein OS=Amoebophilus asiaticus (strain 5a2) GN=Aasi_1435 PE=4 SV=1
contig_457	2893	tr|B3EU24|B3EU24_AMOA5	1585	5.00E-12	197	142	88	39.44	2411	1986	1444	1581	Uncharacterized protein OS=Amoebophilus asiaticus (strain 5a2) GN=Aasi_1435 PE=4 SV=1
contig_457	2893	tr|B3EU24|B3EU24_AMOA5	1585	4.00E-11	190	210	110	33.33	2411	1791	1378	1578	Uncharacterized protein OS=Amoebophilus asiaticus (strain 5a2) GN=Aasi_1435 PE=4 SV=1
contig_472	1062	tr|A0SGK0|A0SGK0_9CAEN	722	2.00E-137	1079	371	266	62.53	2	1060	336	706	Endo-beta-1,4-glucanase OS=Ampullaria crossean GN=eg65-c2 PE=2 SV=1
contig_482	2457	tr|V4AJ45|V4AJ45_LOTGI	433	2.00E-179	1377	405	323	66.42	33	1229	32	430	Uncharacterized protein OS=Lottia gigantea GN=LOTGIDRAFT_201919 PE=4 SV=1
contig_487	505	tr|D7QYI1|D7QYI1_BIOGL	1446	2.00E-34	351	160	101	46.88	3	479	147	304	Thioester-containing protein 1.5 OS=Biomphalaria glabrata GN=TEP1 PE=2 SV=1
contig_493	3072	tr|V3ZGR2|V3ZGR2_LOTGI	253	1.00E-71	634	222	167	52.7	1340	675	32	253	Uncharacterized protein OS=Lottia gigantea GN=LOTGIDRAFT_192130 PE=4 SV=1
contig_498	1630	tr|T1F8Q6|T1F8Q6_HELRO	242	3.00E-147	1119	235	222	88.51	19	723	1	235	Uncharacterized protein OS=Helobdella robusta GN=HELRODRAFT_175017 PE=3 SV=1
contig_503	527	tr|K1Q1M0|K1Q1M0_CRAGI	987	2.00E-13	148	61	42	45.9	344	526	127	185	Putative tyrosinase-like protein tyr-3 OS=Crassostrea gigas GN=CGI_10014286 PE=4 SV=1
contig_503	527	tr|K1Q1M0|K1Q1M0_CRAGI	987	2.00E-13	90	45	27	40	199	330	60	104	Putative tyrosinase-like protein tyr-3 OS=Crassostrea gigas GN=CGI_10014286 PE=4 SV=1
contig_514	805	tr|B5U9B3|B5U9B3_9BIVA	943	5.00E-107	878	268	196	63.81	776	3	477	743	Beta-glucosidase OS=Corbicula japonica GN=CjCel1A PE=2 SV=1
contig_514	805	tr|B5U9B3|B5U9B3_9BIVA	943	7.00E-67	595	260	156	46.92	752	3	26	276	Beta-glucosidase OS=Corbicula japonica GN=CjCel1A PE=2 SV=1
contig_525	746	tr|V5KPU0|V5KPU0_MELTU	3445	1.00E-37	385	159	112	54.72	3	476	752	910	Mega-hemocyanin OS=Melanoides tuberculata PE=2 SV=1
contig_525	746	tr|V5KPU0|V5KPU0_MELTU	3445	2.00E-23	274	75	55	62.67	521	745	965	1039	Mega-hemocyanin OS=Melanoides tuberculata PE=2 SV=1
contig_525	746	tr|V5KPU0|V5KPU0_MELTU	3445	2.00E-16	219	166	85	33.13	3	479	2823	2987	Mega-hemocyanin OS=Melanoides tuberculata PE=2 SV=1
contig_525	746	tr|V5KPU0|V5KPU0_MELTU	3445	2.00E-14	204	163	80	33.74	6	479	2001	2159	Mega-hemocyanin OS=Melanoides tuberculata PE=2 SV=1
contig_525	746	tr|V5KPU0|V5KPU0_MELTU	3445	7.00E-14	199	161	81	34.16	3	467	1165	1325	Mega-hemocyanin OS=Melanoides tuberculata PE=2 SV=1
contig_525	746	tr|V5KPU0|V5KPU0_MELTU	3445	2.00E-11	179	157	79	29.94	9	440	2414	2569	Mega-hemocyanin OS=Melanoides tuberculata PE=2 SV=1
contig_525	746	tr|V5KPU0|V5KPU0_MELTU	3445	6.00E-11	175	98	56	36.73	3	296	3233	3330	Mega-hemocyanin OS=Melanoides tuberculata PE=2 SV=1
contig_525	746	tr|V5KPU0|V5KPU0_MELTU	3445	5.00E-10	167	180	85	28.89	3	479	1575	1743	Mega-hemocyanin OS=Melanoides tuberculata PE=2 SV=1
contig_525	746	tr|V5KPU0|V5KPU0_MELTU	3445	1.00E-07	148	77	44	40.26	521	745	2634	2700	Mega-hemocyanin OS=Melanoides tuberculata PE=2 SV=1
contig_525	746	tr|V5KPU0|V5KPU0_MELTU	3445	4.00E-07	145	80	45	40	521	745	550	627	Mega-hemocyanin OS=Melanoides tuberculata PE=2 SV=1
contig_530	7232	tr|V4AF14|V4AF14_LOTGI	578	6.00E-138	1173	465	336	53.12	7232	5853	126	568	Uncharacterized protein (Fragment) OS=Lottia gigantea GN=LOTGIDRAFT_104744 PE=4 SV=1
contig_554	5279	tr|V4B2B0|V4B2B0_LOTGI	1128	0	4090	1114	935	73.43	1991	5266	1	1112	Uncharacterized protein OS=Lottia gigantea GN=LOTGIDRAFT_225116 PE=4 SV=1
contig_559	2005	tr|V4CPG2|V4CPG2_LOTGI	1054	6.00E-113	965	393	242	48.85	950	2005	2	392	Uncharacterized protein OS=Lottia gigantea GN=LOTGIDRAFT_237425 PE=4 SV=1
contig_569	2685	tr|V4AKH0|V4AKH0_LOTGI	686	2.00E-65	620	372	228	40.59	2685	1573	311	682	Uncharacterized protein OS=Lottia gigantea GN=LOTGIDRAFT_228691 PE=4 SV=1
contig_575	1743	tr|V3ZM20|V3ZM20_LOTGI	162	6.00E-35	350	76	72	85.53	1583	1356	30	105	Uncharacterized protein OS=Lottia gigantea GN=LOTGIDRAFT_207166 PE=3 SV=1
contig_585	490	tr|V5IFH8|V5IFH8_IXORI	236	2.00E-08	145	105	57	37.14	197	490	97	200	Putative mam and ldl-receptor class a domain-containing protein (Fragment) OS=Ixodes ricinus PE=2 SV=1
contig_590	1566	tr|C3ZA51|C3ZA51_BRAFL	613	4.00E-78	685	242	172	50	1563	841	99	340	Putative uncharacterized protein OS=Branchiostoma floridae GN=BRAFLDRAFT_77605 PE=4 SV=1
contig_590	1566	tr|C3ZA51|C3ZA51_BRAFL	613	2.00E-20	259	85	67	51.76	1560	1306	472	556	Putative uncharacterized protein OS=Branchiostoma floridae GN=BRAFLDRAFT_77605 PE=4 SV=1
contig_595	2143	tr|V3ZBA8|V3ZBA8_LOTGI	224	1.00E-13	148	69	45	47.83	144	344	157	224	Uncharacterized protein (Fragment) OS=Lottia gigantea GN=LOTGIDRAFT_126160 PE=3 SV=1
contig_595	2143	tr|V3ZBA8|V3ZBA8_LOTGI	224	1.00E-13	103	32	24	59.38	10	105	117	147	Uncharacterized protein (Fragment) OS=Lottia gigantea GN=LOTGIDRAFT_126160 PE=3 SV=1
contig_605	1974	tr|C3YCS7|C3YCS7_BRAFL	447	7.00E-24	286	163	100	36.2	446	934	2	161	Putative uncharacterized protein OS=Branchiostoma floridae GN=BRAFLDRAFT_90805 PE=4 SV=1
contig_605	1974	tr|C3YCS7|C3YCS7_BRAFL	447	3.00E-17	234	178	99	33.71	308	838	188	349	Putative uncharacterized protein OS=Branchiostoma floridae GN=BRAFLDRAFT_90805 PE=4 SV=1
contig_620	2214	tr|V4C831|V4C831_LOTGI	971	4.00E-114	974	361	275	59.28	329	1369	45	403	Uncharacterized protein OS=Lottia gigantea GN=LOTGIDRAFT_228394 PE=4 SV=1
contig_620	2214	tr|V4C831|V4C831_LOTGI	971	3.00E-47	483	208	155	58.17	1594	2214	482	687	Uncharacterized protein OS=Lottia gigantea GN=LOTGIDRAFT_228394 PE=4 SV=1
contig_625	513	tr|K1Q679|K1Q679_CRAGI	310	1.00E-10	164	146	69	28.77	54	476	169	298	Uncharacterized protein OS=Crassostrea gigas GN=CGI_10013214 PE=4 SV=1
contig_630	1541	tr|F1DB61|F1DB61_9ANNE	202	7.00E-89	723	199	167	75.38	866	1462	4	202	Ribosomal protein rpl6 (Fragment) OS=Glycera tridactyla PE=2 SV=1
contig_636	783	tr|Q1RQ18|Q1RQ18_CRAGI	371	3.00E-47	435	132	99	58.33	397	2	9	139	Chit3 protein OS=Crassostrea gigas GN=chit3 PE=2 SV=1
contig_641	4398	tr|V4B3W1|V4B3W1_LOTGI	600	0	2069	612	497	61.27	97	1926	1	600	Uncharacterized protein OS=Lottia gigantea GN=LOTGIDRAFT_151904 PE=4 SV=1
contig_651	6960	tr|V4BBN1|V4BBN1_LOTGI	932	4.00E-64	635	629	317	36.88	3042	1210	185	757	Uncharacterized protein OS=Lottia gigantea GN=LOTGIDRAFT_230041 PE=4 SV=1
contig_651	6960	tr|V4BBN1|V4BBN1_LOTGI	932	2.00E-32	373	123	89	56.1	3687	3319	24	146	Uncharacterized protein OS=Lottia gigantea GN=LOTGIDRAFT_230041 PE=4 SV=1
contig_657	2584	tr|V4AH34|V4AH34_LOTGI	420	2.00E-142	1131	386	294	60.88	465	1604	35	420	Uncharacterized protein OS=Lottia gigantea GN=LOTGIDRAFT_178433 PE=3 SV=1
contig_662	567	tr|G9HSP6|G9HSP6_VENPH	149	1.00E-21	238	68	53	69.12	203	6	1	67	Microsomal glutathione S-transferase OS=Venerupis philippinarum GN=GSTMi PE=2 SV=1
contig_667	7416	tr|B3CK20|B3CK20_PORPE	349	3.00E-39	265	122	78	44.26	3975	4340	79	200	Transposase OS=Portunus pelagicus GN=tnpA PE=4 SV=1
contig_667	7416	tr|B3CK20|B3CK20_PORPE	349	3.00E-39	145	149	67	32.89	4342	4734	204	349	Transposase OS=Portunus pelagicus GN=tnpA PE=4 SV=1
contig_667	7416	tr|B3CK20|B3CK20_PORPE	349	3.00E-39	85	38	24	44.74	3761	3874	7	44	Transposase OS=Portunus pelagicus GN=tnpA PE=4 SV=1
contig_667	7416	tr|B3CK20|B3CK20_PORPE	349	3.00E-39	65	35	18	34.29	3847	3951	36	70	Transposase OS=Portunus pelagicus GN=tnpA PE=4 SV=1
contig_678	673	tr|Q1RQ18|Q1RQ18_CRAGI	371	1.00E-45	421	128	95	58.59	282	665	9	135	Chit3 protein OS=Crassostrea gigas GN=chit3 PE=2 SV=1
contig_683	1737	tr|K1R748|K1R748_CRAGI	1027	6.00E-87	772	212	181	73.58	202	819	800	1011	Splicing factor 4 OS=Crassostrea gigas GN=CGI_10018300 PE=4 SV=1
contig_688	3530	tr|K1R0X8|K1R0X8_CRAGI	1952	0	2543	918	672	53.38	3527	786	774	1681	E3 ubiquitin-protein ligase SHPRH OS=Crassostrea gigas GN=CGI_10016368 PE=4 SV=1
contig_693	5233	tr|V3ZBQ1|V3ZBQ1_LOTGI	1122	3.00E-137	722	659	308	30.96	2266	323	539	1121	Uncharacterized protein OS=Lottia gigantea GN=LOTGIDRAFT_165579 PE=4 SV=1
contig_693	5233	tr|V3ZBQ1|V3ZBQ1_LOTGI	1122	3.00E-137	605	514	258	31.52	3803	2301	29	512	Uncharacterized protein OS=Lottia gigantea GN=LOTGIDRAFT_165579 PE=4 SV=1
contig_698	376	tr|K1RG88|K1RG88_CRAGI	124	5.00E-17	200	60	46	61.67	195	374	54	113	Activated RNA polymerase II transcriptional coactivator p15 OS=Crassostrea gigas GN=CGI_10015925 PE=4 SV=1
contig_705	3686	tr|V4BGW3|V4BGW3_LOTGI	396	2.00E-76	687	392	219	40.31	3365	2238	15	388	Uncharacterized protein OS=Lottia gigantea GN=LOTGIDRAFT_227836 PE=4 SV=1
contig_710	1613	tr|Q8ITB7|Q8ITB7_ARGIR	259	6.00E-144	1098	257	227	78.21	40	810	3	259	Ribosomal protein S4 (Fragment) OS=Argopecten irradians PE=2 SV=1
contig_715	12529	tr|K1RLV6|K1RLV6_CRAGI	491	4.00E-52	523	263	159	43.35	12519	11818	1	261	mRNA-decapping enzyme 1B OS=Crassostrea gigas GN=CGI_10018841 PE=4 SV=1
contig_727	3515	tr|V4BR05|V4BR05_LOTGI	195	2.00E-39	396	200	133	54	275	865	1	179	Uncharacterized protein OS=Lottia gigantea GN=LOTGIDRAFT_228790 PE=4 SV=1
contig_738	4896	tr|H3AQX1|H3AQX1_LATCH	2936	1.00E-32	377	624	249	25.96	4889	3060	1197	1693	Uncharacterized protein (Fragment) OS=Latimeria chalumnae PE=4 SV=1
contig_738	4896	tr|H3AQX1|H3AQX1_LATCH	2936	1.00E-26	326	603	224	23.88	4877	3090	43	505	Uncharacterized protein (Fragment) OS=Latimeria chalumnae PE=4 SV=1
contig_738	4896	tr|H3AQX1|H3AQX1_LATCH	2936	1.00E-24	309	622	232	24.6	4886	3042	152	636	Uncharacterized protein (Fragment) OS=Latimeria chalumnae PE=4 SV=1
contig_738	4896	tr|H3AQX1|H3AQX1_LATCH	2936	4.00E-17	244	514	188	23.35	4820	3312	642	1046	Uncharacterized protein (Fragment) OS=Latimeria chalumnae PE=4 SV=1
contig_738	4896	tr|H3AQX1|H3AQX1_LATCH	2936	1.00E-06	154	221	93	24.43	4886	4233	2741	2936	Uncharacterized protein (Fragment) OS=Latimeria chalumnae PE=4 SV=1
contig_738	4896	tr|H3AQX1|H3AQX1_LATCH	2936	2.00E-06	152	178	76	26.97	3632	3099	1170	1323	Uncharacterized protein (Fragment) OS=Latimeria chalumnae PE=4 SV=1
contig_738	4896	tr|H3AQX1|H3AQX1_LATCH	2936	8.00E-06	147	101	56	31.68	3611	3309	19	118	Uncharacterized protein (Fragment) OS=Latimeria chalumnae PE=4 SV=1
contig_743	1415	tr|F7F1H2|F7F1H2_ORNAN	519	2.00E-25	295	322	138	32.3	338	1270	230	518	Uncharacterized protein OS=Ornithorhynchus anatinus GN=UBOX5 PE=4 SV=2
contig_754	6939	tr|V4BAX2|V4BAX2_LOTGI	1199	3.00E-83	798	320	218	55.31	6	956	20	314	Uncharacterized protein OS=Lottia gigantea GN=LOTGIDRAFT_171725 PE=4 SV=1
contig_754	6939	tr|V4BAX2|V4BAX2_LOTGI	1199	2.00E-44	475	366	203	43.44	2802	3848	857	1189	Uncharacterized protein OS=Lottia gigantea GN=LOTGIDRAFT_171725 PE=4 SV=1
contig_754	6939	tr|V4BAX2|V4BAX2_LOTGI	1199	3.00E-19	263	123	84	52.03	1089	1442	380	495	Uncharacterized protein OS=Lottia gigantea GN=LOTGIDRAFT_171725 PE=4 SV=1
contig_754	6939	tr|V4BAX2|V4BAX2_LOTGI	1199	2.00E-15	231	129	81	45.74	2121	2498	704	830	Uncharacterized protein OS=Lottia gigantea GN=LOTGIDRAFT_171725 PE=4 SV=1
contig_764	947	tr|V4A6S5|V4A6S5_LOTGI	480	8.00E-124	963	305	221	56.07	31	945	59	360	Uncharacterized protein OS=Lottia gigantea GN=LOTGIDRAFT_216931 PE=3 SV=1
contig_769	6407	tr|V4B2P3|V4B2P3_LOTGI	473	2.00E-84	763	403	253	41.69	5240	4044	77	473	Uncharacterized protein OS=Lottia gigantea GN=LOTGIDRAFT_229816 PE=4 SV=1
contig_774	3086	tr|R4G8N4|R4G8N4_RHOPR	224	9.00E-72	632	206	148	56.8	176	781	1	205	Putative member of the intramitochondrial sorting protein family OS=Rhodnius prolixus PE=2 SV=1
contig_779	641	tr|B0Z9Q6|B0Z9Q6_9BILA	149	9.00E-78	616	147	141	90.48	97	537	3	149	Ribosomal protein rps15 OS=Lineus viridis PE=2 SV=1
contig_789	7728	tr|V4ARY6|V4ARY6_LOTGI	895	0	1782	827	545	52.72	7390	4943	118	883	Uncharacterized protein OS=Lottia gigantea GN=LOTGIDRAFT_158241 PE=4 SV=1
contig_799	7489	tr|K1RZX4|K1RZX4_CRAGI	901	1.00E-173	1468	744	440	42.34	6675	4534	173	888	Testis-expressed sequence 2 protein OS=Crassostrea gigas GN=CGI_10025607 PE=4 SV=1
contig_804	698	tr|B7P031|B7P031_9BIVA	225	2.00E-65	543	157	126	69.43	461	6	2	157	Boule (Fragment) OS=Azumapecten farreri PE=2 SV=1
contig_814	420	tr|U3HG93|U3HG93_PSEAC	174	2.00E-07	135	134	51	32.84	383	36	53	172	Uncharacterized protein OS=Pseudomonas alcaligenes OT 69 GN=L682_06020 PE=4 SV=1
contig_825	2325	tr|K1Q056|K1Q056_CRAGI	1011	9.00E-51	512	128	112	72.66	1	384	880	1007	Calpain-A OS=Crassostrea gigas GN=CGI_10026186 PE=4 SV=1
contig_830	765	tr|V4B6D0|V4B6D0_LOTGI	529	1.00E-40	274	82	64	60.98	6	251	370	451	Uncharacterized protein OS=Lottia gigantea GN=LOTGIDRAFT_108247 PE=4 SV=1
contig_830	765	tr|V4B6D0|V4B6D0_LOTGI	529	1.00E-40	205	64	52	59.38	247	438	466	529	Uncharacterized protein OS=Lottia gigantea GN=LOTGIDRAFT_108247 PE=4 SV=1
contig_846	2801	tr|K1S3M0|K1S3M0_CRAGI	900	0	2305	846	610	56.5	269	2800	1	811	Tubulin polyglutamylase TTLL7 OS=Crassostrea gigas GN=CGI_10028200 PE=4 SV=1
contig_852	2209	tr|V4ATU8|V4ATU8_LOTGI	169	3.00E-86	718	149	144	90.6	2126	1680	21	169	Uncharacterized protein OS=Lottia gigantea GN=LOTGIDRAFT_230842 PE=4 SV=1
contig_872	1834	tr|W4YAX5|W4YAX5_STRPU	292	1.00E-119	946	278	212	61.51	897	1730	11	288	Uncharacterized protein OS=Strongylocentrotus purpuratus PE=4 SV=1
contig_884	2009	tr|V4CHY1|V4CHY1_LOTGI	664	3.00E-79	707	449	239	39.2	1924	614	268	662	Uncharacterized protein OS=Lottia gigantea GN=LOTGIDRAFT_238152 PE=4 SV=1
contig_890	2178	tr|K1PFL5|K1PFL5_CRAGI	745	0	1084	395	274	52.66	1306	125	260	652	Putative beta-D-xylosidase 2 OS=Crassostrea gigas GN=CGI_10001825 PE=4 SV=1
contig_890	2178	tr|K1PFL5|K1PFL5_CRAGI	745	0	870	274	207	59.85	2106	1291	1	267	Putative beta-D-xylosidase 2 OS=Crassostrea gigas GN=CGI_10001825 PE=4 SV=1
contig_900	1576	tr|V4A0L2|V4A0L2_LOTGI	250	2.00E-94	766	227	193	69.6	95	775	24	250	Uncharacterized protein OS=Lottia gigantea GN=LOTGIDRAFT_214161 PE=4 SV=1
contig_928	3947	tr|K1PCA0|K1PCA0_CRAGI	624	0	1908	606	489	69.64	3196	1397	1	579	Septin-7 OS=Crassostrea gigas GN=CGI_10003886 PE=3 SV=1
contig_934	2841	tr|K1P746|K1P746_CRAGI	557	4.00E-161	1277	490	327	51.43	2808	1351	69	555	Glutathione synthetase OS=Crassostrea gigas GN=CGI_10008507 PE=4 SV=1
contig_939	4948	tr|V4A004|V4A004_LOTGI	347	3.00E-28	324	130	88	54.62	1268	1654	217	342	Uncharacterized protein OS=Lottia gigantea GN=LOTGIDRAFT_234592 PE=4 SV=1
contig_939	4948	tr|V4A004|V4A004_LOTGI	347	1.00E-18	247	92	66	57.61	341	616	1	87	Uncharacterized protein OS=Lottia gigantea GN=LOTGIDRAFT_234592 PE=4 SV=1
contig_944	768	tr|V9LL90|V9LL90_9VEST	594	1.00E-66	416	142	101	56.34	768	355	271	411	Cellulase OS=Haliotis gigantea PE=2 SV=1
contig_944	768	tr|V9LL90|V9LL90_9VEST	594	1.00E-66	290	99	78	66.67	302	6	448	543	Cellulase OS=Haliotis gigantea PE=2 SV=1
contig_961	4260	tr|V4AUN7|V4AUN7_LOTGI	633	4.00E-149	1208	426	303	58.45	767	1942	205	630	Uncharacterized protein (Fragment) OS=Lottia gigantea GN=LOTGIDRAFT_203020 PE=4 SV=1
contig_961	4260	tr|V4AUN7|V4AUN7_LOTGI	633	4.00E-149	221	95	69	56.84	481	765	81	174	Uncharacterized protein (Fragment) OS=Lottia gigantea GN=LOTGIDRAFT_203020 PE=4 SV=1
contig_966	4029	tr|V4A0Q6|V4A0Q6_LOTGI	264	3.00E-37	386	195	122	45.64	371	955	62	234	Uncharacterized protein OS=Lottia gigantea GN=LOTGIDRAFT_128589 PE=4 SV=1
contig_996	3169	tr|C3Y265|C3Y265_BRAFL	530	4.00E-134	1100	424	295	53.77	793	2040	35	452	Putative uncharacterized protein OS=Branchiostoma floridae GN=BRAFLDRAFT_114929 PE=4 SV=1
contig_1001	2981	tr|K1PJF0|K1PJF0_CRAGI	1838	3.00E-135	1180	814	441	38.33	2410	2	35	832	Cadherin-23 OS=Crassostrea gigas GN=CGI_10009978 PE=4 SV=1
contig_1001	2981	tr|K1PJF0|K1PJF0_CRAGI	1838	1.00E-47	496	775	341	28.52	2416	275	373	1080	Cadherin-23 OS=Crassostrea gigas GN=CGI_10009978 PE=4 SV=1
contig_1001	2981	tr|K1PJF0|K1PJF0_CRAGI	1838	8.00E-36	399	734	335	25.89	2323	251	619	1316	Cadherin-23 OS=Crassostrea gigas GN=CGI_10009978 PE=4 SV=1
contig_1001	2981	tr|K1PJF0|K1PJF0_CRAGI	1838	5.00E-32	367	816	355	27.08	2314	8	291	1047	Cadherin-23 OS=Crassostrea gigas GN=CGI_10009978 PE=4 SV=1
contig_1001	2981	tr|K1PJF0|K1PJF0_CRAGI	1838	5.00E-19	257	746	319	25.47	2491	467	790	1494	Cadherin-23 OS=Crassostrea gigas GN=CGI_10009978 PE=4 SV=1
contig_1001	2981	tr|K1PJF0|K1PJF0_CRAGI	1838	7.00E-19	256	753	313	27.22	2446	386	684	1381	Cadherin-23 OS=Crassostrea gigas GN=CGI_10009978 PE=4 SV=1
contig_1007	6935	tr|V4B4U6|V4B4U6_LOTGI	941	0	3534	815	723	77.55	6935	4494	88	902	Uncharacterized protein OS=Lottia gigantea GN=LOTGIDRAFT_133465 PE=4 SV=1
contig_1012	931	tr|A8UEZ2|A8UEZ2_AREMA	257	7.00E-116	889	250	202	73.6	795	85	8	257	Ribosomal protein rpl7a (Fragment) OS=Arenicola marina PE=2 SV=1
contig_1024	4658	tr|K1R2S5|K1R2S5_CRAGI	574	8.00E-23	286	99	88	71.72	2	295	374	472	PX domain-containing protein kinase-like protein OS=Crassostrea gigas GN=CGI_10012829 PE=4 SV=1
contig_1030	979	tr|V4AAF1|V4AAF1_LOTGI	337	9.00E-107	838	206	179	75.24	788	171	132	337	Uncharacterized protein (Fragment) OS=Lottia gigantea GN=LOTGIDRAFT_82870 PE=4 SV=1
contig_1036	1101	tr|A5HIE9|A5HIE9_9BIVA	217	7.00E-134	1010	215	196	86.51	843	199	1	215	Putative tumor suppressor QM protein OS=Pinctada martensi PE=2 SV=1
contig_1049	1843	tr|K1RD19|K1RD19_CRAGI	226	2.00E-38	382	103	80	64.08	1700	1392	4	106	RNA-binding protein 4 OS=Crassostrea gigas GN=CGI_10024605 PE=4 SV=1
contig_1059	2758	tr|K1QYH8|K1QYH8_CRAGI	1130	8.00E-22	279	78	66	65.38	2	235	778	855	Latrophilin-3 OS=Crassostrea gigas GN=CGI_10020428 PE=3 SV=1
contig_1059	2758	tr|K1QYH8|K1QYH8_CRAGI	1130	3.00E-07	156	93	56	40.86	509	787	946	1028	Latrophilin-3 OS=Crassostrea gigas GN=CGI_10020428 PE=3 SV=1
contig_1064	1786	tr|B7P6R0|B7P6R0_IXOSC	959	1.00E-63	600	192	138	58.33	508	1083	771	959	Bromo adjacent homology (BAH) domain-containing protein OS=Ixodes scapularis GN=IscW_ISCW000975 PE=4 SV=1
contig_1069	907	tr|S9W9S6|S9W9S6_9CETA	1118	9.00E-06	136	35	29	62.86	903	799	51	85	Low-density lipoprotein receptor-related protein 1-like protein OS=Camelus ferus GN=CB1_000913003 PE=4 SV=1
contig_1074	3395	tr|V3ZM90|V3ZM90_LOTGI	729	0	1774	493	401	67.14	3394	1916	1	489	Uncharacterized protein OS=Lottia gigantea GN=LOTGIDRAFT_177525 PE=4 SV=1
contig_1074	3395	tr|V3ZM90|V3ZM90_LOTGI	729	0	989	240	208	71.67	1911	1192	490	729	Uncharacterized protein OS=Lottia gigantea GN=LOTGIDRAFT_177525 PE=4 SV=1
contig_1079	1123	tr|V4BIX1|V4BIX1_LOTGI	124	5.00E-08	146	91	52	38.46	583	311	14	100	Uncharacterized protein OS=Lottia gigantea GN=LOTGIDRAFT_165383 PE=4 SV=1
contig_1084	1326	tr|J9Q398|J9Q398_OSTED	193	9.00E-118	908	193	182	89.12	2	580	1	193	Ribosomal protein S7 OS=Ostrea edulis PE=2 SV=1
contig_1089	7239	tr|Q1WKE1|Q1WKE1_NASRE	187	5.00E-91	784	160	159	98.75	7042	6563	1	160	Ras OS=Nassarius reticulatus GN=ras PE=2 SV=1
contig_1102	10244	tr|V4BB30|V4BB30_LOTGI	950	0	2654	943	741	63.52	1507	4311	2	928	Uncharacterized protein (Fragment) OS=Lottia gigantea GN=LOTGIDRAFT_137764 PE=4 SV=1
contig_1112	7325	tr|V4AKP3|V4AKP3_LOTGI	724	7.00E-167	1063	279	230	68.1	774	1592	440	716	Oxysterol-binding protein (Fragment) OS=Lottia gigantea GN=LOTGIDRAFT_152778 PE=3 SV=1
contig_1112	7325	tr|V4AKP3|V4AKP3_LOTGI	724	7.00E-167	522	270	165	48.89	8	793	188	446	Oxysterol-binding protein (Fragment) OS=Lottia gigantea GN=LOTGIDRAFT_152778 PE=3 SV=1
contig_1124	2444	tr|V4A9M0|V4A9M0_LOTGI	586	0	1464	570	387	48.95	1859	153	6	574	Uncharacterized protein OS=Lottia gigantea GN=LOTGIDRAFT_157979 PE=4 SV=1
contig_1130	5852	tr|N1QRZ3|N1QRZ3_AEGTA	171	6.00E-08	156	47	36	55.32	739	599	104	150	RING-H2 finger protein ATL4O OS=Aegilops tauschii GN=F775_23434 PE=4 SV=1
contig_1140	2288	tr|V9LL90|V9LL90_9VEST	594	1.00E-99	849	317	230	57.41	3	950	275	586	Cellulase OS=Haliotis gigantea PE=2 SV=1
contig_1150	5931	tr|V4A112|V4A112_LOTGI	961	0	3095	729	647	83.95	32	2158	1	727	Uncharacterized protein OS=Lottia gigantea GN=LOTGIDRAFT_203023 PE=4 SV=1
contig_1150	5931	tr|V4A112|V4A112_LOTGI	961	1.00E-96	891	231	194	66.67	2172	2864	731	961	Uncharacterized protein OS=Lottia gigantea GN=LOTGIDRAFT_203023 PE=4 SV=1
contig_1155	4710	tr|V4ALU3|V4ALU3_LOTGI	894	0	2482	935	640	52.94	4138	1382	10	894	Uncharacterized protein OS=Lottia gigantea GN=LOTGIDRAFT_116621 PE=4 SV=1
contig_1160	2326	tr|K1R2Q9|K1R2Q9_CRAGI	393	0	1463	352	302	73.86	217	1272	42	393	Aspartate aminotransferase OS=Crassostrea gigas GN=CGI_10017668 PE=3 SV=1
contig_1165	4761	tr|V3ZPS1|V3ZPS1_LOTGI	217	6.00E-117	969	214	203	92.52	4447	3812	1	214	Uncharacterized protein OS=Lottia gigantea GN=LOTGIDRAFT_222012 PE=3 SV=1
contig_1175	2918	tr|K1PPI1|K1PPI1_CRAGI	630	1.00E-31	356	313	149	29.07	596	1423	74	381	Inhibitor of apoptosis protein OS=Crassostrea gigas GN=CGI_10005393 PE=4 SV=1
contig_1181	1009	tr|V4B6X0|V4B6X0_LOTGI	637	2.00E-69	540	205	148	49.76	939	325	90	294	Uncharacterized protein OS=Lottia gigantea GN=LOTGIDRAFT_236277 PE=4 SV=1
contig_1181	1009	tr|V4B6X0|V4B6X0_LOTGI	637	2.00E-69	192	96	59	43.75	287	3	334	429	Uncharacterized protein OS=Lottia gigantea GN=LOTGIDRAFT_236277 PE=4 SV=1
contig_1186	1210	tr|K1QBR5|K1QBR5_CRAGI	3620	3.00E-70	645	400	226	34.25	6	1199	790	1173	Uncharacterized protein OS=Crassostrea gigas GN=CGI_10018340 PE=4 SV=1
contig_1197	3465	tr|V4B6A1|V4B6A1_LOTGI	479	4.00E-113	956	507	334	45.17	3136	1643	4	479	Uncharacterized protein OS=Lottia gigantea GN=LOTGIDRAFT_210994 PE=4 SV=1
contig_1202	5909	tr|K1PGP0|K1PGP0_CRAGI	348	6.00E-160	1303	349	302	73.93	447	1475	1	348	PDZ domain-containing protein GIPC1 OS=Crassostrea gigas GN=CGI_10005383 PE=4 SV=1
contig_1227	2034	tr|Q9NHX3|Q9NHX3_NUCLP	341	0	1394	343	301	77.26	119	1147	1	341	Malate dehydrogenase OS=Nucella lapillus GN=Mdh PE=2 SV=1
contig_1232	1914	tr|C1BXD6|C1BXD6_ESOLU	84	2.00E-37	362	84	79	94.05	147	398	1	84	40S ribosomal protein S27 OS=Esox lucius GN=RS27 PE=3 SV=1
contig_1243	9459	tr|H9KMK1|H9KMK1_APIME	332	4.00E-112	959	305	222	57.7	9374	8460	28	329	Uncharacterized protein OS=Apis mellifera GN=LOC100578006 PE=4 SV=1
contig_1248	9544	tr|K1Q9V9|K1Q9V9_CRAGI	939	0	2433	910	648	57.25	9214	6542	75	939	B-box type zinc finger protein ncl-1 OS=Crassostrea gigas GN=CGI_10012198 PE=4 SV=1
contig_1258	2641	tr|V4A301|V4A301_LOTGI	265	4.00E-85	727	256	183	50.39	1161	1922	1	256	Uncharacterized protein OS=Lottia gigantea GN=LOTGIDRAFT_159033 PE=4 SV=1
contig_1263	1262	tr|Q1EHI9|Q1EHI9_LITLI	136	8.00E-07	138	78	44	37.18	1198	995	1	78	Anoxia-induced grl-like protein OS=Littorina littorea GN=grl PE=2 SV=1
contig_1268	11310	tr|K1QII9|K1QII9_CRAGI	467	0	1559	420	339	71.67	8132	6882	48	467	Non-specific lipid-transfer protein OS=Crassostrea gigas GN=CGI_10023480 PE=3 SV=1
contig_1278	858	tr|K1R9M0|K1R9M0_CRAGI	160	8.00E-18	217	109	64	39.45	785	462	28	136	Perlucin OS=Crassostrea gigas GN=CGI_10017462 PE=4 SV=1
contig_1284	1032	tr|K1R4C4|K1R4C4_CRAGI	606	2.00E-74	643	164	138	65.85	6	497	429	592	Acyl-CoA synthetase family member 2, mitochondrial OS=Crassostrea gigas GN=CGI_10015331 PE=4 SV=1
contig_1289	6868	tr|V3Z366|V3Z366_LOTGI	283	4.00E-101	868	266	206	57.89	695	1486	12	277	Uncharacterized protein OS=Lottia gigantea GN=LOTGIDRAFT_235927 PE=4 SV=1
contig_1289	6868	tr|V3Z366|V3Z366_LOTGI	283	2.00E-60	565	273	180	47.25	3669	4472	12	282	Uncharacterized protein OS=Lottia gigantea GN=LOTGIDRAFT_235927 PE=4 SV=1
contig_1294	5820	tr|V4B6P9|V4B6P9_LOTGI	577	0	2274	575	514	78.78	834	2558	3	577	Uncharacterized protein OS=Lottia gigantea GN=LOTGIDRAFT_211219 PE=4 SV=1
contig_1299	1370	tr|V4CNX4|V4CNX4_LOTGI	331	6.00E-99	727	224	182	69.2	130	798	10	233	Uncharacterized protein OS=Lottia gigantea GN=LOTGIDRAFT_224100 PE=4 SV=1
contig_1299	1370	tr|V4CNX4|V4CNX4_LOTGI	331	6.00E-99	263	59	55	83.05	860	1036	273	331	Uncharacterized protein OS=Lottia gigantea GN=LOTGIDRAFT_224100 PE=4 SV=1
contig_1306	1154	tr|V4CNF9|V4CNF9_LOTGI	864	4.00E-48	401	191	132	45.55	974	411	590	780	Uncharacterized protein OS=Lottia gigantea GN=LOTGIDRAFT_230221 PE=4 SV=1
contig_1306	1154	tr|V4CNF9|V4CNF9_LOTGI	864	4.00E-48	147	52	38	63.46	415	260	778	826	Uncharacterized protein OS=Lottia gigantea GN=LOTGIDRAFT_230221 PE=4 SV=1
contig_1306	1154	tr|V4CNF9|V4CNF9_LOTGI	864	2.00E-10	176	69	49	50.72	1152	946	535	601	Uncharacterized protein OS=Lottia gigantea GN=LOTGIDRAFT_230221 PE=4 SV=1
contig_1316	8588	tr|K1QJ23|K1QJ23_CRAGI	321	1.00E-94	827	344	222	46.8	113	1141	1	320	Glutaminyl-peptide cyclotransferase OS=Crassostrea gigas GN=CGI_10019447 PE=4 SV=1
contig_1321	2117	tr|V4AL61|V4AL61_LOTGI	407	9.00E-30	331	191	119	49.21	295	861	34	209	Uncharacterized protein OS=Lottia gigantea GN=LOTGIDRAFT_232105 PE=4 SV=1
contig_1326	3470	tr|Q66PI1|Q66PI1_9BIVA	406	2.00E-69	635	345	191	42.03	3154	2138	76	404	ETS-family transcription factor OS=Azumapecten farreri PE=2 SV=2
contig_1331	2532	tr|K1PG84|K1PG84_CRAGI	104	2.00E-34	347	104	82	64.42	2264	1953	2	104	Glutaredoxin-C6 OS=Crassostrea gigas GN=CGI_10000045 PE=4 SV=1
contig_1337	366	tr|V4APX1|V4APX1_LOTGI	1332	1.00E-31	233	66	52	60.61	358	161	85	150	Uncharacterized protein OS=Lottia gigantea GN=LOTGIDRAFT_231915 PE=4 SV=1
contig_1337	366	tr|V4APX1|V4APX1_LOTGI	1332	1.00E-31	164	45	36	62.22	137	3	172	216	Uncharacterized protein OS=Lottia gigantea GN=LOTGIDRAFT_231915 PE=4 SV=1
contig_1342	1093	tr|H8ZQF0|H8ZQF0_9CAEN	171	7.00E-54	304	65	61	83.08	406	600	4	68	Ferritin (Fragment) OS=Reishia clavigera PE=2 SV=1
contig_1342	1093	tr|H8ZQF0|H8ZQF0_9CAEN	171	7.00E-54	294	68	63	82.35	603	806	100	167	Ferritin (Fragment) OS=Reishia clavigera PE=2 SV=1
contig_1352	762	tr|Q70MN1|Q70MN1_CRAGI	120	1.00E-60	505	116	105	80.17	309	656	5	120	Ribosomal protein L31 (Fragment) OS=Crassostrea gigas GN=rpl31 PE=2 SV=1
contig_1357	1549	tr|V4AG13|V4AG13_LOTGI	601	4.00E-82	711	438	249	38.36	57	1349	98	529	Uncharacterized protein OS=Lottia gigantea GN=LOTGIDRAFT_162635 PE=4 SV=1
contig_1374	4460	tr|V3ZFN0|V3ZFN0_LOTGI	352	2.00E-173	1376	340	308	77.94	4323	3304	13	352	Uncharacterized protein OS=Lottia gigantea GN=LOTGIDRAFT_218432 PE=4 SV=1
contig_1390	1145	tr|V4A1J1|V4A1J1_LOTGI	480	3.00E-60	542	149	121	67.11	698	1144	8	156	Uncharacterized protein OS=Lottia gigantea GN=LOTGIDRAFT_210543 PE=3 SV=1
contig_1410	4066	tr|M4A860|M4A860_XIPMA	203	2.00E-63	575	181	129	59.12	2670	3212	22	200	Uncharacterized protein (Fragment) OS=Xiphophorus maculatus PE=4 SV=1
contig_1415	395	tr|K1QXS3|K1QXS3_CRAGI	443	1.00E-60	518	131	109	67.18	2	394	17	147	4-aminobutyrate aminotransferase, mitochondrial OS=Crassostrea gigas GN=CGI_10025808 PE=3 SV=1
contig_1425	1111	tr|V4A762|V4A762_LOTGI	445	3.00E-92	755	185	161	76.22	546	1	72	256	Uncharacterized protein OS=Lottia gigantea GN=LOTGIDRAFT_190527 PE=4 SV=1
contig_1430	1723	tr|C3Z8P2|C3Z8P2_BRAFL	15036	1.00E-38	414	322	159	34.47	776	1714	11829	12126	Putative uncharacterized protein OS=Branchiostoma floridae GN=BRAFLDRAFT_118602 PE=4 SV=1
contig_1430	1723	tr|C3Z8P2|C3Z8P2_BRAFL	15036	3.00E-38	411	324	169	34.57	773	1711	12631	12935	Putative uncharacterized protein OS=Branchiostoma floridae GN=BRAFLDRAFT_118602 PE=4 SV=1
contig_1430	1723	tr|C3Z8P2|C3Z8P2_BRAFL	15036	2.00E-35	387	324	155	33.33	770	1714	12008	12322	Putative uncharacterized protein OS=Branchiostoma floridae GN=BRAFLDRAFT_118602 PE=4 SV=1
contig_1430	1723	tr|C3Z8P2|C3Z8P2_BRAFL	15036	9.00E-35	381	323	162	33.75	773	1714	12205	12520	Putative uncharacterized protein OS=Branchiostoma floridae GN=BRAFLDRAFT_118602 PE=4 SV=1
contig_1430	1723	tr|C3Z8P2|C3Z8P2_BRAFL	15036	1.00E-28	330	329	169	32.52	776	1714	4656	4967	Putative uncharacterized protein OS=Branchiostoma floridae GN=BRAFLDRAFT_118602 PE=4 SV=1
contig_1430	1723	tr|C3Z8P2|C3Z8P2_BRAFL	15036	4.00E-27	318	337	170	32.64	776	1714	5580	5906	Putative uncharacterized protein OS=Branchiostoma floridae GN=BRAFLDRAFT_118602 PE=4 SV=1
contig_1430	1723	tr|C3Z8P2|C3Z8P2_BRAFL	15036	1.00E-25	307	344	165	31.69	776	1714	6423	6756	Putative uncharacterized protein OS=Branchiostoma floridae GN=BRAFLDRAFT_118602 PE=4 SV=1
contig_1430	1723	tr|C3Z8P2|C3Z8P2_BRAFL	15036	1.00E-22	283	159	90	40.25	773	1243	13242	13398	Putative uncharacterized protein OS=Branchiostoma floridae GN=BRAFLDRAFT_118602 PE=4 SV=1
contig_1430	1723	tr|C3Z8P2|C3Z8P2_BRAFL	15036	1.00E-21	274	157	87	38.85	779	1243	12405	12559	Putative uncharacterized protein OS=Branchiostoma floridae GN=BRAFLDRAFT_118602 PE=4 SV=1
contig_1430	1723	tr|C3Z8P2|C3Z8P2_BRAFL	15036	2.00E-18	248	163	91	36.2	782	1243	1895	2049	Putative uncharacterized protein OS=Branchiostoma floridae GN=BRAFLDRAFT_118602 PE=4 SV=1
contig_1430	1723	tr|C3Z8P2|C3Z8P2_BRAFL	15036	2.00E-17	239	166	91	36.14	782	1273	6060	6216	Putative uncharacterized protein OS=Branchiostoma floridae GN=BRAFLDRAFT_118602 PE=4 SV=1
contig_1430	1723	tr|C3Z8P2|C3Z8P2_BRAFL	15036	8.00E-17	235	156	85	35.9	782	1243	5121	5268	Putative uncharacterized protein OS=Branchiostoma floridae GN=BRAFLDRAFT_118602 PE=4 SV=1
contig_1430	1723	tr|C3Z8P2|C3Z8P2_BRAFL	15036	1.00E-16	234	156	85	35.9	782	1243	4197	4344	Putative uncharacterized protein OS=Branchiostoma floridae GN=BRAFLDRAFT_118602 PE=4 SV=1
contig_1430	1723	tr|C3Z8P2|C3Z8P2_BRAFL	15036	2.00E-13	207	158	84	32.91	776	1243	8444	8593	Putative uncharacterized protein OS=Branchiostoma floridae GN=BRAFLDRAFT_118602 PE=4 SV=1
contig_1430	1723	tr|C3Z8P2|C3Z8P2_BRAFL	15036	2.00E-13	206	161	84	34.78	782	1243	5787	5945	Putative uncharacterized protein OS=Branchiostoma floridae GN=BRAFLDRAFT_118602 PE=4 SV=1
contig_1430	1723	tr|C3Z8P2|C3Z8P2_BRAFL	15036	2.00E-12	197	158	82	30.38	782	1243	12820	12975	Putative uncharacterized protein OS=Branchiostoma floridae GN=BRAFLDRAFT_118602 PE=4 SV=1
contig_1430	1723	tr|C3Z8P2|C3Z8P2_BRAFL	15036	3.00E-12	196	155	81	34.84	1256	1714	8403	8554	Putative uncharacterized protein OS=Branchiostoma floridae GN=BRAFLDRAFT_118602 PE=4 SV=1
contig_1430	1723	tr|C3Z8P2|C3Z8P2_BRAFL	15036	4.00E-12	196	161	83	33.54	782	1243	4848	5006	Putative uncharacterized protein OS=Branchiostoma floridae GN=BRAFLDRAFT_118602 PE=4 SV=1
contig_1430	1723	tr|C3Z8P2|C3Z8P2_BRAFL	15036	4.00E-12	195	123	69	37.4	1367	1714	13238	13359	Putative uncharacterized protein OS=Branchiostoma floridae GN=BRAFLDRAFT_118602 PE=4 SV=1
contig_1430	1723	tr|C3Z8P2|C3Z8P2_BRAFL	15036	6.00E-12	194	161	83	32.92	782	1243	6637	6795	Putative uncharacterized protein OS=Branchiostoma floridae GN=BRAFLDRAFT_118602 PE=4 SV=1
contig_1430	1723	tr|C3Z8P2|C3Z8P2_BRAFL	15036	1.00E-11	192	110	65	40.91	1388	1714	6060	6168	Putative uncharacterized protein OS=Branchiostoma floridae GN=BRAFLDRAFT_118602 PE=4 SV=1
contig_1430	1723	tr|C3Z8P2|C3Z8P2_BRAFL	15036	1.00E-11	191	110	65	40.91	1388	1714	5121	5229	Putative uncharacterized protein OS=Branchiostoma floridae GN=BRAFLDRAFT_118602 PE=4 SV=1
contig_1430	1723	tr|C3Z8P2|C3Z8P2_BRAFL	15036	2.00E-11	190	110	65	40.91	1388	1714	4197	4305	Putative uncharacterized protein OS=Branchiostoma floridae GN=BRAFLDRAFT_118602 PE=4 SV=1
contig_1430	1723	tr|C3Z8P2|C3Z8P2_BRAFL	15036	2.00E-11	190	121	67	38.02	1388	1714	1895	2012	Putative uncharacterized protein OS=Branchiostoma floridae GN=BRAFLDRAFT_118602 PE=4 SV=1
contig_1430	1723	tr|C3Z8P2|C3Z8P2_BRAFL	15036	9.00E-08	159	85	49	45.88	203	454	1808	1892	Putative uncharacterized protein OS=Branchiostoma floridae GN=BRAFLDRAFT_118602 PE=4 SV=1
contig_1435	3060	tr|V3ZU91|V3ZU91_LOTGI	628	0	1590	598	437	51.67	2451	661	28	619	Uncharacterized protein OS=Lottia gigantea GN=LOTGIDRAFT_160815 PE=4 SV=1
contig_1440	1222	tr|L9J9Z1|L9J9Z1_TUPCH	334	3.00E-55	499	235	153	44.68	999	298	95	327	Trans-1,2-dihydrobenzene-1,2-diol dehydrogenase OS=Tupaia chinensis GN=TREES_T100015201 PE=4 SV=1
contig_1455	2618	tr|V4A3L0|V4A3L0_LOTGI	250	2.00E-67	600	224	153	54.91	2545	1883	7	217	Uncharacterized protein OS=Lottia gigantea GN=LOTGIDRAFT_231460 PE=4 SV=1
contig_1460	1531	tr|R7TIV2|R7TIV2_CAPTE	755	2.00E-83	730	495	269	36.16	1502	54	129	605	Uncharacterized protein OS=Capitella teleta GN=CAPTEDRAFT_227362 PE=4 SV=1
contig_1465	2243	tr|V4A5L7|V4A5L7_LOTGI	369	5.00E-110	899	338	225	53.25	2236	1298	36	369	Uncharacterized protein OS=Lottia gigantea GN=LOTGIDRAFT_233275 PE=4 SV=1
contig_1491	5827	tr|K1QWS0|K1QWS0_CRAGI	1241	1.00E-31	367	408	200	30.39	3567	4682	851	1238	Serine/threonine kinase 11-interacting protein OS=Crassostrea gigas GN=CGI_10014504 PE=4 SV=1
contig_1491	5827	tr|K1QWS0|K1QWS0_CRAGI	1241	1.00E-15	231	174	86	33.91	2199	2720	528	661	Serine/threonine kinase 11-interacting protein OS=Crassostrea gigas GN=CGI_10014504 PE=4 SV=1
contig_1491	5827	tr|K1QWS0|K1QWS0_CRAGI	1241	4.00E-11	193	250	118	31.2	186	935	7	242	Serine/threonine kinase 11-interacting protein OS=Crassostrea gigas GN=CGI_10014504 PE=4 SV=1
contig_1496	4634	tr|K1Q680|K1Q680_CRAGI	641	7.00E-80	738	228	187	69.74	4446	3814	1	228	Clathrin interactor 1 OS=Crassostrea gigas GN=CGI_10022178 PE=4 SV=1
contig_1496	4634	tr|K1Q680|K1Q680_CRAGI	641	3.00E-22	284	166	97	46.39	3612	3124	268	417	Clathrin interactor 1 OS=Crassostrea gigas GN=CGI_10022178 PE=4 SV=1
contig_1511	3010	tr|I3KR55|I3KR55_ORENI	385	9.00E-99	840	343	225	49.85	3009	2065	15	353	Uncharacterized protein OS=Oreochromis niloticus PE=4 SV=1
contig_1516	3094	tr|V4B9W5|V4B9W5_LOTGI	204	1.00E-35	367	147	115	60.54	3042	2602	58	204	Uncharacterized protein OS=Lottia gigantea GN=LOTGIDRAFT_204974 PE=4 SV=1
contig_1527	2516	tr|R7VEQ9|R7VEQ9_CAPTE	411	6.00E-58	545	271	168	40.59	1069	1854	11	280	Uncharacterized protein OS=Capitella teleta GN=CAPTEDRAFT_219555 PE=3 SV=1
contig_1537	1893	tr|B7Q815|B7Q815_IXOSC	324	5.00E-74	642	309	194	50.49	1830	928	1	302	Secreted protein OS=Ixodes scapularis GN=IscW_ISCW010489 PE=4 SV=1
contig_1542	1021	tr|V4A602|V4A602_LOTGI	508	4.00E-57	518	317	168	36.28	1021	74	111	398	Uncharacterized protein OS=Lottia gigantea GN=LOTGIDRAFT_217014 PE=3 SV=1
contig_1559	909	tr|F6RZU1|F6RZU1_MONDO	228	2.00E-81	658	192	154	59.38	51	626	37	228	Uncharacterized protein (Fragment) OS=Monodelphis domestica GN=SPCS2 PE=4 SV=2
contig_1564	2325	tr|V4AVG0|V4AVG0_LOTGI	378	1.00E-77	587	242	157	46.28	71	781	28	269	Uncharacterized protein (Fragment) OS=Lottia gigantea GN=LOTGIDRAFT_142355 PE=4 SV=1
contig_1564	2325	tr|V4AVG0|V4AVG0_LOTGI	378	1.00E-77	221	69	53	53.62	835	1041	304	372	Uncharacterized protein (Fragment) OS=Lottia gigantea GN=LOTGIDRAFT_142355 PE=4 SV=1
contig_1570	7143	tr|V4BFQ3|V4BFQ3_LOTGI	1752	0	1789	525	437	69.52	6274	4706	1231	1752	Uncharacterized protein OS=Lottia gigantea GN=LOTGIDRAFT_234834 PE=4 SV=1
contig_1570	7143	tr|V4BFQ3|V4BFQ3_LOTGI	1752	0	804	282	206	53.19	7143	6298	929	1210	Uncharacterized protein OS=Lottia gigantea GN=LOTGIDRAFT_234834 PE=4 SV=1
contig_1575	7166	tr|R7VG50|R7VG50_CAPTE	934	0	1999	640	481	64.84	7002	5164	303	934	Uncharacterized protein OS=Capitella teleta GN=CAPTEDRAFT_171825 PE=4 SV=1
contig_1575	7166	tr|R7VG50|R7VG50_CAPTE	934	1.00E-15	231	51	48	82.35	7165	7013	224	274	Uncharacterized protein OS=Capitella teleta GN=CAPTEDRAFT_171825 PE=4 SV=1
contig_1580	5316	tr|V4ADB8|V4ADB8_LOTGI	568	2.00E-92	829	331	229	54.38	1804	2778	238	552	Uncharacterized protein (Fragment) OS=Lottia gigantea GN=LOTGIDRAFT_92970 PE=4 SV=1
contig_1580	5316	tr|V4ADB8|V4ADB8_LOTGI	568	3.00E-83	760	236	188	61.86	526	1230	2	236	Uncharacterized protein (Fragment) OS=Lottia gigantea GN=LOTGIDRAFT_92970 PE=4 SV=1
contig_1590	4420	tr|V3ZQB6|V3ZQB6_LOTGI	967	0	3953	962	825	74.32	390	3275	2	961	Uncharacterized protein OS=Lottia gigantea GN=LOTGIDRAFT_197664 PE=3 SV=1
contig_1600	4511	tr|W4XIC7|W4XIC7_STRPU	1021	3.00E-24	214	109	64	44.95	3558	3244	776	884	Uncharacterized protein OS=Strongylocentrotus purpuratus GN=Sp-EnRTL3 PE=4 SV=1
contig_1600	4511	tr|W4XIC7|W4XIC7_STRPU	1021	3.00E-24	133	71	44	36.62	3769	3560	707	777	Uncharacterized protein OS=Strongylocentrotus purpuratus GN=Sp-EnRTL3 PE=4 SV=1
contig_1605	7740	tr|V4ACD0|V4ACD0_LOTGI	415	1.00E-168	1382	418	343	68.9	7647	6421	1	415	Uncharacterized protein OS=Lottia gigantea GN=LOTGIDRAFT_122424 PE=3 SV=1
contig_1610	2121	tr|V4AVE0|V4AVE0_LOTGI	410	0	1911	410	378	85.12	136	1365	1	410	Isocitrate dehydrogenase [NADP] OS=Lottia gigantea GN=LOTGIDRAFT_208961 PE=3 SV=1
contig_1615	732	tr|I6LKU5|I6LKU5_9BIVA	239	1.00E-23	176	50	38	62	310	161	3	52	Omega class glutathione-s-transferase OS=Azumapecten farreri PE=2 SV=1
contig_1615	732	tr|I6LKU5|I6LKU5_9BIVA	239	1.00E-23	156	42	34	61.9	128	3	77	118	Omega class glutathione-s-transferase OS=Azumapecten farreri PE=2 SV=1
contig_1620	3988	tr|K1PB71|K1PB71_CRAGI	615	0	2339	602	513	71.26	174	1973	15	615	Peptidylprolyl isomerase domain and WD repeat-containing protein 1 OS=Crassostrea gigas GN=CGI_10011521 PE=4 SV=1
contig_1625	10357	tr|V4A4N6|V4A4N6_LOTGI	420	9.00E-156	1294	415	314	58.55	10043	8802	1	415	Uncharacterized protein (Fragment) OS=Lottia gigantea GN=LOTGIDRAFT_126443 PE=4 SV=1
contig_1630	9414	tr|V4ADZ8|V4ADZ8_LOTGI	606	1.00E-30	354	207	118	39.13	2007	2606	409	599	Uncharacterized protein OS=Lottia gigantea GN=LOTGIDRAFT_233367 PE=4 SV=1
contig_1630	9414	tr|V4ADZ8|V4ADZ8_LOTGI	606	8.00E-14	216	106	69	42.45	318	626	1	106	Uncharacterized protein OS=Lottia gigantea GN=LOTGIDRAFT_233367 PE=4 SV=1
contig_1635	1178	tr|V3ZFX6|V3ZFX6_LOTGI	284	8.00E-23	264	270	129	28.15	288	1079	22	280	Uncharacterized protein OS=Lottia gigantea GN=LOTGIDRAFT_233913 PE=4 SV=1
contig_1640	6503	tr|V4BEV1|V4BEV1_LOTGI	682	0	1659	701	507	57.92	5780	3717	1	680	Uncharacterized protein (Fragment) OS=Lottia gigantea GN=LOTGIDRAFT_136300 PE=4 SV=1
contig_1655	6219	tr|J9KLW3|J9KLW3_ACYPI	257	1.00E-22	237	87	55	48.28	2967	3227	143	229	Uncharacterized protein OS=Acyrthosiphon pisum GN=LOC100572088 PE=4 SV=1
contig_1655	6219	tr|J9KLW3|J9KLW3_ACYPI	257	1.00E-22	95	44	26	45.45	2804	2935	89	132	Uncharacterized protein OS=Acyrthosiphon pisum GN=LOC100572088 PE=4 SV=1
contig_1661	7910	tr|V3YW10|V3YW10_LOTGI	256	2.00E-42	324	97	83	64.95	7619	7909	69	165	Uncharacterized protein OS=Lottia gigantea GN=LOTGIDRAFT_179919 PE=4 SV=1
contig_1661	7910	tr|V3YW10|V3YW10_LOTGI	256	2.00E-42	182	43	39	79.07	7417	7545	2	44	Uncharacterized protein OS=Lottia gigantea GN=LOTGIDRAFT_179919 PE=4 SV=1
contig_1668	1265	tr|V3ZRM4|V3ZRM4_LOTGI	334	4.00E-163	1220	342	292	76.9	5	1030	1	334	Uncharacterized protein OS=Lottia gigantea GN=LOTGIDRAFT_222603 PE=4 SV=1
contig_1703	4977	tr|R7TRK7|R7TRK7_CAPTE	839	4.00E-35	393	259	150	39	4977	4216	628	836	Uncharacterized protein OS=Capitella teleta GN=CAPTEDRAFT_209723 PE=4 SV=1
contig_1719	3585	tr|T1KY42|T1KY42_TETUR	444	9.00E-161	1282	409	294	60.15	2129	3340	30	437	Uncharacterized protein OS=Tetranychus urticae PE=4 SV=1
contig_1724	6096	tr|Q8ITH0|Q8ITH0_BIOGL	767	0	1977	399	381	91.48	843	2039	192	590	Alpha-actinin (Fragment) OS=Biomphalaria glabrata PE=2 SV=1
contig_1724	6096	tr|Q8ITH0|Q8ITH0_BIOGL	767	0	805	164	158	96.34	332	817	1	164	Alpha-actinin (Fragment) OS=Biomphalaria glabrata PE=2 SV=1
contig_1724	6096	tr|Q8ITH0|Q8ITH0_BIOGL	767	4.00E-93	852	184	170	87.5	2024	2575	584	767	Alpha-actinin (Fragment) OS=Biomphalaria glabrata PE=2 SV=1
contig_1736	2941	tr|K1QC26|K1QC26_CRAGI	461	1.00E-144	1019	312	238	56.09	678	1613	151	461	Plasma alpha-L-fucosidase OS=Crassostrea gigas GN=CGI_10025772 PE=4 SV=1
contig_1736	2941	tr|K1QC26|K1QC26_CRAGI	461	1.00E-144	369	114	86	59.65	329	670	5	116	Plasma alpha-L-fucosidase OS=Crassostrea gigas GN=CGI_10025772 PE=4 SV=1
contig_1759	10395	tr|V4A6K8|V4A6K8_LOTGI	10830	0	8087	2795	2098	55.56	8335	2	7843	10635	Uncharacterized protein OS=Lottia gigantea GN=LOTGIDRAFT_233112 PE=4 SV=1
contig_1759	10395	tr|V4A6K8|V4A6K8_LOTGI	10830	2.00E-178	1630	653	469	50.54	10395	8437	7127	7779	Uncharacterized protein OS=Lottia gigantea GN=LOTGIDRAFT_233112 PE=4 SV=1
contig_1759	10395	tr|V4A6K8|V4A6K8_LOTGI	10830	4.00E-77	764	2619	1107	19.43	8326	857	7348	9891	Uncharacterized protein OS=Lottia gigantea GN=LOTGIDRAFT_233112 PE=4 SV=1
contig_1759	10395	tr|V4A6K8|V4A6K8_LOTGI	10830	2.00E-07	165	617	274	20.75	3991	2222	7158	7750	Uncharacterized protein OS=Lottia gigantea GN=LOTGIDRAFT_233112 PE=4 SV=1
contig_1759	10395	tr|V4A6K8|V4A6K8_LOTGI	10830	8.00E-07	159	643	270	19.75	3376	1583	7129	7745	Uncharacterized protein OS=Lottia gigantea GN=LOTGIDRAFT_233112 PE=4 SV=1
contig_1764	3197	tr|K1R4P6|K1R4P6_CRAGI	970	4.00E-109	661	182	147	63.74	2965	2420	628	809	HBS1-like protein OS=Crassostrea gigas GN=CGI_10021223 PE=4 SV=1
contig_1764	3197	tr|K1R4P6|K1R4P6_CRAGI	970	4.00E-109	420	91	83	82.42	2405	2133	830	920	HBS1-like protein OS=Crassostrea gigas GN=CGI_10021223 PE=4 SV=1
contig_1764	3197	tr|K1R4P6|K1R4P6_CRAGI	970	8.00E-14	212	46	42	80.43	3196	3059	517	562	HBS1-like protein OS=Crassostrea gigas GN=CGI_10021223 PE=4 SV=1
contig_1769	765	tr|K1RGT9|K1RGT9_CRAGI	313	9.00E-106	822	215	178	73.02	719	75	101	312	60S ribosomal protein L13a OS=Crassostrea gigas GN=CGI_10021874 PE=3 SV=1
contig_1774	5990	tr|K1RLJ9|K1RLJ9_CRAGI	976	5.00E-07	158	98	59	48.98	5795	5514	619	712	Protein kintoun OS=Crassostrea gigas GN=CGI_10016141 PE=4 SV=1
contig_1779	875	tr|V4AA31|V4AA31_LOTGI	110	4.00E-41	376	110	95	75.45	382	56	1	110	Uncharacterized protein OS=Lottia gigantea GN=LOTGIDRAFT_238470 PE=4 SV=1
contig_1784	4455	tr|V4AVF1|V4AVF1_LOTGI	408	0	1540	372	326	72.85	3226	2111	19	390	Uncharacterized protein (Fragment) OS=Lottia gigantea GN=LOTGIDRAFT_103525 PE=4 SV=1
contig_1789	1782	tr|H9KEX9|H9KEX9_APIME	604	7.00E-44	444	197	120	43.65	1775	1188	309	504	Uncharacterized protein OS=Apis mellifera GN=shrb PE=4 SV=1
contig_1794	889	tr|K1PXW9|K1PXW9_CRAGI	232	6.00E-40	378	104	76	63.46	453	764	124	227	Zinc finger CCHC domain-containing protein 9 OS=Crassostrea gigas GN=CGI_10004052 PE=4 SV=1
contig_1799	4255	tr|H9LHX3|H9LHX3_CRAAR	163	8.00E-29	314	98	79	60.2	150	443	6	103	Synaptojanin-2-binding protein OS=Crassostrea ariakensis PE=2 SV=1
contig_1804	14491	tr|V4BGE4|V4BGE4_LOTGI	2476	5.00E-94	907	818	447	41.56	4734	7088	1281	1986	Uncharacterized protein OS=Lottia gigantea GN=LOTGIDRAFT_229985 PE=4 SV=1
contig_1804	14491	tr|V4BGE4|V4BGE4_LOTGI	2476	6.00E-07	161	152	73	39.47	7939	8373	2322	2440	Uncharacterized protein OS=Lottia gigantea GN=LOTGIDRAFT_229985 PE=4 SV=1
contig_1811	3570	tr|V3Z9D7|V3Z9D7_LOTGI	817	2.00E-138	1144	712	395	35.25	743	2854	46	729	Uncharacterized protein OS=Lottia gigantea GN=LOTGIDRAFT_235015 PE=4 SV=1
contig_1811	3570	tr|V3Z9D7|V3Z9D7_LOTGI	817	2.00E-138	192	49	42	67.35	2917	3063	765	813	Uncharacterized protein OS=Lottia gigantea GN=LOTGIDRAFT_235015 PE=4 SV=1
contig_1816	774	tr|K1RKI0|K1RKI0_CRAGI	10078	1.00E-57	537	260	158	44.62	768	4	6144	6403	Uncharacterized protein OS=Crassostrea gigas GN=CGI_10022523 PE=4 SV=1
contig_1816	774	tr|K1RKI0|K1RKI0_CRAGI	10078	6.00E-55	516	264	151	40.91	774	10	4494	4754	Uncharacterized protein OS=Crassostrea gigas GN=CGI_10022523 PE=4 SV=1
contig_1816	774	tr|K1RKI0|K1RKI0_CRAGI	10078	5.00E-38	388	244	127	39.34	762	55	6835	7065	Uncharacterized protein OS=Crassostrea gigas GN=CGI_10022523 PE=4 SV=1
contig_1816	774	tr|K1RKI0|K1RKI0_CRAGI	10078	7.00E-38	387	211	120	40.28	636	31	3573	3776	Uncharacterized protein OS=Crassostrea gigas GN=CGI_10022523 PE=4 SV=1
contig_1816	774	tr|K1RKI0|K1RKI0_CRAGI	10078	2.00E-36	376	278	139	34.17	771	4	3196	3460	Uncharacterized protein OS=Crassostrea gigas GN=CGI_10022523 PE=4 SV=1
contig_1816	774	tr|K1RKI0|K1RKI0_CRAGI	10078	9.00E-36	371	261	135	38.31	774	28	3024	3272	Uncharacterized protein OS=Crassostrea gigas GN=CGI_10022523 PE=4 SV=1
contig_1816	774	tr|K1RKI0|K1RKI0_CRAGI	10078	9.00E-36	371	278	145	37.41	756	4	1955	2228	Uncharacterized protein OS=Crassostrea gigas GN=CGI_10022523 PE=4 SV=1
contig_1816	774	tr|K1RKI0|K1RKI0_CRAGI	10078	1.00E-35	370	236	125	39.41	636	16	2880	3114	Uncharacterized protein OS=Crassostrea gigas GN=CGI_10022523 PE=4 SV=1
contig_1816	774	tr|K1RKI0|K1RKI0_CRAGI	10078	3.00E-35	367	255	120	37.65	636	10	5389	5638	Uncharacterized protein OS=Crassostrea gigas GN=CGI_10022523 PE=4 SV=1
contig_1816	774	tr|K1RKI0|K1RKI0_CRAGI	10078	7.00E-35	364	226	119	40.27	636	70	2342	2565	Uncharacterized protein OS=Crassostrea gigas GN=CGI_10022523 PE=4 SV=1
contig_1816	774	tr|K1RKI0|K1RKI0_CRAGI	10078	1.00E-34	363	244	125	39.75	651	7	6516	6750	Uncharacterized protein OS=Crassostrea gigas GN=CGI_10022523 PE=4 SV=1
contig_1816	774	tr|K1RKI0|K1RKI0_CRAGI	10078	2.00E-34	361	205	110	40	636	40	4709	4909	Uncharacterized protein OS=Crassostrea gigas GN=CGI_10022523 PE=4 SV=1
contig_1816	774	tr|K1RKI0|K1RKI0_CRAGI	10078	4.00E-34	359	228	121	38.6	693	40	6336	6556	Uncharacterized protein OS=Crassostrea gigas GN=CGI_10022523 PE=4 SV=1
contig_1816	774	tr|K1RKI0|K1RKI0_CRAGI	10078	2.00E-33	353	264	129	35.98	717	28	757	1015	Uncharacterized protein OS=Crassostrea gigas GN=CGI_10022523 PE=4 SV=1
contig_1816	774	tr|K1RKI0|K1RKI0_CRAGI	10078	3.00E-33	352	272	132	31.99	774	25	6648	6909	Uncharacterized protein OS=Crassostrea gigas GN=CGI_10022523 PE=4 SV=1
contig_1816	774	tr|K1RKI0|K1RKI0_CRAGI	10078	5.00E-33	350	222	116	38.29	636	25	443	661	Uncharacterized protein OS=Crassostrea gigas GN=CGI_10022523 PE=4 SV=1
contig_1816	774	tr|K1RKI0|K1RKI0_CRAGI	10078	2.00E-32	345	299	136	31.1	774	16	3700	3984	Uncharacterized protein OS=Crassostrea gigas GN=CGI_10022523 PE=4 SV=1
contig_1816	774	tr|K1RKI0|K1RKI0_CRAGI	10078	9.00E-32	340	250	129	34.4	648	4	1297	1543	Uncharacterized protein OS=Crassostrea gigas GN=CGI_10022523 PE=4 SV=1
contig_1816	774	tr|K1RKI0|K1RKI0_CRAGI	10078	1.00E-31	340	219	121	40.64	642	10	5225	5437	Uncharacterized protein OS=Crassostrea gigas GN=CGI_10022523 PE=4 SV=1
contig_1816	774	tr|K1RKI0|K1RKI0_CRAGI	10078	3.00E-31	336	222	123	40.09	636	4	1493	1708	Uncharacterized protein OS=Crassostrea gigas GN=CGI_10022523 PE=4 SV=1
contig_1816	774	tr|K1RKI0|K1RKI0_CRAGI	10078	2.00E-30	331	231	120	38.96	642	55	1822	2048	Uncharacterized protein OS=Crassostrea gigas GN=CGI_10022523 PE=4 SV=1
contig_1816	774	tr|K1RKI0|K1RKI0_CRAGI	10078	6.00E-30	327	280	135	33.21	774	4	3356	3623	Uncharacterized protein OS=Crassostrea gigas GN=CGI_10022523 PE=4 SV=1
contig_1816	774	tr|K1RKI0|K1RKI0_CRAGI	10078	1.00E-29	324	223	122	37.22	636	4	2536	2756	Uncharacterized protein OS=Crassostrea gigas GN=CGI_10022523 PE=4 SV=1
contig_1816	774	tr|K1RKI0|K1RKI0_CRAGI	10078	4.00E-29	320	239	116	35.56	636	28	2180	2412	Uncharacterized protein OS=Crassostrea gigas GN=CGI_10022523 PE=4 SV=1
contig_1816	774	tr|K1RKI0|K1RKI0_CRAGI	10078	1.00E-28	317	206	110	36.89	636	40	972	1173	Uncharacterized protein OS=Crassostrea gigas GN=CGI_10022523 PE=4 SV=1
contig_1816	774	tr|K1RKI0|K1RKI0_CRAGI	10078	3.00E-28	313	249	123	37.35	642	7	1658	1898	Uncharacterized protein OS=Crassostrea gigas GN=CGI_10022523 PE=4 SV=1
contig_1816	774	tr|K1RKI0|K1RKI0_CRAGI	10078	6.00E-28	311	236	117	34.75	636	31	84	315	Uncharacterized protein OS=Crassostrea gigas GN=CGI_10022523 PE=4 SV=1
contig_1816	774	tr|K1RKI0|K1RKI0_CRAGI	10078	7.00E-27	303	155	93	44.52	573	127	9412	9564	Uncharacterized protein OS=Crassostrea gigas GN=CGI_10022523 PE=4 SV=1
contig_1816	774	tr|K1RKI0|K1RKI0_CRAGI	10078	5.00E-26	297	251	114	31.87	642	28	247	495	Uncharacterized protein OS=Crassostrea gigas GN=CGI_10022523 PE=4 SV=1
contig_1816	774	tr|K1RKI0|K1RKI0_CRAGI	10078	9.00E-26	294	237	112	35.02	642	28	5033	5267	Uncharacterized protein OS=Crassostrea gigas GN=CGI_10022523 PE=4 SV=1
contig_1816	774	tr|K1RKI0|K1RKI0_CRAGI	10078	2.00E-25	291	241	110	33.61	570	13	8322	8557	Uncharacterized protein OS=Crassostrea gigas GN=CGI_10022523 PE=4 SV=1
contig_1816	774	tr|K1RKI0|K1RKI0_CRAGI	10078	2.00E-25	291	351	131	27.64	762	25	4068	4409	Uncharacterized protein OS=Crassostrea gigas GN=CGI_10022523 PE=4 SV=1
contig_1816	774	tr|K1RKI0|K1RKI0_CRAGI	10078	2.00E-24	284	237	112	33.76	639	28	1137	1369	Uncharacterized protein OS=Crassostrea gigas GN=CGI_10022523 PE=4 SV=1
contig_1816	774	tr|K1RKI0|K1RKI0_CRAGI	10078	2.00E-24	284	230	110	35.65	771	106	6998	7215	Uncharacterized protein OS=Crassostrea gigas GN=CGI_10022523 PE=4 SV=1
contig_1816	774	tr|K1RKI0|K1RKI0_CRAGI	10078	3.00E-22	267	342	130	28.07	753	10	7806	8140	Uncharacterized protein OS=Crassostrea gigas GN=CGI_10022523 PE=4 SV=1
contig_1816	774	tr|K1RKI0|K1RKI0_CRAGI	10078	6.00E-22	264	236	113	34.75	636	4	4874	5103	Uncharacterized protein OS=Crassostrea gigas GN=CGI_10022523 PE=4 SV=1
contig_1816	774	tr|K1RKI0|K1RKI0_CRAGI	10078	2.00E-21	260	358	134	26.82	771	19	5717	6062	Uncharacterized protein OS=Crassostrea gigas GN=CGI_10022523 PE=4 SV=1
contig_1816	774	tr|K1RKI0|K1RKI0_CRAGI	10078	8.00E-21	256	244	102	29.92	639	7	621	860	Uncharacterized protein OS=Crassostrea gigas GN=CGI_10022523 PE=4 SV=1
contig_1816	774	tr|K1RKI0|K1RKI0_CRAGI	10078	6.00E-20	249	239	116	32.22	642	7	2707	2939	Uncharacterized protein OS=Crassostrea gigas GN=CGI_10022523 PE=4 SV=1
contig_1816	774	tr|K1RKI0|K1RKI0_CRAGI	10078	2.00E-17	229	274	109	27.37	774	100	7366	7628	Uncharacterized protein OS=Crassostrea gigas GN=CGI_10022523 PE=4 SV=1
contig_1816	774	tr|K1RKI0|K1RKI0_CRAGI	10078	3.00E-15	211	259	108	30.12	762	127	9524	9768	Uncharacterized protein OS=Crassostrea gigas GN=CGI_10022523 PE=4 SV=1
contig_1816	774	tr|K1RKI0|K1RKI0_CRAGI	10078	1.00E-13	199	157	81	33.76	570	127	9193	9348	Uncharacterized protein OS=Crassostrea gigas GN=CGI_10022523 PE=4 SV=1
contig_1816	774	tr|K1RKI0|K1RKI0_CRAGI	10078	7.00E-13	192	251	96	27.49	573	4	3959	4195	Uncharacterized protein OS=Crassostrea gigas GN=CGI_10022523 PE=4 SV=1
contig_1816	774	tr|K1RKI0|K1RKI0_CRAGI	10078	2.00E-12	188	119	64	35.29	366	31	8	124	Uncharacterized protein OS=Crassostrea gigas GN=CGI_10022523 PE=4 SV=1
contig_1816	774	tr|K1RKI0|K1RKI0_CRAGI	10078	5.00E-12	184	177	92	31.07	573	67	5609	5782	Uncharacterized protein OS=Crassostrea gigas GN=CGI_10022523 PE=4 SV=1
contig_1816	774	tr|K1RKI0|K1RKI0_CRAGI	10078	2.00E-09	163	205	91	29.76	573	28	4387	4586	Uncharacterized protein OS=Crassostrea gigas GN=CGI_10022523 PE=4 SV=1
contig_1816	774	tr|K1RKI0|K1RKI0_CRAGI	10078	1.00E-07	149	139	71	30.22	525	127	8763	8900	Uncharacterized protein OS=Crassostrea gigas GN=CGI_10022523 PE=4 SV=1
contig_1816	774	tr|K1RKI0|K1RKI0_CRAGI	10078	6.00E-07	144	205	89	25.37	570	4	6039	6238	Uncharacterized protein OS=Crassostrea gigas GN=CGI_10022523 PE=4 SV=1
contig_1816	774	tr|K1RKI0|K1RKI0_CRAGI	10078	2.00E-06	140	176	77	27.84	573	85	8532	8703	Uncharacterized protein OS=Crassostrea gigas GN=CGI_10022523 PE=4 SV=1
contig_1828	2233	tr|V4CAF4|V4CAF4_LOTGI	788	2.00E-82	742	464	256	35.99	11	1378	338	787	Uncharacterized protein OS=Lottia gigantea GN=LOTGIDRAFT_158730 PE=4 SV=1
contig_1838	1263	tr|V4A4X7|V4A4X7_LOTGI	167	5.00E-49	444	163	107	49.69	1262	774	5	167	Uncharacterized protein (Fragment) OS=Lottia gigantea GN=LOTGIDRAFT_86790 PE=3 SV=1
contig_1844	5050	tr|R7TQJ3|R7TQJ3_CAPTE	1111	0	1556	1083	567	37.58	288	3308	97	1083	Uncharacterized protein OS=Capitella teleta GN=CAPTEDRAFT_190955 PE=4 SV=1
contig_1849	1518	tr|V4BCI4|V4BCI4_LOTGI	594	2.00E-28	322	179	106	37.43	694	1227	365	540	Uncharacterized protein OS=Lottia gigantea GN=LOTGIDRAFT_227977 PE=4 SV=1
contig_1849	1518	tr|V4BCI4|V4BCI4_LOTGI	594	5.00E-14	208	194	97	32.99	11	586	135	319	Uncharacterized protein OS=Lottia gigantea GN=LOTGIDRAFT_227977 PE=4 SV=1
contig_1854	5017	tr|K1P9J0|K1P9J0_CRAGI	1236	2.00E-12	204	345	149	22.9	1010	3	165	491	ATP-dependent RNA helicase DBP2 OS=Crassostrea gigas GN=CGI_10006003 PE=4 SV=1
contig_1864	4399	tr|Q5VSE3|Q5VSE3_DANRE	208	1.00E-46	452	95	89	83.16	4206	3922	114	208	CUGBP Elav-like family member 2 (Fragment) OS=Danio rerio GN=celf2 PE=2 SV=1
contig_1869	5162	tr|I1EAL8|I1EAL8_AMPQE	409	2.00E-22	279	291	141	25.43	2094	2966	7	286	Uncharacterized protein OS=Amphimedon queenslandica PE=4 SV=1
contig_1875	1249	tr|V4A8A6|V4A8A6_LOTGI	432	2.00E-62	556	224	168	51.34	577	1248	163	385	Uncharacterized protein OS=Lottia gigantea GN=LOTGIDRAFT_125127 PE=4 SV=1
contig_1881	12374	tr|K1R885|K1R885_CRAGI	1246	3.00E-165	1446	408	338	65.44	346	1569	67	474	Leucine-rich repeat-containing protein 68 OS=Crassostrea gigas GN=CGI_10023874 PE=3 SV=1
contig_1891	504	tr|I1FTT2|I1FTT2_AMPQE	744	1.00E-07	145	164	80	21.95	491	3	145	307	Uncharacterized protein OS=Amphimedon queenslandica PE=4 SV=1
contig_1896	633	tr|K1R267|K1R267_CRAGI	520	9.00E-27	290	123	73	47.15	593	225	199	320	Multiple epidermal growth factor-like domains 10 OS=Crassostrea gigas GN=CGI_10022655 PE=4 SV=1
contig_1896	633	tr|K1R267|K1R267_CRAGI	520	2.00E-23	266	156	86	38.46	599	132	243	394	Multiple epidermal growth factor-like domains 10 OS=Crassostrea gigas GN=CGI_10022655 PE=4 SV=1
contig_1896	633	tr|K1R267|K1R267_CRAGI	520	6.00E-20	241	127	69	38.58	617	237	145	270	Multiple epidermal growth factor-like domains 10 OS=Crassostrea gigas GN=CGI_10022655 PE=4 SV=1
contig_1896	633	tr|K1R267|K1R267_CRAGI	520	2.00E-17	222	137	74	37.23	617	213	99	232	Multiple epidermal growth factor-like domains 10 OS=Crassostrea gigas GN=CGI_10022655 PE=4 SV=1
contig_1896	633	tr|K1R267|K1R267_CRAGI	520	5.00E-16	211	117	65	40.17	593	246	291	406	Multiple epidermal growth factor-like domains 10 OS=Crassostrea gigas GN=CGI_10022655 PE=4 SV=1
contig_1896	633	tr|K1R267|K1R267_CRAGI	520	1.00E-15	208	130	70	36.92	593	204	63	189	Multiple epidermal growth factor-like domains 10 OS=Crassostrea gigas GN=CGI_10022655 PE=4 SV=1
contig_1896	633	tr|K1R267|K1R267_CRAGI	520	5.00E-14	196	162	74	30.25	599	114	17	169	Multiple epidermal growth factor-like domains 10 OS=Crassostrea gigas GN=CGI_10022655 PE=4 SV=1
contig_1896	633	tr|K1R267|K1R267_CRAGI	520	1.00E-08	153	101	51	34.65	506	204	1	99	Multiple epidermal growth factor-like domains 10 OS=Crassostrea gigas GN=CGI_10022655 PE=4 SV=1
contig_1901	1845	tr|V3ZKS9|V3ZKS9_LOTGI	472	0	2239	468	442	89.74	1713	310	1	468	Uncharacterized protein OS=Lottia gigantea GN=LOTGIDRAFT_221777 PE=4 SV=1
contig_1906	3158	tr|K1R185|K1R185_CRAGI	609	0	2690	601	544	81.2	3158	1356	8	608	Bifunctional 3'-phosphoadenosine 5'-phosphosulfate synthetase OS=Crassostrea gigas GN=CGI_10022824 PE=3 SV=1
contig_1912	1037	tr|G6D6L6|G6D6L6_DANPL	571	8.00E-97	793	318	211	48.74	63	1016	49	361	Endonuclease-reverse transcriptase OS=Danaus plexippus GN=KGM_20101 PE=4 SV=1
contig_1917	514	tr|A6N9Z2|A6N9Z2_ORNPR	118	2.00E-56	468	115	101	81.74	432	94	1	115	60s ribosomal protein L34 OS=Ornithodoros parkeri PE=4 SV=1
contig_1922	341	tr|B8JKK2|B8JKK2_MOUSE	107	1.00E-48	409	103	101	92.23	32	340	1	103	Ribosomal protein L15 (Fragment) OS=Mus musculus GN=Rpl15 PE=2 SV=1
contig_1927	5686	tr|K1QF25|K1QF25_CRAGI	448	1.00E-93	827	405	264	49.63	565	1725	63	448	Microphthalmia-associated transcription factor OS=Crassostrea gigas GN=CGI_10006667 PE=4 SV=1
contig_1932	997	tr|B3TK48|B3TK48_HALDV	157	3.00E-32	322	140	108	70	644	243	1	140	Mitochondrial ATP synthase subunit 9-like protein OS=Haliotis diversicolor PE=2 SV=1
contig_1937	1157	tr|R7UIH2|R7UIH2_CAPTE	408	5.00E-59	529	213	143	46.48	894	256	164	376	Uncharacterized protein OS=Capitella teleta GN=CAPTEDRAFT_206616 PE=4 SV=1
contig_1937	1157	tr|R7UIH2|R7UIH2_CAPTE	408	7.00E-55	500	214	142	42.52	897	256	191	404	Uncharacterized protein OS=Capitella teleta GN=CAPTEDRAFT_206616 PE=4 SV=1
contig_1937	1157	tr|R7UIH2|R7UIH2_CAPTE	408	2.00E-54	498	207	140	43	876	256	142	348	Uncharacterized protein OS=Capitella teleta GN=CAPTEDRAFT_206616 PE=4 SV=1
contig_1937	1157	tr|R7UIH2|R7UIH2_CAPTE	408	6.00E-54	494	213	144	42.25	894	256	108	320	Uncharacterized protein OS=Capitella teleta GN=CAPTEDRAFT_206616 PE=4 SV=1
contig_1937	1157	tr|R7UIH2|R7UIH2_CAPTE	408	2.00E-50	470	213	135	41.78	894	256	52	264	Uncharacterized protein OS=Capitella teleta GN=CAPTEDRAFT_206616 PE=4 SV=1
contig_1937	1157	tr|R7UIH2|R7UIH2_CAPTE	408	1.00E-48	457	187	126	44.39	894	334	220	406	Uncharacterized protein OS=Capitella teleta GN=CAPTEDRAFT_206616 PE=4 SV=1
contig_1937	1157	tr|R7UIH2|R7UIH2_CAPTE	408	2.00E-46	442	206	129	41.75	873	256	31	236	Uncharacterized protein OS=Capitella teleta GN=CAPTEDRAFT_206616 PE=4 SV=1
contig_1937	1157	tr|R7UIH2|R7UIH2_CAPTE	408	5.00E-41	404	201	121	39.8	858	256	16	208	Uncharacterized protein OS=Capitella teleta GN=CAPTEDRAFT_206616 PE=4 SV=1
contig_1937	1157	tr|R7UIH2|R7UIH2_CAPTE	408	9.00E-39	388	161	108	42.86	894	412	248	408	Uncharacterized protein OS=Capitella teleta GN=CAPTEDRAFT_206616 PE=4 SV=1
contig_1937	1157	tr|R7UIH2|R7UIH2_CAPTE	408	3.00E-22	251	106	72	41.51	897	580	303	408	Uncharacterized protein OS=Capitella teleta GN=CAPTEDRAFT_206616 PE=4 SV=1
contig_1937	1157	tr|R7UIH2|R7UIH2_CAPTE	408	3.00E-22	72	48	26	31.25	1117	974	254	301	Uncharacterized protein OS=Capitella teleta GN=CAPTEDRAFT_206616 PE=4 SV=1
contig_1937	1157	tr|R7UIH2|R7UIH2_CAPTE	408	1.00E-16	222	128	73	38.28	639	256	5	124	Uncharacterized protein OS=Capitella teleta GN=CAPTEDRAFT_206616 PE=4 SV=1
contig_1943	928	tr|I6TYI6|I6TYI6_9DIOP	370	0	1489	309	308	98.06	927	1	58	366	Alpha-tubulin (Fragment) OS=Teleopsis dalmanni PE=3 SV=1
contig_1948	3064	tr|F1R9H6|F1R9H6_DANRE	300	3.00E-35	372	317	175	34.38	1120	2067	11	283	Uncharacterized protein (Fragment) OS=Danio rerio GN=si:ch1073-181h11.2 PE=4 SV=1
contig_1953	7166	tr|V4A9U0|V4A9U0_LOTGI	539	1.00E-28	334	128	84	56.25	2	376	411	537	Uncharacterized protein OS=Lottia gigantea GN=LOTGIDRAFT_173115 PE=3 SV=1
contig_1959	1677	tr|V3ZXW5|V3ZXW5_LOTGI	199	6.00E-71	605	198	139	57.07	1193	603	1	198	Uncharacterized protein (Fragment) OS=Lottia gigantea GN=LOTGIDRAFT_106252 PE=3 SV=1
contig_1965	951	tr|I1FYT8|I1FYT8_AMPQE	261	5.00E-24	270	154	85	39.61	507	950	83	235	Uncharacterized protein OS=Amphimedon queenslandica GN=LOC100642055 PE=4 SV=1
contig_1970	2728	tr|V4B639|V4B639_LOTGI	262	9.00E-84	719	186	157	68.28	2	559	71	256	Uncharacterized protein OS=Lottia gigantea GN=LOTGIDRAFT_185769 PE=4 SV=1
contig_1980	3647	tr|V4AIP4|V4AIP4_LOTGI	1189	4.00E-164	1255	608	422	51.48	2021	255	417	1023	Uncharacterized protein OS=Lottia gigantea GN=LOTGIDRAFT_159622 PE=4 SV=1
contig_1980	3647	tr|V4AIP4|V4AIP4_LOTGI	1189	4.00E-164	303	81	68	72.84	243	1	1022	1102	Uncharacterized protein OS=Lottia gigantea GN=LOTGIDRAFT_159622 PE=4 SV=1
contig_1985	5332	tr|B2KKR3|B2KKR3_LYMST	1501	0	3101	1145	783	53.54	5111	1713	47	1170	Epidermal growth factor receptor OS=Lymnaea stagnalis GN=EGFR PE=2 SV=1
contig_1985	5332	tr|B2KKR3|B2KKR3_LYMST	1501	1.00E-26	325	312	153	36.54	1807	998	1137	1437	Epidermal growth factor receptor OS=Lymnaea stagnalis GN=EGFR PE=2 SV=1
contig_1990	2203	tr|H9LTE1|H9LTE1_CRAAR	71	7.00E-17	214	69	54	60.87	2127	1921	1	69	Copper chaperone Atox1 OS=Crassostrea ariakensis PE=4 SV=1
contig_1995	415	tr|M4I0F6|M4I0F6_EUPSC	1406	3.00E-37	367	121	86	51.24	5	358	901	1021	Thioester-containing protein 1 OS=Euprymna scolopes PE=2 SV=1
contig_2005	3353	tr|V4AHH7|V4AHH7_LOTGI	352	0	1517	350	309	79.43	3309	2263	5	352	Uncharacterized protein OS=Lottia gigantea GN=LOTGIDRAFT_137255 PE=4 SV=1
contig_2010	344	tr|R7U9W3|R7U9W3_CAPTE	213	2.00E-23	248	120	73	45	343	2	57	174	Uncharacterized protein OS=Capitella teleta GN=CAPTEDRAFT_142228 PE=4 SV=1
contig_2020	2132	tr|K9J7J3|K9J7J3_XENTR	255	1.00E-30	330	144	92	47.22	549	968	111	254	Uncharacterized protein (Fragment) OS=Xenopus tropicalis GN=fcn1 PE=4 SV=1
contig_2025	4981	tr|K1RLE6|K1RLE6_CRAGI	652	2.00E-54	544	281	180	44.84	70	879	375	641	Uncharacterized protein OS=Crassostrea gigas GN=CGI_10018757 PE=4 SV=1
contig_2035	5843	tr|K1RCB8|K1RCB8_CRAGI	872	0	2331	798	584	60.28	5336	2952	84	871	NF-X1-type zinc finger protein NFXL1 OS=Crassostrea gigas GN=CGI_10021529 PE=4 SV=1
contig_2040	17948	tr|K1QX02|K1QX02_CRAGI	16310	0	4548	3691	2134	39.96	2	10741	4175	7780	Tenascin-X OS=Crassostrea gigas GN=CGI_10023352 PE=4 SV=1
contig_2040	17948	tr|K1QX02|K1QX02_CRAGI	16310	0	2720	1750	1105	46.11	12735	17879	8465	10191	Tenascin-X OS=Crassostrea gigas GN=CGI_10023352 PE=4 SV=1
contig_2040	17948	tr|K1QX02|K1QX02_CRAGI	16310	8.00E-35	403	257	150	38.52	11120	11866	7909	8158	Tenascin-X OS=Crassostrea gigas GN=CGI_10023352 PE=4 SV=1
contig_2040	17948	tr|K1QX02|K1QX02_CRAGI	16310	4.00E-29	354	162	108	45.68	12253	12738	8307	8461	Tenascin-X OS=Crassostrea gigas GN=CGI_10023352 PE=4 SV=1
contig_2040	17948	tr|K1QX02|K1QX02_CRAGI	16310	3.00E-23	303	670	291	25.97	14583	16538	8305	8937	Tenascin-X OS=Crassostrea gigas GN=CGI_10023352 PE=4 SV=1
contig_2040	17948	tr|K1QX02|K1QX02_CRAGI	16310	8.00E-22	291	677	297	27.03	14550	16379	10272	10923	Tenascin-X OS=Crassostrea gigas GN=CGI_10023352 PE=4 SV=1
contig_2040	17948	tr|K1QX02|K1QX02_CRAGI	16310	2.00E-21	287	630	278	27.94	14655	16373	11409	11997	Tenascin-X OS=Crassostrea gigas GN=CGI_10023352 PE=4 SV=1
contig_2040	17948	tr|K1QX02|K1QX02_CRAGI	16310	7.00E-14	223	403	188	30.27	950	2125	2068	2452	Tenascin-X OS=Crassostrea gigas GN=CGI_10023352 PE=4 SV=1
contig_2040	17948	tr|K1QX02|K1QX02_CRAGI	16310	1.00E-13	220	648	286	27.78	5324	7087	2246	2863	Tenascin-X OS=Crassostrea gigas GN=CGI_10023352 PE=4 SV=1
contig_2040	17948	tr|K1QX02|K1QX02_CRAGI	16310	8.00E-11	196	727	313	25.45	3902	5908	2187	2863	Tenascin-X OS=Crassostrea gigas GN=CGI_10023352 PE=4 SV=1
contig_2040	17948	tr|K1QX02|K1QX02_CRAGI	16310	6.00E-08	171	250	102	25.6	1415	2125	3666	3899	Tenascin-X OS=Crassostrea gigas GN=CGI_10023352 PE=4 SV=1
contig_2040	17948	tr|K1QX02|K1QX02_CRAGI	16310	8.00E-08	170	264	113	27.27	1421	2125	1767	2020	Tenascin-X OS=Crassostrea gigas GN=CGI_10023352 PE=4 SV=1
contig_2040	17948	tr|K1QX02|K1QX02_CRAGI	16310	2.00E-06	159	267	112	23.6	6377	7078	1757	2013	Tenascin-X OS=Crassostrea gigas GN=CGI_10023352 PE=4 SV=1
contig_2040	17948	tr|K1QX02|K1QX02_CRAGI	16310	8.00E-06	153	155	77	25.81	14856	15317	11065	11216	Tenascin-X OS=Crassostrea gigas GN=CGI_10023352 PE=4 SV=1
contig_2050	1470	tr|K1PXW6|K1PXW6_CRAGI	315	2.00E-26	295	281	141	31.67	1361	561	14	287	2'-5'-oligoadenylate synthetase 3 OS=Crassostrea gigas GN=CGI_10004067 PE=4 SV=1
contig_2060	511	tr|K1QFS1|K1QFS1_CRAGI	1809	5.00E-11	173	65	47	52.31	195	1	313	377	Collagen alpha-6(VI) chain OS=Crassostrea gigas GN=CGI_10006107 PE=4 SV=1
contig_2065	4611	tr|V4CQR6|V4CQR6_LOTGI	497	4.00E-88	787	510	306	46.86	2	1483	14	462	Uncharacterized protein OS=Lottia gigantea GN=LOTGIDRAFT_156033 PE=4 SV=1
contig_2078	4632	tr|K1RBE7|K1RBE7_CRAGI	216	1.00E-10	178	69	65	82.61	2204	2410	148	216	Arginine and glutamate-rich protein 1-A OS=Crassostrea gigas GN=CGI_10013319 PE=4 SV=1
contig_2083	9223	tr|V4A0F8|V4A0F8_LOTGI	306	9.00E-166	1354	303	277	82.51	949	1851	9	305	Uncharacterized protein (Fragment) OS=Lottia gigantea GN=LOTGIDRAFT_92735 PE=4 SV=1
contig_2088	1088	tr|D5FT50|D5FT50_9BIVA	1454	9.00E-39	379	283	137	34.63	252	1022	511	751	Thioester-containing protein-B OS=Azumapecten farreri GN=TEP PE=4 SV=1
contig_2088	1088	tr|D5FT50|D5FT50_9BIVA	1454	9.00E-39	87	66	38	27.27	1	192	423	488	Thioester-containing protein-B OS=Azumapecten farreri GN=TEP PE=4 SV=1
contig_2111	3352	tr|C3ZCH6|C3ZCH6_BRAFL	220	1.00E-45	443	180	112	49.44	834	1370	41	218	Putative uncharacterized protein (Fragment) OS=Branchiostoma floridae GN=BRAFLDRAFT_252169 PE=4 SV=1
contig_2116	3942	tr|B6RB23|B6RB23_HALDI	205	2.00E-68	612	116	115	99.14	3942	3595	90	205	Ras-related protein Rab-1A OS=Haliotis discus discus PE=2 SV=1
contig_2121	2649	tr|K1R9G4|K1R9G4_CRAGI	263	6.00E-26	297	88	69	62.5	2647	2384	174	261	Protein FAM57B OS=Crassostrea gigas GN=CGI_10010177 PE=4 SV=1
contig_2149	5673	tr|K1QU33|K1QU33_CRAGI	983	6.00E-78	746	294	197	53.74	4675	5553	664	932	Activating molecule in BECN1-regulated autophagy protein 1 OS=Crassostrea gigas GN=CGI_10018685 PE=4 SV=1
contig_2149	5673	tr|K1QU33|K1QU33_CRAGI	983	4.00E-31	362	214	119	39.72	919	1557	122	299	Activating molecule in BECN1-regulated autophagy protein 1 OS=Crassostrea gigas GN=CGI_10018685 PE=4 SV=1
contig_2154	3451	tr|K1PTM2|K1PTM2_CRAGI	313	6.00E-128	1042	304	244	64.14	3183	2293	13	313	Serine/threonine-protein kinase Pim-3 OS=Crassostrea gigas GN=CGI_10007662 PE=4 SV=1
contig_2164	354	tr|K1Q8Q7|K1Q8Q7_CRAGI	1241	3.00E-48	446	118	97	65.25	1	354	1105	1222	Xanthine dehydrogenase OS=Crassostrea gigas GN=CGI_10012473 PE=4 SV=1
contig_2169	5447	tr|C3ZCM1|C3ZCM1_BRAFL	492	3.00E-88	791	372	255	61.02	4781	3687	152	490	Putative uncharacterized protein OS=Branchiostoma floridae GN=BRAFLDRAFT_275016 PE=4 SV=1
contig_2185	2557	tr|F1QLE6|F1QLE6_DANRE	255	2.00E-16	222	163	89	32.52	2553	2065	19	179	Uncharacterized protein (Fragment) OS=Danio rerio PE=4 SV=1
contig_2195	3627	tr|K1QPN0|K1QPN0_CRAGI	529	7.00E-72	427	119	99	68.07	1	354	299	417	Solute carrier family 41 member 2 OS=Crassostrea gigas GN=CGI_10019144 PE=4 SV=1
contig_2195	3627	tr|K1QPN0|K1QPN0_CRAGI	529	7.00E-72	333	110	99	77.27	363	692	420	529	Solute carrier family 41 member 2 OS=Crassostrea gigas GN=CGI_10019144 PE=4 SV=1
contig_2205	16874	tr|V3ZVB6|V3ZVB6_LOTGI	2740	0	5458	2792	1729	45.59	500	8704	13	2734	Uncharacterized protein OS=Lottia gigantea GN=LOTGIDRAFT_167053 PE=3 SV=1
contig_2218	579	tr|K1PPM6|K1PPM6_CRAGI	284	2.00E-15	199	72	51	51.39	578	363	213	284	Uncharacterized protein OS=Crassostrea gigas GN=CGI_10010255 PE=4 SV=1
contig_2229	741	tr|B8R949|B8R949_9BACT	558	2.00E-11	178	39	36	87.18	624	740	7	45	Choline dehydrogenase OS=uncultured bacterium 1114 PE=3 SV=1
contig_2234	5091	tr|V8PFV7|V8PFV7_OPHHA	272	1.00E-14	212	42	40	92.86	4965	5090	204	245	Down syndrome critical region protein 3 OS=Ophiophagus hannah GN=DSCR3 PE=4 SV=1
contig_2239	1834	tr|V3ZPA5|V3ZPA5_LOTGI	254	2.00E-46	443	137	101	60.58	104	514	121	254	Galectin (Fragment) OS=Lottia gigantea GN=LOTGIDRAFT_129554 PE=4 SV=1
contig_2239	1834	tr|V3ZPA5|V3ZPA5_LOTGI	254	9.00E-13	191	111	63	36.94	188	514	1	106	Galectin (Fragment) OS=Lottia gigantea GN=LOTGIDRAFT_129554 PE=4 SV=1
contig_2249	712	tr|V4AFC5|V4AFC5_LOTGI	734	1.00E-70	614	138	125	79.71	711	298	488	625	Uncharacterized protein OS=Lottia gigantea GN=LOTGIDRAFT_233318 PE=4 SV=1
contig_2265	586	tr|C3ZI78|C3ZI78_BRAFL	189	6.00E-10	156	46	39	58.7	2	139	144	189	Xylose isomerase OS=Branchiostoma floridae GN=BRAFLDRAFT_123544 PE=3 SV=1
contig_2275	485	tr|K1R3E8|K1R3E8_CRAGI	2315	3.00E-07	141	57	39	54.39	302	469	1646	1700	Collagen alpha-5(VI) chain OS=Crassostrea gigas GN=CGI_10023717 PE=4 SV=1
contig_2280	844	tr|V3ZI52|V3ZI52_LOTGI	134	1.00E-50	441	125	101	72	65	439	10	133	Uncharacterized protein OS=Lottia gigantea GN=LOTGIDRAFT_163450 PE=4 SV=1
contig_2285	735	tr|K1PKR8|K1PKR8_CRAGI	276	3.00E-18	224	135	73	39.26	53	457	93	217	Uncharacterized protein OS=Crassostrea gigas GN=CGI_10014564 PE=4 SV=1
contig_2290	4616	tr|H3AC54|H3AC54_LATCH	203	2.00E-23	278	193	109	35.23	1079	1657	2	186	Uncharacterized protein OS=Latimeria chalumnae PE=3 SV=1
contig_2306	2361	tr|K1RKI0|K1RKI0_CRAGI	10078	7.00E-172	1418	632	397	47.94	1855	2	4148	4772	Uncharacterized protein OS=Crassostrea gigas GN=CGI_10022523 PE=4 SV=1
contig_2306	2361	tr|K1RKI0|K1RKI0_CRAGI	10078	7.00E-172	205	159	81	27.67	2361	1891	3956	4112	Uncharacterized protein OS=Crassostrea gigas GN=CGI_10022523 PE=4 SV=1
contig_2306	2361	tr|K1RKI0|K1RKI0_CRAGI	10078	6.00E-124	1061	631	352	41.52	1858	20	5797	6413	Uncharacterized protein OS=Crassostrea gigas GN=CGI_10022523 PE=4 SV=1
contig_2306	2361	tr|K1RKI0|K1RKI0_CRAGI	10078	6.00E-124	147	161	75	24.84	2361	1891	5606	5764	Uncharacterized protein OS=Crassostrea gigas GN=CGI_10022523 PE=4 SV=1
contig_2306	2361	tr|K1RKI0|K1RKI0_CRAGI	10078	7.00E-87	747	625	310	34.08	1858	149	7447	8065	Uncharacterized protein OS=Crassostrea gigas GN=CGI_10022523 PE=4 SV=1
contig_2306	2361	tr|K1RKI0|K1RKI0_CRAGI	10078	7.00E-87	141	167	80	29.94	2361	1894	7255	7413	Uncharacterized protein OS=Crassostrea gigas GN=CGI_10022523 PE=4 SV=1
contig_2306	2361	tr|K1RKI0|K1RKI0_CRAGI	10078	3.00E-81	763	618	323	36.41	1858	167	9171	9770	Uncharacterized protein OS=Crassostrea gigas GN=CGI_10022523 PE=4 SV=1
contig_2306	2361	tr|K1RKI0|K1RKI0_CRAGI	10078	2.00E-80	757	718	342	32.87	1855	2	7880	8579	Uncharacterized protein OS=Crassostrea gigas GN=CGI_10022523 PE=4 SV=1
contig_2306	2361	tr|K1RKI0|K1RKI0_CRAGI	10078	4.00E-80	739	615	300	34.8	1825	2	3245	3801	Uncharacterized protein OS=Crassostrea gigas GN=CGI_10022523 PE=4 SV=1
contig_2306	2361	tr|K1RKI0|K1RKI0_CRAGI	10078	4.00E-80	91	161	72	23.6	2349	1891	3090	3242	Uncharacterized protein OS=Crassostrea gigas GN=CGI_10022523 PE=4 SV=1
contig_2306	2361	tr|K1RKI0|K1RKI0_CRAGI	10078	2.00E-76	726	611	297	35.84	1798	2	6541	7099	Uncharacterized protein OS=Crassostrea gigas GN=CGI_10022523 PE=4 SV=1
contig_2306	2361	tr|K1RKI0|K1RKI0_CRAGI	10078	1.00E-73	663	624	303	33.81	1798	5	6375	6933	Uncharacterized protein OS=Crassostrea gigas GN=CGI_10022523 PE=4 SV=1
contig_2306	2361	tr|K1RKI0|K1RKI0_CRAGI	10078	1.00E-73	109	155	57	21.29	2349	1897	6211	6362	Uncharacterized protein OS=Crassostrea gigas GN=CGI_10022523 PE=4 SV=1
contig_2306	2361	tr|K1RKI0|K1RKI0_CRAGI	10078	9.00E-69	665	713	314	29.31	1810	2	5405	6084	Uncharacterized protein OS=Crassostrea gigas GN=CGI_10022523 PE=4 SV=1
contig_2306	2361	tr|K1RKI0|K1RKI0_CRAGI	10078	1.00E-68	663	598	281	31.44	1798	158	3758	4326	Uncharacterized protein OS=Crassostrea gigas GN=CGI_10022523 PE=4 SV=1
contig_2306	2361	tr|K1RKI0|K1RKI0_CRAGI	10078	1.00E-67	655	615	295	33.33	1798	2	1158	1724	Uncharacterized protein OS=Crassostrea gigas GN=CGI_10022523 PE=4 SV=1
contig_2306	2361	tr|K1RKI0|K1RKI0_CRAGI	10078	6.00E-67	650	624	304	33.01	1780	5	2918	3477	Uncharacterized protein OS=Crassostrea gigas GN=CGI_10022523 PE=4 SV=1
contig_2306	2361	tr|K1RKI0|K1RKI0_CRAGI	10078	1.00E-66	649	625	295	33.92	1810	2	4890	5453	Uncharacterized protein OS=Crassostrea gigas GN=CGI_10022523 PE=4 SV=1
contig_2306	2361	tr|K1RKI0|K1RKI0_CRAGI	10078	2.00E-65	638	615	291	32.68	1798	20	106	678	Uncharacterized protein OS=Crassostrea gigas GN=CGI_10022523 PE=4 SV=1
contig_2306	2361	tr|K1RKI0|K1RKI0_CRAGI	10078	3.00E-65	626	597	280	34	1810	167	7051	7622	Uncharacterized protein OS=Crassostrea gigas GN=CGI_10022523 PE=4 SV=1
contig_2306	2361	tr|K1RKI0|K1RKI0_CRAGI	10078	3.00E-65	75	159	67	23.27	2349	1894	6888	7043	Uncharacterized protein OS=Crassostrea gigas GN=CGI_10022523 PE=4 SV=1
contig_2306	2361	tr|K1RKI0|K1RKI0_CRAGI	10078	6.00E-65	634	622	299	32.96	1798	2	2729	3296	Uncharacterized protein OS=Crassostrea gigas GN=CGI_10022523 PE=4 SV=1
contig_2306	2361	tr|K1RKI0|K1RKI0_CRAGI	10078	2.00E-64	630	643	296	30.79	1810	5	1869	2437	Uncharacterized protein OS=Crassostrea gigas GN=CGI_10022523 PE=4 SV=1
contig_2306	2361	tr|K1RKI0|K1RKI0_CRAGI	10078	7.00E-64	599	616	277	31.33	1807	20	3088	3633	Uncharacterized protein OS=Crassostrea gigas GN=CGI_10022523 PE=4 SV=1
contig_2306	2361	tr|K1RKI0|K1RKI0_CRAGI	10078	7.00E-64	89	162	67	22.22	2349	1894	2912	3070	Uncharacterized protein OS=Crassostrea gigas GN=CGI_10022523 PE=4 SV=1
contig_2306	2361	tr|K1RKI0|K1RKI0_CRAGI	10078	4.00E-63	620	638	295	31.19	1798	5	297	874	Uncharacterized protein OS=Crassostrea gigas GN=CGI_10022523 PE=4 SV=1
contig_2306	2361	tr|K1RKI0|K1RKI0_CRAGI	10078	4.00E-62	606	619	287	33.12	1816	2	2194	2772	Uncharacterized protein OS=Crassostrea gigas GN=CGI_10022523 PE=4 SV=1
contig_2306	2361	tr|K1RKI0|K1RKI0_CRAGI	10078	4.00E-62	67	158	64	19.62	2349	1900	2036	2186	Uncharacterized protein OS=Crassostrea gigas GN=CGI_10022523 PE=4 SV=1
contig_2306	2361	tr|K1RKI0|K1RKI0_CRAGI	10078	4.00E-62	606	618	301	33.82	1840	20	1674	2238	Uncharacterized protein OS=Crassostrea gigas GN=CGI_10022523 PE=4 SV=1
contig_2306	2361	tr|K1RKI0|K1RKI0_CRAGI	10078	4.00E-62	67	157	67	21.66	2349	1900	1514	1666	Uncharacterized protein OS=Crassostrea gigas GN=CGI_10022523 PE=4 SV=1
contig_2306	2361	tr|K1RKI0|K1RKI0_CRAGI	10078	9.00E-62	589	660	314	33.03	1855	119	8726	9359	Uncharacterized protein OS=Crassostrea gigas GN=CGI_10022523 PE=4 SV=1
contig_2306	2361	tr|K1RKI0|K1RKI0_CRAGI	10078	9.00E-62	81	161	66	21.74	2349	1894	8533	8690	Uncharacterized protein OS=Crassostrea gigas GN=CGI_10022523 PE=4 SV=1
contig_2306	2361	tr|K1RKI0|K1RKI0_CRAGI	10078	1.00E-61	609	636	300	33.65	1852	137	8304	8920	Uncharacterized protein OS=Crassostrea gigas GN=CGI_10022523 PE=4 SV=1
contig_2306	2361	tr|K1RKI0|K1RKI0_CRAGI	10078	8.00E-61	602	612	278	30.23	1810	2	637	1202	Uncharacterized protein OS=Crassostrea gigas GN=CGI_10022523 PE=4 SV=1
contig_2306	2361	tr|K1RKI0|K1RKI0_CRAGI	10078	9.00E-58	536	709	308	28.35	1852	5	3947	4609	Uncharacterized protein OS=Crassostrea gigas GN=CGI_10022523 PE=4 SV=1
contig_2306	2361	tr|K1RKI0|K1RKI0_CRAGI	10078	9.00E-58	99	154	64	24.68	2349	1903	3757	3908	Uncharacterized protein OS=Crassostrea gigas GN=CGI_10022523 PE=4 SV=1
contig_2306	2361	tr|K1RKI0|K1RKI0_CRAGI	10078	4.00E-53	539	423	209	34.99	1150	20	103	513	Uncharacterized protein OS=Crassostrea gigas GN=CGI_10022523 PE=4 SV=1
contig_2306	2361	tr|K1RKI0|K1RKI0_CRAGI	10078	6.00E-53	536	633	271	31.91	1810	5	4724	5292	Uncharacterized protein OS=Crassostrea gigas GN=CGI_10022523 PE=4 SV=1
contig_2306	2361	tr|K1RKI0|K1RKI0_CRAGI	10078	6.00E-53	57	169	65	18.34	2361	1891	4562	4718	Uncharacterized protein OS=Crassostrea gigas GN=CGI_10022523 PE=4 SV=1
contig_2306	2361	tr|K1RKI0|K1RKI0_CRAGI	10078	3.00E-52	532	415	209	34.46	1150	2	2726	3134	Uncharacterized protein OS=Crassostrea gigas GN=CGI_10022523 PE=4 SV=1
contig_2306	2361	tr|K1RKI0|K1RKI0_CRAGI	10078	4.00E-51	522	625	274	28.8	1798	20	2392	2951	Uncharacterized protein OS=Crassostrea gigas GN=CGI_10022523 PE=4 SV=1
contig_2306	2361	tr|K1RKI0|K1RKI0_CRAGI	10078	4.00E-48	497	416	192	32.21	1144	2	1514	1916	Uncharacterized protein OS=Crassostrea gigas GN=CGI_10022523 PE=4 SV=1
contig_2306	2361	tr|K1RKI0|K1RKI0_CRAGI	10078	1.00E-47	493	659	278	28.98	1810	20	5068	5650	Uncharacterized protein OS=Crassostrea gigas GN=CGI_10022523 PE=4 SV=1
contig_2306	2361	tr|K1RKI0|K1RKI0_CRAGI	10078	4.00E-46	480	722	296	25.76	1852	23	8964	9655	Uncharacterized protein OS=Crassostrea gigas GN=CGI_10022523 PE=4 SV=1
contig_2306	2361	tr|K1RKI0|K1RKI0_CRAGI	10078	1.00E-44	468	394	190	32.74	1144	5	6211	6586	Uncharacterized protein OS=Crassostrea gigas GN=CGI_10022523 PE=4 SV=1
contig_2306	2361	tr|K1RKI0|K1RKI0_CRAGI	10078	2.00E-43	458	440	200	31.14	1180	2	3586	4004	Uncharacterized protein OS=Crassostrea gigas GN=CGI_10022523 PE=4 SV=1
contig_2306	2361	tr|K1RKI0|K1RKI0_CRAGI	10078	5.00E-41	405	700	290	25.29	1852	2	5597	6255	Uncharacterized protein OS=Crassostrea gigas GN=CGI_10022523 PE=4 SV=1
contig_2306	2361	tr|K1RKI0|K1RKI0_CRAGI	10078	5.00E-41	85	164	59	21.34	2355	1900	5406	5562	Uncharacterized protein OS=Crassostrea gigas GN=CGI_10022523 PE=4 SV=1
contig_2306	2361	tr|K1RKI0|K1RKI0_CRAGI	10078	2.00E-38	417	415	191	33.01	1855	650	9398	9778	Uncharacterized protein OS=Crassostrea gigas GN=CGI_10022523 PE=4 SV=1
contig_2306	2361	tr|K1RKI0|K1RKI0_CRAGI	10078	2.00E-34	385	408	188	29.66	1144	2	4728	5119	Uncharacterized protein OS=Crassostrea gigas GN=CGI_10022523 PE=4 SV=1
contig_2306	2361	tr|K1RKI0|K1RKI0_CRAGI	10078	5.00E-31	356	729	269	23.32	1849	5	7673	8367	Uncharacterized protein OS=Crassostrea gigas GN=CGI_10022523 PE=4 SV=1
contig_2306	2361	tr|K1RKI0|K1RKI0_CRAGI	10078	8.00E-31	355	342	171	31.87	1144	152	6888	7215	Uncharacterized protein OS=Crassostrea gigas GN=CGI_10022523 PE=4 SV=1
contig_2306	2361	tr|K1RKI0|K1RKI0_CRAGI	10078	3.00E-30	350	729	266	24.01	1852	2	7246	7942	Uncharacterized protein OS=Crassostrea gigas GN=CGI_10022523 PE=4 SV=1
contig_2306	2361	tr|K1RKI0|K1RKI0_CRAGI	10078	4.00E-24	299	471	187	26.75	1150	2	7052	7511	Uncharacterized protein OS=Crassostrea gigas GN=CGI_10022523 PE=4 SV=1
contig_2306	2361	tr|K1RKI0|K1RKI0_CRAGI	10078	3.00E-19	199	233	105	32.19	1852	1160	9603	9820	Uncharacterized protein OS=Crassostrea gigas GN=CGI_10022523 PE=4 SV=1
contig_2306	2361	tr|K1RKI0|K1RKI0_CRAGI	10078	3.00E-19	101	164	72	26.83	2361	1894	9408	9566	Uncharacterized protein OS=Crassostrea gigas GN=CGI_10022523 PE=4 SV=1
contig_2306	2361	tr|K1RKI0|K1RKI0_CRAGI	10078	1.00E-18	253	146	82	37.67	427	2	4	149	Uncharacterized protein OS=Crassostrea gigas GN=CGI_10022523 PE=4 SV=1
contig_2311	1609	tr|M1EGZ1|M1EGZ1_MUSPF	145	2.00E-45	422	130	98	56.92	624	235	15	144	Cytidine deaminase (Fragment) OS=Mustela putorius furo PE=2 SV=1
contig_2316	2546	tr|V4B2X2|V4B2X2_LOTGI	431	3.00E-74	664	170	146	69.41	2455	1946	1	170	Uncharacterized protein OS=Lottia gigantea GN=LOTGIDRAFT_136165 PE=4 SV=1
contig_2316	2546	tr|V4B2X2|V4B2X2_LOTGI	431	7.00E-57	538	172	125	60.47	1315	821	251	422	Uncharacterized protein OS=Lottia gigantea GN=LOTGIDRAFT_136165 PE=4 SV=1
contig_2321	393	tr|T1IMQ8|T1IMQ8_STRMM	2003	4.00E-19	231	122	72	38.52	1	354	1004	1124	Uncharacterized protein OS=Strigamia maritima PE=4 SV=1
contig_2326	2314	tr|V4A569|V4A569_LOTGI	317	8.00E-130	1030	311	235	65.59	2034	1108	4	314	Uncharacterized protein OS=Lottia gigantea GN=LOTGIDRAFT_226445 PE=4 SV=1
contig_2331	675	tr|V4ACJ1|V4ACJ1_LOTGI	350	3.00E-09	157	70	42	42.86	221	12	12	78	Uncharacterized protein (Fragment) OS=Lottia gigantea GN=LOTGIDRAFT_189315 PE=4 SV=1
contig_2336	2320	tr|B6RB75|B6RB75_HALDI	219	1.00E-98	810	205	178	74.63	1783	1169	8	211	Hypoxanthine phosphoribosyltransferase 1 OS=Haliotis discus discus PE=2 SV=1
contig_2341	633	tr|Q9NJU8|Q9NJU8_HELPO	503	5.00E-19	233	82	59	53.66	629	384	179	259	Sulfatase 1 OS=Helix pomatia GN=SULF1 PE=2 SV=1
contig_2351	6476	tr|V3ZNN5|V3ZNN5_LOTGI	432	1.00E-162	1336	425	330	62.12	119	1375	1	424	Uncharacterized protein OS=Lottia gigantea GN=LOTGIDRAFT_134529 PE=3 SV=1
contig_2356	1674	tr|K1PLX1|K1PLX1_CRAGI	269	3.00E-36	367	162	98	47.53	1556	1155	103	264	Iduronate 2-sulfatase OS=Crassostrea gigas GN=CGI_10000812 PE=4 SV=1
contig_2362	1068	tr|V4A2F7|V4A2F7_LOTGI	3004	3.00E-56	535	359	220	43.73	1067	21	1919	2273	Uncharacterized protein OS=Lottia gigantea GN=LOTGIDRAFT_154208 PE=4 SV=1
contig_2362	1068	tr|V4A2F7|V4A2F7_LOTGI	3004	4.00E-22	271	363	169	27.55	1046	18	809	1164	Uncharacterized protein OS=Lottia gigantea GN=LOTGIDRAFT_154208 PE=4 SV=1
contig_2362	1068	tr|V4A2F7|V4A2F7_LOTGI	3004	9.00E-22	268	368	180	26.36	1064	24	1358	1723	Uncharacterized protein OS=Lottia gigantea GN=LOTGIDRAFT_154208 PE=4 SV=1
contig_2362	1068	tr|V4A2F7|V4A2F7_LOTGI	3004	2.00E-13	200	345	159	28.41	980	3	514	832	Uncharacterized protein OS=Lottia gigantea GN=LOTGIDRAFT_154208 PE=4 SV=1
contig_2362	1068	tr|V4A2F7|V4A2F7_LOTGI	3004	1.00E-12	193	383	172	26.37	1046	12	2152	2502	Uncharacterized protein OS=Lottia gigantea GN=LOTGIDRAFT_154208 PE=4 SV=1
contig_2362	1068	tr|V4A2F7|V4A2F7_LOTGI	3004	3.00E-09	166	384	177	27.08	1046	3	1818	2175	Uncharacterized protein OS=Lottia gigantea GN=LOTGIDRAFT_154208 PE=4 SV=1
contig_2362	1068	tr|V4A2F7|V4A2F7_LOTGI	3004	2.00E-08	159	262	122	27.48	1067	312	589	833	Uncharacterized protein OS=Lottia gigantea GN=LOTGIDRAFT_154208 PE=4 SV=1
contig_2362	1068	tr|V4A2F7|V4A2F7_LOTGI	3004	1.00E-06	146	264	110	26.52	1022	324	1264	1503	Uncharacterized protein OS=Lottia gigantea GN=LOTGIDRAFT_154208 PE=4 SV=1
contig_2367	3049	tr|F0V4B6|F0V4B6_MYTGA	212	5.00E-08	155	153	75	30.07	1280	1708	34	181	Putative C1q domain containing protein MgC1q79 OS=Mytilus galloprovincialis GN=MgC1q79 PE=2 SV=1
contig_2372	4999	tr|K1R944|K1R944_CRAGI	1452	0	2266	1360	781	40.15	192	4211	1	1295	Tetratricopeptide repeat protein 37 OS=Crassostrea gigas GN=CGI_10012667 PE=4 SV=1
contig_2383	957	tr|R7T5X1|R7T5X1_CAPTE	657	9.00E-41	286	109	72	50.46	789	463	121	229	Uncharacterized protein OS=Capitella teleta GN=CAPTEDRAFT_220552 PE=4 SV=1
contig_2383	957	tr|R7T5X1|R7T5X1_CAPTE	657	9.00E-41	197	164	98	39.02	463	2	228	386	Uncharacterized protein OS=Capitella teleta GN=CAPTEDRAFT_220552 PE=4 SV=1
contig_2388	8082	tr|V3Z5N1|V3Z5N1_LOTGI	155	1.00E-50	480	132	107	66.67	6826	6431	25	155	Uncharacterized protein (Fragment) OS=Lottia gigantea GN=LOTGIDRAFT_195501 PE=4 SV=1
contig_2388	8082	tr|V3Z5N1|V3Z5N1_LOTGI	155	4.00E-07	150	119	61	30.25	6664	6311	23	138	Uncharacterized protein (Fragment) OS=Lottia gigantea GN=LOTGIDRAFT_195501 PE=4 SV=1
contig_2393	9469	tr|V4BH88|V4BH88_LOTGI	345	1.00E-150	1246	330	288	70.3	477	1460	3	332	Uncharacterized protein (Fragment) OS=Lottia gigantea GN=LOTGIDRAFT_194024 PE=4 SV=1
contig_2399	2633	tr|R7V9Z4|R7V9Z4_CAPTE	106	7.00E-24	270	78	60	64.1	2631	2398	29	106	Uncharacterized protein OS=Capitella teleta GN=CAPTEDRAFT_224572 PE=4 SV=1
contig_2410	1541	tr|K1QBR5|K1QBR5_CRAGI	3620	4.00E-12	194	321	133	28.66	580	1440	2043	2345	Uncharacterized protein OS=Crassostrea gigas GN=CGI_10018340 PE=4 SV=1
contig_2410	1541	tr|K1QBR5|K1QBR5_CRAGI	3620	1.00E-10	181	255	121	27.06	475	1215	2857	3102	Uncharacterized protein OS=Crassostrea gigas GN=CGI_10018340 PE=4 SV=1
contig_2415	398	tr|K1QBR5|K1QBR5_CRAGI	3620	4.00E-26	285	134	75	46.27	394	17	395	527	Uncharacterized protein OS=Crassostrea gigas GN=CGI_10018340 PE=4 SV=1
contig_2415	398	tr|K1QBR5|K1QBR5_CRAGI	3620	4.00E-23	262	134	73	44.03	391	17	86	217	Uncharacterized protein OS=Crassostrea gigas GN=CGI_10018340 PE=4 SV=1
contig_2422	823	tr|D2QXS3|D2QXS3_PIRSD	303	6.00E-29	305	134	83	48.51	422	823	142	267	Dihydrodipicolinate synthetase (Precursor) OS=Pirellula staleyi (strain ATCC 27377 / DSM 6068 / ICPB 4128) GN=Psta_3336 PE=4 SV=1
contig_2427	1828	tr|K1P5I8|K1P5I8_CRAGI	198	8.00E-60	532	181	133	53.59	128	670	9	189	Oxalate:formate antiporter OS=Crassostrea gigas GN=CGI_10010621 PE=4 SV=1
contig_2444	1416	tr|D7RP02|D7RP02_HALDV	282	5.00E-133	1021	231	216	84.85	1184	492	52	282	Voltage-dependent anion channel 2-like protein OS=Haliotis diversicolor PE=2 SV=1
contig_2453	1074	tr|V4AYN5|V4AYN5_LOTGI	1764	2.00E-20	256	255	135	30.59	246	1004	1	242	Uncharacterized protein OS=Lottia gigantea GN=LOTGIDRAFT_213601 PE=4 SV=1
contig_2459	1603	tr|V4AUP7|V4AUP7_LOTGI	490	2.00E-79	616	235	160	52.77	1501	797	53	287	Uncharacterized protein OS=Lottia gigantea GN=LOTGIDRAFT_152602 PE=4 SV=1
contig_2459	1603	tr|V4AUP7|V4AUP7_LOTGI	490	2.00E-79	204	114	70	40.35	749	417	319	432	Uncharacterized protein OS=Lottia gigantea GN=LOTGIDRAFT_152602 PE=4 SV=1
contig_2465	376	tr|K1Q6Q8|K1Q6Q8_CRAGI	119	7.00E-09	142	95	50	37.89	59	316	11	104	Uncharacterized protein OS=Crassostrea gigas GN=CGI_10004321 PE=4 SV=1
contig_2470	1693	tr|V3ZYK3|V3ZYK3_LOTGI	308	5.00E-93	764	224	178	62.05	98	769	11	230	Uncharacterized protein OS=Lottia gigantea GN=LOTGIDRAFT_180616 PE=3 SV=1
contig_2470	1693	tr|V3ZYK3|V3ZYK3_LOTGI	308	5.00E-93	175	72	49	44.44	771	977	231	302	Uncharacterized protein OS=Lottia gigantea GN=LOTGIDRAFT_180616 PE=3 SV=1
contig_2480	1213	tr|V5IV48|V5IV48_9CAEN	379	9.00E-176	1306	374	321	75.4	1152	31	5	378	Cytochrome b OS=Babylonia lutosa GN=CYTB PE=3 SV=1
contig_2490	3176	tr|K1QJH7|K1QJH7_CRAGI	898	1.00E-47	492	244	160	45.9	2038	1313	383	624	Uncharacterized protein OS=Crassostrea gigas GN=CGI_10003224 PE=4 SV=1
contig_2495	3630	tr|V4AM33|V4AM33_LOTGI	315	4.00E-71	640	216	160	53.24	3621	2974	92	307	Uncharacterized protein OS=Lottia gigantea GN=LOTGIDRAFT_152065 PE=4 SV=1
contig_2505	3085	tr|V4BMJ4|V4BMJ4_LOTGI	1342	2.00E-154	1298	955	524	37.49	2804	3	1	861	Uncharacterized protein OS=Lottia gigantea GN=LOTGIDRAFT_233953 PE=4 SV=1
contig_2510	1957	tr|H9G4A1|H9G4A1_ANOCA	564	8.00E-146	1150	399	284	54.89	281	1450	137	531	Serine/threonine-protein kinase RIO1 OS=Anolis carolinensis GN=RIOK1 PE=3 SV=2
contig_2515	4646	tr|V3ZY25|V3ZY25_LOTGI	649	7.00E-163	1337	361	290	72.58	4641	3577	292	649	Uncharacterized protein OS=Lottia gigantea GN=LOTGIDRAFT_221303 PE=4 SV=1
contig_2526	1286	tr|K1QN07|K1QN07_CRAGI	425	0	1563	386	331	71.76	1182	25	34	419	Isobutyryl-CoA dehydrogenase, mitochondrial OS=Crassostrea gigas GN=CGI_10023025 PE=3 SV=1
contig_2531	509	tr|Q29U71|Q29U71_9CAEN	293	1.00E-53	464	147	110	61.9	501	67	140	285	Xylanase OS=Ampullaria crossean PE=2 SV=1
contig_2550	663	tr|Q75R50|Q75R50_LYMST	130	8.00E-16	198	124	67	34.68	452	96	6	129	DEC-3 OS=Lymnaea stagnalis GN=DEC-3 PE=2 SV=1
contig_2555	918	tr|W4ZH82|W4ZH82_STRPU	2046	7.00E-42	291	190	104	32.63	916	350	253	442	Uncharacterized protein OS=Strongylocentrotus purpuratus GN=Sp-Hypp_269 PE=4 SV=1
contig_2555	918	tr|W4ZH82|W4ZH82_STRPU	2046	7.00E-42	201	97	63	44.33	291	1	459	555	Uncharacterized protein OS=Strongylocentrotus purpuratus GN=Sp-Hypp_269 PE=4 SV=1
contig_2565	3827	tr|C3ZGN6|C3ZGN6_BRAFL	487	5.00E-93	509	272	161	40.07	818	1564	220	487	Putative uncharacterized protein OS=Branchiostoma floridae GN=BRAFLDRAFT_206907 PE=4 SV=1
contig_2565	3827	tr|C3ZGN6|C3ZGN6_BRAFL	487	5.00E-93	242	72	53	62.5	535	750	113	183	Putative uncharacterized protein OS=Branchiostoma floridae GN=BRAFLDRAFT_206907 PE=4 SV=1
contig_2565	3827	tr|C3ZGN6|C3ZGN6_BRAFL	487	5.00E-93	236	62	50	66.13	356	541	27	88	Putative uncharacterized protein OS=Branchiostoma floridae GN=BRAFLDRAFT_206907 PE=4 SV=1
contig_2570	3657	tr|V4BFV7|V4BFV7_LOTGI	240	8.00E-74	652	236	173	53.39	2393	1701	1	234	Uncharacterized protein (Fragment) OS=Lottia gigantea GN=LOTGIDRAFT_109560 PE=3 SV=1
contig_2575	791	tr|C3YQN9|C3YQN9_BRAFL	216	8.00E-30	305	158	98	47.47	450	1	24	177	Putative uncharacterized protein OS=Branchiostoma floridae GN=BRAFLDRAFT_82675 PE=4 SV=1
contig_2580	3846	tr|K1Q8Y9|K1Q8Y9_CRAGI	303	1.00E-65	600	269	171	46.84	3845	3042	51	279	Uncharacterized protein OS=Crassostrea gigas GN=CGI_10000144 PE=4 SV=1
contig_2585	516	tr|V3ZTH0|V3ZTH0_LOTGI	889	3.00E-29	310	93	78	62.37	239	514	1	93	Uncharacterized protein (Fragment) OS=Lottia gigantea GN=LOTGIDRAFT_108604 PE=4 SV=1
contig_2590	1285	tr|V4BC95|V4BC95_LOTGI	255	6.00E-52	472	236	149	40.25	358	1062	8	243	Uncharacterized protein OS=Lottia gigantea GN=LOTGIDRAFT_208290 PE=3 SV=1
contig_2605	6948	tr|V3ZN62|V3ZN62_LOTGI	685	0	2438	670	554	68.66	6910	4901	19	685	Uncharacterized protein OS=Lottia gigantea GN=LOTGIDRAFT_223436 PE=4 SV=1
contig_2613	1280	tr|K1QKF1|K1QKF1_CRAGI	2461	3.00E-26	307	140	86	46.43	864	1280	1128	1265	Deleted in malignant brain tumors 1 protein OS=Crassostrea gigas GN=CGI_10027681 PE=4 SV=1
contig_2613	1280	tr|K1QKF1|K1QKF1_CRAGI	2461	7.00E-26	303	139	84	43.17	864	1280	1240	1375	Deleted in malignant brain tumors 1 protein OS=Crassostrea gigas GN=CGI_10027681 PE=4 SV=1
contig_2613	1280	tr|K1QKF1|K1QKF1_CRAGI	2461	2.00E-25	300	140	92	44.29	864	1280	1350	1484	Deleted in malignant brain tumors 1 protein OS=Crassostrea gigas GN=CGI_10027681 PE=4 SV=1
contig_2613	1280	tr|K1QKF1|K1QKF1_CRAGI	2461	3.00E-25	299	161	87	45.34	864	1280	1676	1829	Deleted in malignant brain tumors 1 protein OS=Crassostrea gigas GN=CGI_10027681 PE=4 SV=1
contig_2613	1280	tr|K1QKF1|K1QKF1_CRAGI	2461	3.00E-24	290	141	82	46.1	864	1280	1459	1592	Deleted in malignant brain tumors 1 protein OS=Crassostrea gigas GN=CGI_10027681 PE=4 SV=1
contig_2613	1280	tr|K1QKF1|K1QKF1_CRAGI	2461	3.00E-24	290	140	86	47.86	864	1280	580	713	Deleted in malignant brain tumors 1 protein OS=Crassostrea gigas GN=CGI_10027681 PE=4 SV=1
contig_2613	1280	tr|K1QKF1|K1QKF1_CRAGI	2461	5.00E-24	288	140	85	47.86	864	1280	470	605	Deleted in malignant brain tumors 1 protein OS=Crassostrea gigas GN=CGI_10027681 PE=4 SV=1
contig_2613	1280	tr|K1QKF1|K1QKF1_CRAGI	2461	2.00E-22	274	141	86	43.97	864	1280	1018	1153	Deleted in malignant brain tumors 1 protein OS=Crassostrea gigas GN=CGI_10027681 PE=4 SV=1
contig_2613	1280	tr|K1QKF1|K1QKF1_CRAGI	2461	1.00E-21	268	136	78	42.65	873	1280	912	1043	Deleted in malignant brain tumors 1 protein OS=Crassostrea gigas GN=CGI_10027681 PE=4 SV=1
contig_2613	1280	tr|K1QKF1|K1QKF1_CRAGI	2461	4.00E-21	264	140	78	44.29	864	1280	248	383	Deleted in malignant brain tumors 1 protein OS=Crassostrea gigas GN=CGI_10027681 PE=4 SV=1
contig_2613	1280	tr|K1QKF1|K1QKF1_CRAGI	2461	1.00E-19	252	140	75	40.71	864	1280	140	273	Deleted in malignant brain tumors 1 protein OS=Crassostrea gigas GN=CGI_10027681 PE=4 SV=1
contig_2613	1280	tr|K1QKF1|K1QKF1_CRAGI	2461	1.00E-19	252	140	75	42.86	864	1280	688	820	Deleted in malignant brain tumors 1 protein OS=Crassostrea gigas GN=CGI_10027681 PE=4 SV=1
contig_2613	1280	tr|K1QKF1|K1QKF1_CRAGI	2461	1.00E-19	252	141	76	41.13	864	1280	795	934	Deleted in malignant brain tumors 1 protein OS=Crassostrea gigas GN=CGI_10027681 PE=4 SV=1
contig_2613	1280	tr|K1QKF1|K1QKF1_CRAGI	2461	2.00E-19	251	143	80	41.26	864	1280	358	495	Deleted in malignant brain tumors 1 protein OS=Crassostrea gigas GN=CGI_10027681 PE=4 SV=1
contig_2613	1280	tr|K1QKF1|K1QKF1_CRAGI	2461	4.00E-19	248	140	80	41.43	864	1280	30	165	Deleted in malignant brain tumors 1 protein OS=Crassostrea gigas GN=CGI_10027681 PE=4 SV=1
contig_2613	1280	tr|K1QKF1|K1QKF1_CRAGI	2461	6.00E-18	239	142	77	39.44	864	1280	1567	1701	Deleted in malignant brain tumors 1 protein OS=Crassostrea gigas GN=CGI_10027681 PE=4 SV=1
contig_2621	5528	tr|K1Q3U7|K1Q3U7_CRAGI	297	2.00E-147	1204	287	251	75.61	5370	4516	1	287	CCR4-NOT transcription complex subunit 7 OS=Crassostrea gigas GN=CGI_10020779 PE=4 SV=1
contig_2631	7060	tr|R7V940|R7V940_CAPTE	415	2.00E-117	1004	446	292	48.88	334	1653	1	413	Uncharacterized protein OS=Capitella teleta GN=CAPTEDRAFT_155778 PE=4 SV=1
contig_2636	404	tr|V4APX1|V4APX1_LOTGI	1332	7.00E-49	453	134	101	56.72	402	1	38	171	Uncharacterized protein OS=Lottia gigantea GN=LOTGIDRAFT_231915 PE=4 SV=1
contig_2653	904	tr|Q4QQE8|Q4QQE8_SCHMA	992	3.00E-52	448	265	154	40.38	786	1	252	516	Endonuclease-reverse transcriptase OS=Schistosoma mansoni PE=2 SV=1
contig_2653	904	tr|Q4QQE8|Q4QQE8_SCHMA	992	3.00E-52	135	37	31	59.46	902	792	207	243	Endonuclease-reverse transcriptase OS=Schistosoma mansoni PE=2 SV=1
contig_2674	1649	tr|K7WKX6|K7WKX6_HALRU	363	0	1361	363	310	77.69	466	1554	1	363	Fructose-bisphosphate aldolase (Fragment) OS=Haliotis rufescens PE=2 SV=1
contig_2684	4504	tr|K1R5N7|K1R5N7_CRAGI	514	4.00E-146	1205	339	266	66.96	995	2005	180	514	Tyrosine-protein kinase CSK OS=Crassostrea gigas GN=CGI_10007935 PE=4 SV=1
contig_2689	1393	tr|R7TPI0|R7TPI0_CAPTE	658	4.00E-21	264	137	81	39.42	145	549	523	657	Uncharacterized protein OS=Capitella teleta GN=CAPTEDRAFT_228754 PE=4 SV=1
contig_2699	3145	tr|K1PU74|K1PU74_CRAGI	739	0	2452	721	617	71.43	148	2310	8	728	AMY-1-associating protein expressed in testis 1 OS=Crassostrea gigas GN=CGI_10011943 PE=4 SV=1
contig_2705	3942	tr|K1QGC0|K1QGC0_CRAGI	120	3.00E-67	594	119	116	91.6	2946	2590	1	119	Protein yippee-like OS=Crassostrea gigas GN=CGI_10005814 PE=3 SV=1
contig_2711	1057	tr|C3XQK8|C3XQK8_BRAFL	253	2.00E-101	797	229	179	62.45	64	750	16	243	Putative uncharacterized protein (Fragment) OS=Branchiostoma floridae GN=BRAFLDRAFT_168604 PE=4 SV=1
contig_2716	8878	tr|K1QG35|K1QG35_CRAGI	1950	1.00E-71	712	486	268	39.51	8276	6933	15	471	Histone-lysine N-methyltransferase MLL5 OS=Crassostrea gigas GN=CGI_10010657 PE=4 SV=1
contig_2716	8878	tr|K1QG35|K1QG35_CRAGI	1950	2.00E-17	249	176	109	48.86	5891	5418	767	939	Histone-lysine N-methyltransferase MLL5 OS=Crassostrea gigas GN=CGI_10010657 PE=4 SV=1
contig_2723	3348	tr|V4BA60|V4BA60_LOTGI	522	3.00E-180	1415	471	339	55.2	1890	481	57	522	Uncharacterized protein OS=Lottia gigantea GN=LOTGIDRAFT_156727 PE=4 SV=1
contig_2734	681	tr|V4C4B6|V4C4B6_LOTGI	244	5.00E-13	182	54	41	57.41	171	10	118	171	Uncharacterized protein (Fragment) OS=Lottia gigantea GN=LOTGIDRAFT_176594 PE=4 SV=1
contig_2739	7329	tr|K1Q910|K1Q910_CRAGI	3055	0	6873	1486	1383	85.26	7233	2776	1	1483	DNA-directed RNA polymerase OS=Crassostrea gigas GN=CGI_10021948 PE=3 SV=1
contig_2754	2080	tr|K1PSU6|K1PSU6_CRAGI	619	8.00E-65	603	208	142	52.4	702	79	413	619	Angiopoietin-related protein 6 OS=Crassostrea gigas GN=CGI_10013829 PE=4 SV=1
contig_2759	7495	tr|V4AGM9|V4AGM9_LOTGI	224	1.00E-115	971	224	207	84.38	4912	5583	1	224	Uncharacterized protein (Fragment) OS=Lottia gigantea GN=LOTGIDRAFT_116244 PE=4 SV=1
contig_2764	4797	tr|V4A7I3|V4A7I3_LOTGI	452	1.00E-167	1353	441	365	68.93	305	1609	1	436	Uncharacterized protein OS=Lottia gigantea GN=LOTGIDRAFT_122380 PE=4 SV=1
contig_2771	4756	tr|H3BDS9|H3BDS9_LATCH	370	1.00E-82	736	357	229	47.06	4504	3446	8	360	Uncharacterized protein OS=Latimeria chalumnae PE=4 SV=1
contig_2776	3942	tr|V3ZXN1|V3ZXN1_LOTGI	230	2.00E-83	723	212	174	67.45	53	673	1	212	Uncharacterized protein OS=Lottia gigantea GN=LOTGIDRAFT_235711 PE=4 SV=1
contig_2787	11803	tr|K1QS65|K1QS65_CRAGI	4990	2.00E-150	1391	519	342	52.99	11007	9496	1512	2017	Histone-lysine N-methyltransferase MLL3 OS=Crassostrea gigas GN=CGI_10016397 PE=4 SV=1
contig_2787	11803	tr|K1QS65|K1QS65_CRAGI	4990	7.00E-138	1284	769	430	43.04	8922	6706	2127	2873	Histone-lysine N-methyltransferase MLL3 OS=Crassostrea gigas GN=CGI_10016397 PE=4 SV=1
contig_2787	11803	tr|K1QS65|K1QS65_CRAGI	4990	4.00E-31	369	182	110	48.35	2838	2299	4035	4201	Histone-lysine N-methyltransferase MLL3 OS=Crassostrea gigas GN=CGI_10016397 PE=4 SV=1
contig_2787	11803	tr|K1QS65|K1QS65_CRAGI	4990	7.00E-30	358	178	97	38.2	8826	8329	1840	2017	Histone-lysine N-methyltransferase MLL3 OS=Crassostrea gigas GN=CGI_10016397 PE=4 SV=1
contig_2787	11803	tr|K1QS65|K1QS65_CRAGI	4990	6.00E-28	341	198	105	36.87	10062	9475	2147	2330	Histone-lysine N-methyltransferase MLL3 OS=Crassostrea gigas GN=CGI_10016397 PE=4 SV=1
contig_2787	11803	tr|K1QS65|K1QS65_CRAGI	4990	2.00E-07	166	153	82	43.14	4041	3598	3671	3797	Histone-lysine N-methyltransferase MLL3 OS=Crassostrea gigas GN=CGI_10016397 PE=4 SV=1
contig_2798	8297	tr|K1R5C4|K1R5C4_CRAGI	1597	1.00E-172	1519	1087	728	41.12	6288	3043	509	1579	Golgin subfamily A member 3 OS=Crassostrea gigas GN=CGI_10019734 PE=4 SV=1
contig_2810	945	tr|V3Z2V4|V3Z2V4_LOTGI	5676	1.00E-12	192	157	102	42.68	793	344	1198	1353	Uncharacterized protein OS=Lottia gigantea GN=LOTGIDRAFT_235987 PE=4 SV=1
contig_2815	6957	tr|K1Q4U7|K1Q4U7_CRAGI	1956	0	2202	863	606	54.81	6955	4379	320	1129	AP-3 complex subunit delta-1 OS=Crassostrea gigas GN=CGI_10025827 PE=4 SV=1
contig_2815	6957	tr|K1Q4U7|K1Q4U7_CRAGI	1956	0	2067	899	614	50.5	6772	4088	1099	1955	AP-3 complex subunit delta-1 OS=Crassostrea gigas GN=CGI_10025827 PE=4 SV=1
contig_2821	781	tr|K1PWG3|K1PWG3_CRAGI	1641	7.00E-82	714	209	155	66.51	9	584	44	243	Cohesin subunit SA-1 OS=Crassostrea gigas GN=CGI_10005666 PE=4 SV=1
contig_2831	534	tr|H2YX15|H2YX15_CIOSA	412	9.00E-67	562	139	118	76.26	417	1	242	380	Uncharacterized protein (Fragment) OS=Ciona savignyi PE=4 SV=1
contig_2846	852	tr|V3ZP28|V3ZP28_LOTGI	1856	1.00E-18	239	297	131	25.93	846	1	1516	1802	Uncharacterized protein OS=Lottia gigantea GN=LOTGIDRAFT_235654 PE=4 SV=1
contig_2852	3862	tr|V3ZLE5|V3ZLE5_LOTGI	363	7.00E-105	892	345	239	50.72	3752	2748	8	345	Uncharacterized protein OS=Lottia gigantea GN=LOTGIDRAFT_221596 PE=4 SV=1
contig_2863	6342	tr|B0LUR1|B0LUR1_APLCA	863	1.00E-121	1075	228	213	88.6	6341	5658	638	863	Synapse-associated protein OS=Aplysia californica GN=SAP PE=2 SV=1
contig_2868	1278	tr|H2SWG1|H2SWG1_TAKRU	431	3.00E-14	196	150	83	35.33	1054	617	95	242	Uncharacterized protein (Fragment) OS=Takifugu rubripes PE=4 SV=1
contig_2868	1278	tr|H2SWG1|H2SWG1_TAKRU	431	3.00E-14	56	65	33	29.23	587	405	255	319	Uncharacterized protein (Fragment) OS=Takifugu rubripes PE=4 SV=1
contig_2873	2051	tr|I1G065|I1G065_AMPQE	121	2.00E-38	374	119	92	63.03	211	555	3	121	Uncharacterized protein OS=Amphimedon queenslandica GN=LOC100635268 PE=4 SV=1
contig_2879	616	tr|G6D6L6|G6D6L6_DANPL	571	4.00E-25	178	98	58	41.84	438	151	328	425	Endonuclease-reverse transcriptase OS=Danaus plexippus GN=KGM_20101 PE=4 SV=1
contig_2879	616	tr|G6D6L6|G6D6L6_DANPL	571	4.00E-25	165	47	36	65.96	145	5	428	474	Endonuclease-reverse transcriptase OS=Danaus plexippus GN=KGM_20101 PE=4 SV=1
contig_2884	5083	tr|W4YXP2|W4YXP2_STRPU	201	2.00E-25	293	62	59	80.65	68	253	140	201	Uncharacterized protein OS=Strongylocentrotus purpuratus GN=Sp-Zfand5b PE=4 SV=1
contig_2894	3916	tr|R7V4A1|R7V4A1_CAPTE	230	4.00E-97	822	230	193	73.04	913	224	5	230	Uncharacterized protein OS=Capitella teleta GN=CAPTEDRAFT_154203 PE=3 SV=1
contig_2899	410	tr|K1QNF6|K1QNF6_CRAGI	1069	1.00E-48	368	82	73	79.27	164	409	730	811	Ubiquitin-protein ligase E3C OS=Crassostrea gigas GN=CGI_10011106 PE=4 SV=1
contig_2899	410	tr|K1QNF6|K1QNF6_CRAGI	1069	1.00E-48	179	47	42	68.09	3	143	683	729	Ubiquitin-protein ligase E3C OS=Crassostrea gigas GN=CGI_10011106 PE=4 SV=1
contig_2912	1873	tr|H9GDQ6|H9GDQ6_ANOCA	538	6.00E-37	388	214	123	39.25	1242	1868	27	229	Uncharacterized protein OS=Anolis carolinensis GN=TROVE2 PE=4 SV=1
contig_2917	7346	tr|B6RJZ4|B6RJZ4_DORPE	1753	2.00E-91	876	407	273	55.53	3	1112	1352	1753	Kinesin-3 OS=Doryteuthis pealeii PE=2 SV=1
contig_2932	2344	tr|V4AJR9|V4AJR9_LOTGI	475	0	1456	435	347	64.14	1831	527	37	471	Uncharacterized protein OS=Lottia gigantea GN=LOTGIDRAFT_198678 PE=4 SV=1
contig_2938	6103	tr|K1QJL6|K1QJL6_CRAGI	345	1.00E-44	450	200	122	50	2540	1965	139	333	Microtubule-associated protein RP/EB family member 3 OS=Crassostrea gigas GN=CGI_10003169 PE=4 SV=1
contig_2958	6635	tr|V4B1Q5|V4B1Q5_LOTGI	430	5.00E-65	613	212	173	61.79	2	631	218	429	Uncharacterized protein OS=Lottia gigantea GN=LOTGIDRAFT_179913 PE=4 SV=1
contig_2964	5927	tr|K1Q0F6|K1Q0F6_CRAGI	3406	0	5320	1977	1390	51.75	1	5925	142	2094	Titin OS=Crassostrea gigas GN=CGI_10003025 PE=4 SV=1
contig_2964	5927	tr|K1Q0F6|K1Q0F6_CRAGI	3406	0	2043	2024	965	30.43	1	5925	54	1992	Titin OS=Crassostrea gigas GN=CGI_10003025 PE=4 SV=1
contig_2964	5927	tr|K1Q0F6|K1Q0F6_CRAGI	3406	2.00E-136	1253	1016	493	33.27	3049	5925	1930	2903	Titin OS=Crassostrea gigas GN=CGI_10003025 PE=4 SV=1
contig_2964	5927	tr|K1Q0F6|K1Q0F6_CRAGI	3406	1.00E-135	1248	992	489	35.08	3001	5859	2323	3287	Titin OS=Crassostrea gigas GN=CGI_10003025 PE=4 SV=1
contig_2964	5927	tr|K1Q0F6|K1Q0F6_CRAGI	3406	1.00E-132	1223	937	465	35.01	3157	5877	2175	3091	Titin OS=Crassostrea gigas GN=CGI_10003025 PE=4 SV=1
contig_2964	5927	tr|K1Q0F6|K1Q0F6_CRAGI	3406	5.00E-105	993	427	270	47.07	4648	5925	2582	3005	Titin OS=Crassostrea gigas GN=CGI_10003025 PE=4 SV=1
contig_2964	5927	tr|K1Q0F6|K1Q0F6_CRAGI	3406	3.00E-82	801	1107	489	27.19	1570	4659	2234	3286	Titin OS=Crassostrea gigas GN=CGI_10003025 PE=4 SV=1
contig_2964	5927	tr|K1Q0F6|K1Q0F6_CRAGI	3406	4.00E-73	724	813	389	26.94	112	2538	2	785	Titin OS=Crassostrea gigas GN=CGI_10003025 PE=4 SV=1
contig_2964	5927	tr|K1Q0F6|K1Q0F6_CRAGI	3406	5.00E-44	475	291	158	37.8	1678	2541	1875	2161	Titin OS=Crassostrea gigas GN=CGI_10003025 PE=4 SV=1
contig_2964	5927	tr|K1Q0F6|K1Q0F6_CRAGI	3406	1.00E-39	438	294	161	35.71	1675	2538	2072	2362	Titin OS=Crassostrea gigas GN=CGI_10003025 PE=4 SV=1
contig_2964	5927	tr|K1Q0F6|K1Q0F6_CRAGI	3406	1.00E-37	421	337	171	33.53	1564	2538	1928	2261	Titin OS=Crassostrea gigas GN=CGI_10003025 PE=4 SV=1
contig_2964	5927	tr|K1Q0F6|K1Q0F6_CRAGI	3406	8.00E-14	217	201	92	29.85	1684	2274	3088	3287	Titin OS=Crassostrea gigas GN=CGI_10003025 PE=4 SV=1
contig_2969	3332	tr|V4B4M3|V4B4M3_LOTGI	122	8.00E-32	332	109	79	57.8	2782	2456	13	121	Uncharacterized protein (Fragment) OS=Lottia gigantea GN=LOTGIDRAFT_200624 PE=4 SV=1
contig_2975	1180	tr|V4AYK6|V4AYK6_LOTGI	441	2.00E-80	480	177	124	50.85	79	609	123	299	Uncharacterized protein OS=Lottia gigantea GN=LOTGIDRAFT_113990 PE=4 SV=1
contig_2975	1180	tr|V4AYK6|V4AYK6_LOTGI	441	2.00E-80	349	163	103	44.17	590	1072	291	439	Uncharacterized protein OS=Lottia gigantea GN=LOTGIDRAFT_113990 PE=4 SV=1
contig_2980	843	tr|K1QMJ0|K1QMJ0_CRAGI	287	3.00E-09	159	50	36	60	273	422	68	117	Uncharacterized protein OS=Crassostrea gigas GN=CGI_10022258 PE=4 SV=1
contig_2988	830	tr|C3YB31|C3YB31_BRAFL	209	2.00E-35	345	125	87	51.2	374	3	13	137	Putative uncharacterized protein OS=Branchiostoma floridae GN=BRAFLDRAFT_91936 PE=4 SV=1
contig_2993	6330	tr|K1QD66|K1QD66_CRAGI	350	4.00E-13	203	71	57	50.7	6243	6031	215	284	Uncharacterized protein OS=Crassostrea gigas GN=CGI_10004702 PE=4 SV=1
contig_2998	4978	tr|E4Z7F8|E4Z7F8_MYTGA	221	2.00E-92	794	163	158	94.48	1088	600	59	221	Protein kinase CK2beta regulatory subunit OS=Mytilus galloprovincialis GN=ck2beta PE=2 SV=1
contig_2998	4978	tr|E4Z7F8|E4Z7F8_MYTGA	221	2.00E-23	279	51	51	98.04	4978	4826	8	58	Protein kinase CK2beta regulatory subunit OS=Mytilus galloprovincialis GN=ck2beta PE=2 SV=1
contig_3023	6280	tr|B7Q0Z0|B7Q0Z0_IXOSC	201	4.00E-109	918	178	177	94.38	5897	5364	24	201	GTP-binding ADP-ribosylation factor ARF6, putative OS=Ixodes scapularis GN=IscW_ISCW009274 PE=3 SV=1
contig_3030	665	tr|J9KZQ1|J9KZQ1_ACYPI	287	9.00E-16	204	149	76	32.89	209	655	87	232	Uncharacterized protein OS=Acyrthosiphon pisum PE=4 SV=1
contig_3035	3383	tr|V4AN65|V4AN65_LOTGI	432	5.00E-32	355	222	130	38.29	3231	2587	223	432	Uncharacterized protein OS=Lottia gigantea GN=LOTGIDRAFT_239003 PE=4 SV=1
contig_3045	3440	tr|V4ARI6|V4ARI6_LOTGI	930	0	2654	819	640	64.47	3	2453	124	929	Uncharacterized protein (Fragment) OS=Lottia gigantea GN=LOTGIDRAFT_115178 PE=3 SV=1
contig_3050	5006	tr|K1RXP2|K1RXP2_CRAGI	470	4.00E-88	786	419	257	41.29	4379	3129	46	453	Uncharacterized protein OS=Crassostrea gigas GN=CGI_10015821 PE=4 SV=1
contig_3056	1903	tr|K1Q9N6|K1Q9N6_CRAGI	781	3.00E-153	1217	597	372	47.74	1663	2	55	641	Rhomboid family member 1 OS=Crassostrea gigas GN=CGI_10015593 PE=4 SV=1
contig_3072	4980	tr|K1QZS8|K1QZS8_CRAGI	512	0	1791	445	386	76.18	4269	2941	68	512	Protein ariadne-2 OS=Crassostrea gigas GN=CGI_10010960 PE=4 SV=1
contig_3087	5502	tr|K1QC93|K1QC93_CRAGI	1676	0	1280	887	479	34.95	5331	2743	42	911	RING finger protein 17 OS=Crassostrea gigas GN=CGI_10009758 PE=4 SV=1
contig_3087	5502	tr|K1QC93|K1QC93_CRAGI	1676	0	626	811	379	28.98	2683	386	904	1610	RING finger protein 17 OS=Crassostrea gigas GN=CGI_10009758 PE=4 SV=1
contig_3093	3115	tr|K1QJ50|K1QJ50_CRAGI	843	6.00E-27	322	194	121	47.42	3042	2488	46	233	Uncharacterized protein OS=Crassostrea gigas GN=CGI_10017439 PE=4 SV=1
contig_3098	3123	tr|V4AYD4|V4AYD4_LOTGI	623	0	2367	624	515	70.83	3	1805	1	623	Pyruvate kinase OS=Lottia gigantea GN=LOTGIDRAFT_199626 PE=3 SV=1
contig_3115	4528	tr|W4YMA4|W4YMA4_STRPU	1595	1.00E-162	1405	1135	548	31.54	731	3877	422	1553	Uncharacterized protein OS=Strongylocentrotus purpuratus GN=Sp-Unc44_119 PE=4 SV=1
contig_3115	4528	tr|W4YMA4|W4YMA4_STRPU	1595	2.00E-162	1403	1084	534	32.2	731	3847	521	1576	Uncharacterized protein OS=Strongylocentrotus purpuratus GN=Sp-Unc44_119 PE=4 SV=1
contig_3115	4528	tr|W4YMA4|W4YMA4_STRPU	1595	2.00E-160	1389	1136	552	31.43	731	3880	323	1455	Uncharacterized protein OS=Strongylocentrotus purpuratus GN=Sp-Unc44_119 PE=4 SV=1
contig_3115	4528	tr|W4YMA4|W4YMA4_STRPU	1595	2.00E-160	1388	1094	533	32.63	749	3880	32	1106	Uncharacterized protein OS=Strongylocentrotus purpuratus GN=Sp-Unc44_119 PE=4 SV=1
contig_3115	4528	tr|W4YMA4|W4YMA4_STRPU	1595	3.00E-154	1343	1081	527	31.45	743	3880	294	1356	Uncharacterized protein OS=Strongylocentrotus purpuratus GN=Sp-Unc44_119 PE=4 SV=1
contig_3115	4528	tr|W4YMA4|W4YMA4_STRPU	1595	7.00E-117	1066	811	399	31.94	1523	3880	1	809	Uncharacterized protein OS=Strongylocentrotus purpuratus GN=Sp-Unc44_119 PE=4 SV=1
contig_3115	4528	tr|W4YMA4|W4YMA4_STRPU	1595	5.00E-84	805	680	336	32.5	731	2662	902	1578	Uncharacterized protein OS=Strongylocentrotus purpuratus GN=Sp-Unc44_119 PE=4 SV=1
contig_3115	4528	tr|W4YMA4|W4YMA4_STRPU	1595	4.00E-49	515	488	225	30.53	731	2131	1133	1595	Uncharacterized protein OS=Strongylocentrotus purpuratus GN=Sp-Unc44_119 PE=4 SV=1
contig_3126	1473	tr|C3Z9E2|C3Z9E2_BRAFL	148	2.00E-60	524	138	119	71.01	151	561	1	138	Putative uncharacterized protein OS=Branchiostoma floridae GN=BRAFLDRAFT_124447 PE=4 SV=1
contig_3136	1223	tr|V4C844|V4C844_LOTGI	8714	2.00E-41	427	240	125	37.92	1144	431	7138	7374	Uncharacterized protein OS=Lottia gigantea GN=LOTGIDRAFT_228404 PE=4 SV=1
contig_3136	1223	tr|V4C844|V4C844_LOTGI	8714	3.00E-35	378	416	177	28.85	1147	65	6717	7118	Uncharacterized protein OS=Lottia gigantea GN=LOTGIDRAFT_228404 PE=4 SV=1
contig_3136	1223	tr|V4C844|V4C844_LOTGI	8714	1.00E-29	334	242	113	33.06	1129	431	5875	6102	Uncharacterized protein OS=Lottia gigantea GN=LOTGIDRAFT_228404 PE=4 SV=1
contig_3136	1223	tr|V4C844|V4C844_LOTGI	8714	1.00E-25	302	248	111	32.26	1147	431	6292	6531	Uncharacterized protein OS=Lottia gigantea GN=LOTGIDRAFT_228404 PE=4 SV=1
contig_3136	1223	tr|V4C844|V4C844_LOTGI	8714	8.00E-23	278	259	121	30.89	1147	431	6070	6324	Uncharacterized protein OS=Lottia gigantea GN=LOTGIDRAFT_228404 PE=4 SV=1
contig_3136	1223	tr|V4C844|V4C844_LOTGI	8714	2.00E-22	274	219	99	30.59	1084	431	2612	2824	Uncharacterized protein OS=Lottia gigantea GN=LOTGIDRAFT_228404 PE=4 SV=1
contig_3136	1223	tr|V4C844|V4C844_LOTGI	8714	2.00E-21	267	244	116	30.74	1132	428	7581	7820	Uncharacterized protein OS=Lottia gigantea GN=LOTGIDRAFT_228404 PE=4 SV=1
contig_3136	1223	tr|V4C844|V4C844_LOTGI	8714	4.00E-21	264	243	117	30.86	1144	431	8015	8248	Uncharacterized protein OS=Lottia gigantea GN=LOTGIDRAFT_228404 PE=4 SV=1
contig_3136	1223	tr|V4C844|V4C844_LOTGI	8714	9.00E-21	261	319	143	26.65	1006	80	332	642	Uncharacterized protein OS=Lottia gigantea GN=LOTGIDRAFT_228404 PE=4 SV=1
contig_3136	1223	tr|V4C844|V4C844_LOTGI	8714	2.00E-19	251	381	152	24.67	1144	74	4650	5015	Uncharacterized protein OS=Lottia gigantea GN=LOTGIDRAFT_228404 PE=4 SV=1
contig_3136	1223	tr|V4C844|V4C844_LOTGI	8714	2.00E-18	242	256	118	28.91	1144	428	6500	6751	Uncharacterized protein OS=Lottia gigantea GN=LOTGIDRAFT_228404 PE=4 SV=1
contig_3136	1223	tr|V4C844|V4C844_LOTGI	8714	2.00E-17	234	236	106	30.51	1129	428	4235	4457	Uncharacterized protein OS=Lottia gigantea GN=LOTGIDRAFT_228404 PE=4 SV=1
contig_3136	1223	tr|V4C844|V4C844_LOTGI	8714	4.00E-17	231	385	154	24.42	1147	74	3017	3380	Uncharacterized protein OS=Lottia gigantea GN=LOTGIDRAFT_228404 PE=4 SV=1
contig_3136	1223	tr|V4C844|V4C844_LOTGI	8714	4.00E-17	231	261	111	28.74	1144	431	2793	3049	Uncharacterized protein OS=Lottia gigantea GN=LOTGIDRAFT_228404 PE=4 SV=1
contig_3136	1223	tr|V4C844|V4C844_LOTGI	8714	1.00E-15	220	269	112	30.86	1153	431	4418	4682	Uncharacterized protein OS=Lottia gigantea GN=LOTGIDRAFT_228404 PE=4 SV=1
contig_3136	1223	tr|V4C844|V4C844_LOTGI	8714	5.00E-15	215	342	141	25.15	1024	62	1877	2199	Uncharacterized protein OS=Lottia gigantea GN=LOTGIDRAFT_228404 PE=4 SV=1
contig_3136	1223	tr|V4C844|V4C844_LOTGI	8714	6.00E-15	214	252	108	26.98	1144	431	8216	8462	Uncharacterized protein OS=Lottia gigantea GN=LOTGIDRAFT_228404 PE=4 SV=1
contig_3136	1223	tr|V4C844|V4C844_LOTGI	8714	9.00E-15	213	341	145	23.17	1021	65	161	483	Uncharacterized protein OS=Lottia gigantea GN=LOTGIDRAFT_228404 PE=4 SV=1
contig_3136	1223	tr|V4C844|V4C844_LOTGI	8714	2.00E-14	210	261	114	27.97	1150	425	6916	7172	Uncharacterized protein OS=Lottia gigantea GN=LOTGIDRAFT_228404 PE=4 SV=1
contig_3136	1223	tr|V4C844|V4C844_LOTGI	8714	4.00E-12	192	90	56	42.22	328	62	7461	7550	Uncharacterized protein OS=Lottia gigantea GN=LOTGIDRAFT_228404 PE=4 SV=1
contig_3136	1223	tr|V4C844|V4C844_LOTGI	8714	2.00E-11	186	262	110	28.63	1144	431	7788	8046	Uncharacterized protein OS=Lottia gigantea GN=LOTGIDRAFT_228404 PE=4 SV=1
contig_3136	1223	tr|V4C844|V4C844_LOTGI	8714	6.00E-11	182	336	135	23.51	1021	74	3227	3540	Uncharacterized protein OS=Lottia gigantea GN=LOTGIDRAFT_228404 PE=4 SV=1
contig_3136	1223	tr|V4C844|V4C844_LOTGI	8714	3.00E-10	176	335	128	22.99	1033	74	1197	1524	Uncharacterized protein OS=Lottia gigantea GN=LOTGIDRAFT_228404 PE=4 SV=1
contig_3136	1223	tr|V4C844|V4C844_LOTGI	8714	6.00E-10	174	93	58	40.86	340	65	4538	4628	Uncharacterized protein OS=Lottia gigantea GN=LOTGIDRAFT_228404 PE=4 SV=1
contig_3136	1223	tr|V4C844|V4C844_LOTGI	8714	7.00E-09	165	372	132	21.77	1042	80	5701	6060	Uncharacterized protein OS=Lottia gigantea GN=LOTGIDRAFT_228404 PE=4 SV=1
contig_3136	1223	tr|V4C844|V4C844_LOTGI	8714	6.00E-08	158	226	97	26.99	1078	431	4042	4262	Uncharacterized protein OS=Lottia gigantea GN=LOTGIDRAFT_228404 PE=4 SV=1
contig_3136	1223	tr|V4C844|V4C844_LOTGI	8714	7.00E-08	157	339	135	21.83	1039	74	5540	5864	Uncharacterized protein OS=Lottia gigantea GN=LOTGIDRAFT_228404 PE=4 SV=1
contig_3136	1223	tr|V4C844|V4C844_LOTGI	8714	3.00E-07	151	93	50	38.71	346	71	6181	6271	Uncharacterized protein OS=Lottia gigantea GN=LOTGIDRAFT_228404 PE=4 SV=1
contig_3136	1223	tr|V4C844|V4C844_LOTGI	8714	1.00E-06	146	332	131	22.89	1039	131	1526	1850	Uncharacterized protein OS=Lottia gigantea GN=LOTGIDRAFT_228404 PE=4 SV=1
contig_3141	5149	tr|K1Q6P8|K1Q6P8_CRAGI	302	3.00E-15	218	229	114	33.62	6	653	45	265	Autophagy-related protein 9A OS=Crassostrea gigas GN=CGI_10007875 PE=4 SV=1
contig_3146	505	tr|E6MT52|E6MT52_9BACT	304	7.00E-37	351	167	109	47.9	2	502	9	172	Dihydrodipicolinate synthetase family OS=Prevotella salivae DSM 15606 GN=nanA2 PE=4 SV=1
contig_3154	943	tr|K1QVJ2|K1QVJ2_CRAGI	151	3.00E-20	235	150	74	34	23	472	12	150	Low affinity immunoglobulin epsilon Fc receptor OS=Crassostrea gigas GN=CGI_10026912 PE=4 SV=1
contig_3165	3418	tr|V4C153|V4C153_LOTGI	571	2.00E-54	535	471	238	28.45	358	1767	37	491	Uncharacterized protein OS=Lottia gigantea GN=LOTGIDRAFT_227286 PE=4 SV=1
contig_3176	871	tr|V3ZUD5|V3ZUD5_LOTGI	2399	3.00E-58	544	279	167	43.73	864	43	1993	2268	Uncharacterized protein OS=Lottia gigantea GN=LOTGIDRAFT_235549 PE=4 SV=1
contig_3176	871	tr|V3ZUD5|V3ZUD5_LOTGI	2399	4.00E-30	330	284	135	33.45	858	46	1541	1811	Uncharacterized protein OS=Lottia gigantea GN=LOTGIDRAFT_235549 PE=4 SV=1
contig_3176	871	tr|V3ZUD5|V3ZUD5_LOTGI	2399	6.00E-20	250	309	141	30.74	867	43	1686	1972	Uncharacterized protein OS=Lottia gigantea GN=LOTGIDRAFT_235549 PE=4 SV=1
contig_3176	871	tr|V3ZUD5|V3ZUD5_LOTGI	2399	4.00E-16	219	283	121	28.27	813	28	934	1195	Uncharacterized protein OS=Lottia gigantea GN=LOTGIDRAFT_235549 PE=4 SV=1
contig_3176	871	tr|V3ZUD5|V3ZUD5_LOTGI	2399	3.00E-14	204	255	112	29.02	771	49	1875	2109	Uncharacterized protein OS=Lottia gigantea GN=LOTGIDRAFT_235549 PE=4 SV=1
contig_3176	871	tr|V3ZUD5|V3ZUD5_LOTGI	2399	1.00E-12	190	291	118	26.46	855	40	769	1043	Uncharacterized protein OS=Lottia gigantea GN=LOTGIDRAFT_235549 PE=4 SV=1
contig_3176	871	tr|V3ZUD5|V3ZUD5_LOTGI	2399	2.00E-09	165	191	86	26.7	591	49	1482	1658	Uncharacterized protein OS=Lottia gigantea GN=LOTGIDRAFT_235549 PE=4 SV=1
contig_3176	871	tr|V3ZUD5|V3ZUD5_LOTGI	2399	5.00E-06	138	292	102	24.66	849	40	631	896	Uncharacterized protein OS=Lottia gigantea GN=LOTGIDRAFT_235549 PE=4 SV=1
contig_3176	871	tr|V3ZUD5|V3ZUD5_LOTGI	2399	5.00E-06	138	192	77	26.56	843	307	1077	1266	Uncharacterized protein OS=Lottia gigantea GN=LOTGIDRAFT_235549 PE=4 SV=1
contig_3186	1697	tr|F7B326|F7B326_ORNAN	472	5.00E-15	216	108	64	44.44	18	335	353	452	Uncharacterized protein OS=Ornithorhynchus anatinus GN=MEIOB PE=4 SV=1
contig_3201	3213	tr|V3Z7I6|V3Z7I6_LOTGI	466	0	1733	467	377	68.52	2841	1447	1	466	Uncharacterized protein OS=Lottia gigantea GN=LOTGIDRAFT_220342 PE=3 SV=1
contig_3207	6880	tr|V4C2J1|V4C2J1_LOTGI	1634	0	5320	1526	1230	68.48	5249	699	51	1528	Uncharacterized protein OS=Lottia gigantea GN=LOTGIDRAFT_214826 PE=4 SV=1
contig_3222	3704	tr|V4B7C8|V4B7C8_LOTGI	424	3.00E-77	695	256	170	51.56	2564	1818	167	420	Uncharacterized protein OS=Lottia gigantea GN=LOTGIDRAFT_222130 PE=4 SV=1
contig_3227	2359	tr|I1EB65|I1EB65_AMPQE	160	1.00E-27	302	104	74	54.81	1029	718	5	107	Uncharacterized protein (Fragment) OS=Amphimedon queenslandica GN=LOC100641955 PE=4 SV=1
contig_3234	1028	tr|V3ZTY8|V3ZTY8_LOTGI	139	7.00E-72	589	114	113	89.47	394	735	6	119	Uncharacterized protein OS=Lottia gigantea GN=LOTGIDRAFT_129788 PE=4 SV=1
contig_3242	1389	tr|E0VW11|E0VW11_PEDHC	274	7.00E-09	160	120	62	38.33	3	356	158	267	Tripsin, putative OS=Pediculus humanus subsp. corporis GN=Phum_PHUM472610 PE=3 SV=1
contig_3247	2689	tr|H3AQX1|H3AQX1_LATCH	2936	9.00E-20	263	389	171	28.28	574	1698	1303	1644	Uncharacterized protein (Fragment) OS=Latimeria chalumnae PE=4 SV=1
contig_3247	2689	tr|H3AQX1|H3AQX1_LATCH	2936	1.00E-12	203	386	163	26.94	574	1698	1544	1876	Uncharacterized protein (Fragment) OS=Latimeria chalumnae PE=4 SV=1
contig_3247	2689	tr|H3AQX1|H3AQX1_LATCH	2936	8.00E-12	196	381	160	24.93	577	1698	598	925	Uncharacterized protein (Fragment) OS=Latimeria chalumnae PE=4 SV=1
contig_3247	2689	tr|H3AQX1|H3AQX1_LATCH	2936	1.00E-11	194	392	165	26.02	577	1707	1175	1526	Uncharacterized protein (Fragment) OS=Latimeria chalumnae PE=4 SV=1
contig_3247	2689	tr|H3AQX1|H3AQX1_LATCH	2936	1.00E-10	186	386	166	23.32	562	1698	359	695	Uncharacterized protein (Fragment) OS=Latimeria chalumnae PE=4 SV=1
contig_3247	2689	tr|H3AQX1|H3AQX1_LATCH	2936	5.00E-10	180	387	156	25.06	577	1704	1777	2113	Uncharacterized protein (Fragment) OS=Latimeria chalumnae PE=4 SV=1
contig_3247	2689	tr|H3AQX1|H3AQX1_LATCH	2936	8.00E-09	170	395	160	22.28	550	1698	2594	2934	Uncharacterized protein (Fragment) OS=Latimeria chalumnae PE=4 SV=1
contig_3247	2689	tr|H3AQX1|H3AQX1_LATCH	2936	2.00E-08	166	404	161	23.02	577	1740	942	1287	Uncharacterized protein (Fragment) OS=Latimeria chalumnae PE=4 SV=1
contig_3247	2689	tr|H3AQX1|H3AQX1_LATCH	2936	3.00E-08	165	388	155	23.45	577	1713	129	470	Uncharacterized protein (Fragment) OS=Latimeria chalumnae PE=4 SV=1
contig_3247	2689	tr|H3AQX1|H3AQX1_LATCH	2936	6.00E-07	154	388	158	22.68	577	1707	245	584	Uncharacterized protein (Fragment) OS=Latimeria chalumnae PE=4 SV=1
contig_3247	2689	tr|H3AQX1|H3AQX1_LATCH	2936	3.00E-06	148	410	166	25.12	577	1740	2244	2593	Uncharacterized protein (Fragment) OS=Latimeria chalumnae PE=4 SV=1
contig_3259	10624	tr|V3ZER3|V3ZER3_LOTGI	561	1.00E-28	336	86	71	77.91	10332	10075	476	561	Uncharacterized protein OS=Lottia gigantea GN=LOTGIDRAFT_164942 PE=4 SV=1
contig_3265	8689	tr|V4CE66|V4CE66_LOTGI	283	1.00E-27	319	67	62	80.6	3532	3332	185	251	Uncharacterized protein OS=Lottia gigantea GN=LOTGIDRAFT_141124 PE=4 SV=1
contig_3265	8689	tr|V4CE66|V4CE66_LOTGI	283	9.00E-10	175	68	43	50	3532	3335	18	83	Uncharacterized protein OS=Lottia gigantea GN=LOTGIDRAFT_141124 PE=4 SV=1
contig_3270	8331	tr|A2DQT2|A2DQT2_TRIVA	1489	3.00E-93	887	1065	506	28.73	935	4060	489	1489	Ankyrin repeat protein, putative OS=Trichomonas vaginalis GN=TVAG_291510 PE=4 SV=1
contig_3270	8331	tr|A2DQT2|A2DQT2_TRIVA	1489	4.00E-91	869	1175	547	26.72	935	4363	60	1141	Ankyrin repeat protein, putative OS=Trichomonas vaginalis GN=TVAG_291510 PE=4 SV=1
contig_3270	8331	tr|A2DQT2|A2DQT2_TRIVA	1489	1.00E-89	857	1157	532	28.26	959	4363	2	1042	Ankyrin repeat protein, putative OS=Trichomonas vaginalis GN=TVAG_291510 PE=4 SV=1
contig_3275	2557	tr|K1Q660|K1Q660_CRAGI	1991	5.00E-107	587	375	201	38.13	891	1949	1214	1573	Protein roadkill OS=Crassostrea gigas GN=CGI_10023808 PE=4 SV=1
contig_3275	2557	tr|K1Q660|K1Q660_CRAGI	1991	5.00E-107	475	301	159	35.22	5	883	914	1212	Protein roadkill OS=Crassostrea gigas GN=CGI_10023808 PE=4 SV=1
contig_3307	657	tr|V4CJW8|V4CJW8_LOTGI	1146	1.00E-67	599	217	144	51.15	8	655	83	299	Uncharacterized protein OS=Lottia gigantea GN=LOTGIDRAFT_138283 PE=4 SV=1
contig_3323	2486	tr|A3FMR3|A3FMR3_BIOGL	1222	3.00E-18	248	211	108	29.38	718	89	252	461	Pol-like protein OS=Biomphalaria glabrata PE=4 SV=1
contig_3328	7613	tr|K1QND7|K1QND7_CRAGI	986	2.00E-134	1184	722	439	43.35	1537	3696	270	935	Rho GTPase-activating protein 6 OS=Crassostrea gigas GN=CGI_10022564 PE=4 SV=1
contig_3334	4692	tr|V4ALB9|V4ALB9_LOTGI	2216	0	2178	704	536	58.24	4690	2594	1102	1792	Uncharacterized protein OS=Lottia gigantea GN=LOTGIDRAFT_228425 PE=4 SV=1
contig_3334	4692	tr|V4ALB9|V4ALB9_LOTGI	2216	0	1238	407	309	60.44	2586	1402	1812	2215	Uncharacterized protein OS=Lottia gigantea GN=LOTGIDRAFT_228425 PE=4 SV=1
contig_3340	8010	tr|V4AQ82|V4AQ82_LOTGI	605	8.00E-80	741	608	313	32.24	19	1773	11	602	Uncharacterized protein OS=Lottia gigantea GN=LOTGIDRAFT_160378 PE=4 SV=1
contig_3351	5348	tr|R7VEN0|R7VEN0_CAPTE	466	5.00E-38	407	99	89	73.74	200	496	364	462	Uncharacterized protein OS=Capitella teleta GN=CAPTEDRAFT_187433 PE=4 SV=1
contig_3362	1822	tr|K1S6E0|K1S6E0_CRAGI	188	7.00E-43	411	186	114	44.62	7	561	6	187	Neurocalcin-delta OS=Crassostrea gigas GN=CGI_10023582 PE=4 SV=1
contig_3377	1901	tr|K1PHR7|K1PHR7_CRAGI	466	1.00E-08	163	77	48	40.26	1373	1603	388	464	Uncharacterized protein OS=Crassostrea gigas GN=CGI_10004621 PE=4 SV=1
contig_3382	323	tr|F6ZZT7|F6ZZT7_ORNAN	489	1.00E-18	222	106	66	49.06	4	318	108	211	Uncharacterized protein (Fragment) OS=Ornithorhynchus anatinus GN=MBOAT1 PE=4 SV=1
contig_3389	2879	tr|W4ZAL0|W4ZAL0_STRPU	419	1.00E-14	214	240	112	30.42	1424	2107	145	362	Uncharacterized protein OS=Strongylocentrotus purpuratus GN=Sp-GagpL_5 PE=4 SV=1
contig_3394	3059	tr|E7FDN6|E7FDN6_DANRE	938	5.00E-10	171	68	47	50	1107	904	500	567	Uncharacterized protein OS=Danio rerio PE=4 SV=1
contig_3394	3059	tr|E7FDN6|E7FDN6_DANRE	938	5.00E-10	49	17	12	47.06	871	821	580	596	Uncharacterized protein OS=Danio rerio PE=4 SV=1
contig_3399	3102	tr|K1Q5Y2|K1Q5Y2_CRAGI	461	0	1891	457	405	78.34	2949	1579	1	457	Hexokinase type 2 OS=Crassostrea gigas GN=CGI_10007559 PE=3 SV=1
contig_3406	569	tr|R7TQM4|R7TQM4_CAPTE	1202	2.00E-24	214	91	62	50.55	2	274	551	637	Uncharacterized protein OS=Capitella teleta GN=CAPTEDRAFT_161264 PE=4 SV=1
contig_3406	569	tr|R7TQM4|R7TQM4_CAPTE	1202	2.00E-24	122	79	48	35.44	331	567	675	753	Uncharacterized protein OS=Capitella teleta GN=CAPTEDRAFT_161264 PE=4 SV=1
contig_3423	5457	tr|V4ANS6|V4ANS6_LOTGI	474	2.00E-140	1173	361	283	68.42	5379	4354	1	342	Uncharacterized protein (Fragment) OS=Lottia gigantea GN=LOTGIDRAFT_117139 PE=4 SV=1
contig_3423	5457	tr|V4ANS6|V4ANS6_LOTGI	474	2.00E-16	232	102	62	50.98	3894	3604	347	448	Uncharacterized protein (Fragment) OS=Lottia gigantea GN=LOTGIDRAFT_117139 PE=4 SV=1
contig_3429	2381	tr|M7CD15|M7CD15_CHEMY	940	1.00E-18	250	194	98	31.96	1	573	766	935	Vitamin K-dependent protein C OS=Chelonia mydas GN=UY3_00093 PE=3 SV=1
contig_3429	2381	tr|M7CD15|M7CD15_CHEMY	940	2.00E-12	200	183	89	28.96	1	549	174	337	Vitamin K-dependent protein C OS=Chelonia mydas GN=UY3_00093 PE=3 SV=1
contig_3434	2456	tr|V4A1S7|V4A1S7_LOTGI	476	4.00E-147	1165	460	295	47.39	621	1997	18	475	Uncharacterized protein OS=Lottia gigantea GN=LOTGIDRAFT_163832 PE=4 SV=1
contig_3439	3355	tr|A7RWC0|A7RWC0_NEMVE	164	2.00E-11	182	140	73	33.57	5	400	27	164	Predicted protein (Fragment) OS=Nematostella vectensis GN=v1g95541 PE=4 SV=1
contig_3445	1116	tr|V4AP07|V4AP07_LOTGI	340	6.00E-83	684	287	178	50.17	1	861	44	316	Uncharacterized protein OS=Lottia gigantea GN=LOTGIDRAFT_113919 PE=3 SV=1
contig_3450	409	tr|K1Q6J6|K1Q6J6_CRAGI	248	2.00E-12	172	37	31	75.68	111	1	87	123	Receptor-transporting protein 3 OS=Crassostrea gigas GN=CGI_10012038 PE=4 SV=1
contig_3461	1097	tr|K1Q3R6|K1Q3R6_CRAGI	351	4.00E-35	357	202	116	39.11	10	606	159	346	Testican-1 OS=Crassostrea gigas GN=CGI_10028770 PE=4 SV=1
contig_3477	688	tr|G1TCJ4|G1TCJ4_RABIT	555	1.00E-13	194	155	87	29.03	5	469	396	550	Uncharacterized protein OS=Oryctolagus cuniculus GN=PET112 PE=3 SV=2
contig_3487	659	tr|V3ZS02|V3ZS02_LOTGI	162	6.00E-21	237	121	74	47.93	529	182	7	126	Uncharacterized protein OS=Lottia gigantea GN=LOTGIDRAFT_232467 PE=4 SV=1
contig_3494	590	tr|B2YI48|B2YI48_9BILA	134	4.00E-77	609	134	122	84.33	538	137	1	134	Putative 60S ribosomal protein RPL32 OS=Phoronis muelleri PE=2 SV=1
contig_3513	439	tr|V4A2F7|V4A2F7_LOTGI	3004	2.00E-13	189	134	70	32.09	438	37	811	944	Uncharacterized protein OS=Lottia gigantea GN=LOTGIDRAFT_154208 PE=4 SV=1
contig_3513	439	tr|V4A2F7|V4A2F7_LOTGI	3004	2.00E-11	174	137	70	33.58	414	16	1938	2074	Uncharacterized protein OS=Lottia gigantea GN=LOTGIDRAFT_154208 PE=4 SV=1
contig_3513	439	tr|V4A2F7|V4A2F7_LOTGI	3004	3.00E-08	149	146	69	28.77	438	7	1366	1510	Uncharacterized protein OS=Lottia gigantea GN=LOTGIDRAFT_154208 PE=4 SV=1
contig_3518	2503	tr|V4AYN6|V4AYN6_LOTGI	81	7.00E-06	133	33	27	75.76	20	118	49	81	Uncharacterized protein OS=Lottia gigantea GN=LOTGIDRAFT_141088 PE=4 SV=1
contig_3533	1122	tr|V4BB77|V4BB77_LOTGI	538	0	1647	344	326	85.17	1044	13	13	356	Uncharacterized protein OS=Lottia gigantea GN=LOTGIDRAFT_211598 PE=4 SV=1
contig_3538	2402	tr|V4AS49|V4AS49_LOTGI	116	1.00E-40	392	102	88	70.59	1718	2023	15	116	Uncharacterized protein OS=Lottia gigantea GN=LOTGIDRAFT_231007 PE=4 SV=1
contig_3543	9651	tr|K1QWW3|K1QWW3_CRAGI	1912	0	4642	1328	1022	66.79	1962	5933	605	1911	Tyrosine-protein phosphatase Lar OS=Crassostrea gigas GN=CGI_10020325 PE=4 SV=1
contig_3543	9651	tr|K1QWW3|K1QWW3_CRAGI	1912	7.00E-26	322	622	269	24.44	1974	3776	312	906	Tyrosine-protein phosphatase Lar OS=Crassostrea gigas GN=CGI_10020325 PE=4 SV=1
contig_3543	9651	tr|K1QWW3|K1QWW3_CRAGI	1912	2.00E-17	249	104	70	53.85	1	309	503	604	Tyrosine-protein phosphatase Lar OS=Crassostrea gigas GN=CGI_10020325 PE=4 SV=1
contig_3543	9651	tr|K1QWW3|K1QWW3_CRAGI	1912	1.00E-16	243	439	174	24.15	1959	3212	406	825	Tyrosine-protein phosphatase Lar OS=Crassostrea gigas GN=CGI_10020325 PE=4 SV=1
contig_3543	9651	tr|K1QWW3|K1QWW3_CRAGI	1912	5.00E-09	177	408	160	23.53	1947	3104	704	1091	Tyrosine-protein phosphatase Lar OS=Crassostrea gigas GN=CGI_10020325 PE=4 SV=1
contig_3543	9651	tr|K1QWW3|K1QWW3_CRAGI	1912	1.00E-08	174	301	132	24.92	2478	3338	278	565	Tyrosine-protein phosphatase Lar OS=Crassostrea gigas GN=CGI_10020325 PE=4 SV=1
contig_3548	2031	tr|K1QIU0|K1QIU0_CRAGI	546	2.00E-56	539	551	255	28.31	1963	326	18	543	Acyl-CoA synthetase family member 2, mitochondrial OS=Crassostrea gigas GN=CGI_10003738 PE=4 SV=1
contig_3559	965	tr|V4APF4|V4APF4_LOTGI	458	5.00E-86	710	273	193	47.99	146	964	14	286	Uncharacterized protein OS=Lottia gigantea GN=LOTGIDRAFT_117142 PE=4 SV=1
contig_3564	3204	tr|V3ZVI7|V3ZVI7_LOTGI	2347	5.00E-87	381	176	110	42.61	2047	2550	1815	1990	Uncharacterized protein OS=Lottia gigantea GN=LOTGIDRAFT_166880 PE=4 SV=1
contig_3564	3204	tr|V3ZVI7|V3ZVI7_LOTGI	2347	5.00E-87	302	126	87	52.38	2814	3188	2081	2195	Uncharacterized protein OS=Lottia gigantea GN=LOTGIDRAFT_166880 PE=4 SV=1
contig_3564	3204	tr|V3ZVI7|V3ZVI7_LOTGI	2347	5.00E-87	197	279	128	30.11	1190	2020	1564	1788	Uncharacterized protein OS=Lottia gigantea GN=LOTGIDRAFT_166880 PE=4 SV=1
contig_3564	3204	tr|V3ZVI7|V3ZVI7_LOTGI	2347	5.00E-87	96	49	32	44.9	2567	2713	2005	2051	Uncharacterized protein OS=Lottia gigantea GN=LOTGIDRAFT_166880 PE=4 SV=1
contig_3564	3204	tr|V3ZVI7|V3ZVI7_LOTGI	2347	2.00E-42	455	297	166	34.34	7	888	1154	1442	Uncharacterized protein OS=Lottia gigantea GN=LOTGIDRAFT_166880 PE=4 SV=1
contig_3574	509	tr|K1RKI0|K1RKI0_CRAGI	10078	2.00E-18	231	80	52	47.5	5	244	6830	6909	Uncharacterized protein OS=Crassostrea gigas GN=CGI_10022523 PE=4 SV=1
contig_3574	509	tr|K1RKI0|K1RKI0_CRAGI	10078	4.00E-13	189	84	50	42.86	2	253	3698	3781	Uncharacterized protein OS=Crassostrea gigas GN=CGI_10022523 PE=4 SV=1
contig_3574	509	tr|K1RKI0|K1RKI0_CRAGI	10078	1.00E-12	186	81	49	44.44	5	247	4670	4750	Uncharacterized protein OS=Crassostrea gigas GN=CGI_10022523 PE=4 SV=1
contig_3574	509	tr|K1RKI0|K1RKI0_CRAGI	10078	7.00E-11	171	88	48	42.05	5	238	5179	5266	Uncharacterized protein OS=Crassostrea gigas GN=CGI_10022523 PE=4 SV=1
contig_3574	509	tr|K1RKI0|K1RKI0_CRAGI	10078	2.00E-09	160	82	49	45.12	5	241	6480	6561	Uncharacterized protein OS=Crassostrea gigas GN=CGI_10022523 PE=4 SV=1
contig_3574	509	tr|K1RKI0|K1RKI0_CRAGI	10078	4.00E-09	158	78	45	35.9	5	238	3194	3271	Uncharacterized protein OS=Crassostrea gigas GN=CGI_10022523 PE=4 SV=1
contig_3574	509	tr|K1RKI0|K1RKI0_CRAGI	10078	4.00E-09	158	87	51	37.93	5	253	933	1019	Uncharacterized protein OS=Crassostrea gigas GN=CGI_10022523 PE=4 SV=1
contig_3574	509	tr|K1RKI0|K1RKI0_CRAGI	10078	2.00E-08	151	84	45	39.29	5	247	3534	3617	Uncharacterized protein OS=Crassostrea gigas GN=CGI_10022523 PE=4 SV=1
contig_3574	509	tr|K1RKI0|K1RKI0_CRAGI	10078	3.00E-08	150	87	49	41.38	2	247	1452	1537	Uncharacterized protein OS=Crassostrea gigas GN=CGI_10022523 PE=4 SV=1
contig_3574	509	tr|K1RKI0|K1RKI0_CRAGI	10078	4.00E-08	149	83	45	36.14	5	253	583	664	Uncharacterized protein OS=Crassostrea gigas GN=CGI_10022523 PE=4 SV=1
contig_3574	509	tr|K1RKI0|K1RKI0_CRAGI	10078	6.00E-08	148	85	46	37.65	5	256	6996	7080	Uncharacterized protein OS=Crassostrea gigas GN=CGI_10022523 PE=4 SV=1
contig_3574	509	tr|K1RKI0|K1RKI0_CRAGI	10078	1.00E-07	146	81	46	35.8	5	244	6316	6396	Uncharacterized protein OS=Crassostrea gigas GN=CGI_10022523 PE=4 SV=1
contig_3574	509	tr|K1RKI0|K1RKI0_CRAGI	10078	2.00E-07	143	83	44	34.94	5	253	2670	2752	Uncharacterized protein OS=Crassostrea gigas GN=CGI_10022523 PE=4 SV=1
contig_3574	509	tr|K1RKI0|K1RKI0_CRAGI	10078	3.00E-07	142	82	45	35.37	5	241	44	125	Uncharacterized protein OS=Crassostrea gigas GN=CGI_10022523 PE=4 SV=1
contig_3574	509	tr|K1RKI0|K1RKI0_CRAGI	10078	3.00E-07	142	112	53	30.36	5	256	210	321	Uncharacterized protein OS=Crassostrea gigas GN=CGI_10022523 PE=4 SV=1
contig_3574	509	tr|K1RKI0|K1RKI0_CRAGI	10078	5.00E-07	141	81	44	43.21	5	238	4834	4913	Uncharacterized protein OS=Crassostrea gigas GN=CGI_10022523 PE=4 SV=1
contig_3574	509	tr|K1RKI0|K1RKI0_CRAGI	10078	5.00E-07	140	85	47	35.29	5	253	2140	2224	Uncharacterized protein OS=Crassostrea gigas GN=CGI_10022523 PE=4 SV=1
contig_3574	509	tr|K1RKI0|K1RKI0_CRAGI	10078	9.00E-07	138	80	42	38.75	5	241	5350	5429	Uncharacterized protein OS=Crassostrea gigas GN=CGI_10022523 PE=4 SV=1
contig_3574	509	tr|K1RKI0|K1RKI0_CRAGI	10078	2.00E-06	135	82	42	34.15	5	247	1099	1180	Uncharacterized protein OS=Crassostrea gigas GN=CGI_10022523 PE=4 SV=1
contig_3574	509	tr|K1RKI0|K1RKI0_CRAGI	10078	3.00E-06	133	80	46	38.75	11	238	1978	2057	Uncharacterized protein OS=Crassostrea gigas GN=CGI_10022523 PE=4 SV=1
contig_3574	509	tr|K1RKI0|K1RKI0_CRAGI	10078	5.00E-06	132	97	45	34.02	5	238	3355	3451	Uncharacterized protein OS=Crassostrea gigas GN=CGI_10022523 PE=4 SV=1
contig_3589	1842	tr|V3ZR15|V3ZR15_LOTGI	245	4.00E-43	417	172	110	43.6	1489	974	1	172	Uncharacterized protein (Fragment) OS=Lottia gigantea GN=LOTGIDRAFT_104472 PE=4 SV=1
contig_3610	2175	tr|K1R7R4|K1R7R4_CRAGI	446	7.00E-91	775	433	257	40.42	153	1439	20	433	Multiple inositol polyphosphate phosphatase 1 OS=Crassostrea gigas GN=CGI_10022825 PE=4 SV=1
contig_3615	8286	tr|K1PXL9|K1PXL9_CRAGI	715	2.00E-63	622	148	130	75.68	8284	7841	560	707	Williams-Beuren syndrome chromosomal region 14 protein OS=Crassostrea gigas GN=CGI_10015000 PE=4 SV=1
contig_3620	10058	tr|F4WDD5|F4WDD5_ACREC	2096	0	3005	2180	1190	36.61	9902	3723	14	2082	Autophagy-related protein 2-like protein B OS=Acromyrmex echinatior GN=G5I_03588 PE=4 SV=1
contig_3625	4573	tr|K1RA79|K1RA79_CRAGI	2380	0	5107	1305	1139	77.55	4211	309	1	1302	E3 ubiquitin-protein ligase HECTD1 OS=Crassostrea gigas GN=CGI_10019756 PE=4 SV=1
contig_3648	3263	tr|K1RNB6|K1RNB6_CRAGI	511	0	1657	385	344	78.44	652	1806	127	511	Alpha-aminoadipic semialdehyde dehydrogenase OS=Crassostrea gigas GN=CGI_10015523 PE=3 SV=1
contig_3648	3263	tr|K1RNB6|K1RNB6_CRAGI	511	0	362	94	76	68.09	302	583	1	94	Alpha-aminoadipic semialdehyde dehydrogenase OS=Crassostrea gigas GN=CGI_10015523 PE=3 SV=1
contig_3659	4250	tr|V3ZDA1|V3ZDA1_LOTGI	4084	0	2508	604	538	79.64	4249	2438	3478	4081	Uncharacterized protein OS=Lottia gigantea GN=LOTGIDRAFT_210054 PE=4 SV=1
contig_3670	2777	tr|K1PIG0|K1PIG0_CRAGI	465	4.00E-44	448	195	116	46.15	2777	2205	267	460	Sialate O-acetylesterase OS=Crassostrea gigas GN=CGI_10011663 PE=4 SV=1
contig_3680	6377	tr|V4AMK1|V4AMK1_LOTGI	330	5.00E-94	820	310	203	49.03	6150	5230	22	329	Uncharacterized protein (Fragment) OS=Lottia gigantea GN=LOTGIDRAFT_181237 PE=4 SV=1
contig_3686	914	tr|V4AGP4|V4AGP4_LOTGI	1596	1.00E-75	672	307	190	44.3	913	5	575	874	Uncharacterized protein OS=Lottia gigantea GN=LOTGIDRAFT_216664 PE=4 SV=1
contig_3686	914	tr|V4AGP4|V4AGP4_LOTGI	1596	5.00E-29	322	293	145	33.45	871	5	275	542	Uncharacterized protein OS=Lottia gigantea GN=LOTGIDRAFT_216664 PE=4 SV=1
contig_3686	914	tr|V4AGP4|V4AGP4_LOTGI	1596	8.00E-23	273	298	137	31.21	904	68	908	1189	Uncharacterized protein OS=Lottia gigantea GN=LOTGIDRAFT_216664 PE=4 SV=1
contig_3686	914	tr|V4AGP4|V4AGP4_LOTGI	1596	2.00E-15	213	278	119	28.42	910	89	55	315	Uncharacterized protein OS=Lottia gigantea GN=LOTGIDRAFT_216664 PE=4 SV=1
contig_3686	914	tr|V4AGP4|V4AGP4_LOTGI	1596	1.00E-14	207	302	124	25.5	844	2	704	982	Uncharacterized protein OS=Lottia gigantea GN=LOTGIDRAFT_216664 PE=4 SV=1
contig_3686	914	tr|V4AGP4|V4AGP4_LOTGI	1596	2.00E-12	188	300	122	28.67	886	65	1135	1415	Uncharacterized protein OS=Lottia gigantea GN=LOTGIDRAFT_216664 PE=4 SV=1
contig_3686	914	tr|V4AGP4|V4AGP4_LOTGI	1596	6.00E-12	185	285	122	28.07	874	71	477	742	Uncharacterized protein OS=Lottia gigantea GN=LOTGIDRAFT_216664 PE=4 SV=1
contig_3686	914	tr|V4AGP4|V4AGP4_LOTGI	1596	2.00E-11	181	241	97	27.39	748	59	1	227	Uncharacterized protein OS=Lottia gigantea GN=LOTGIDRAFT_216664 PE=4 SV=1
contig_3686	914	tr|V4AGP4|V4AGP4_LOTGI	1596	1.00E-06	144	229	99	25.76	910	287	1234	1448	Uncharacterized protein OS=Lottia gigantea GN=LOTGIDRAFT_216664 PE=4 SV=1
contig_3691	3146	tr|V9KWP9|V9KWP9_CALMI	228	6.00E-14	203	209	98	30.14	1138	1758	15	195	Uncharacterized protein OS=Callorhynchus milii PE=2 SV=1
contig_3697	2337	tr|W4YNA2|W4YNA2_STRPU	460	0	1419	377	299	67.37	912	2042	9	384	Uncharacterized protein OS=Strongylocentrotus purpuratus GN=Sp-Fuca2 PE=4 SV=1
contig_3697	2337	tr|W4YNA2|W4YNA2_STRPU	460	7.00E-06	142	74	45	35.14	2050	2268	383	456	Uncharacterized protein OS=Strongylocentrotus purpuratus GN=Sp-Fuca2 PE=4 SV=1
contig_3703	505	tr|L1JM79|L1JM79_GUITH	243	3.00E-49	430	168	99	48.81	1	504	30	197	Uncharacterized protein (Fragment) OS=Guillardia theta CCMP2712 GN=GUITHDRAFT_60952 PE=4 SV=1
contig_3703	505	tr|L1JM79|L1JM79_GUITH	243	3.00E-49	430	168	99	48.81	1	504	64	231	Uncharacterized protein (Fragment) OS=Guillardia theta CCMP2712 GN=GUITHDRAFT_60952 PE=4 SV=1
contig_3703	505	tr|L1JM79|L1JM79_GUITH	243	3.00E-48	424	163	97	49.08	16	504	1	163	Uncharacterized protein (Fragment) OS=Guillardia theta CCMP2712 GN=GUITHDRAFT_60952 PE=4 SV=1
contig_3703	505	tr|L1JM79|L1JM79_GUITH	243	4.00E-47	416	167	96	47.31	4	504	14	180	Uncharacterized protein (Fragment) OS=Guillardia theta CCMP2712 GN=GUITHDRAFT_60952 PE=4 SV=1
contig_3703	505	tr|L1JM79|L1JM79_GUITH	243	4.00E-47	416	167	96	47.31	4	504	48	214	Uncharacterized protein (Fragment) OS=Guillardia theta CCMP2712 GN=GUITHDRAFT_60952 PE=4 SV=1
contig_3703	505	tr|L1JM79|L1JM79_GUITH	243	4.00E-44	396	162	90	46.3	4	489	82	243	Uncharacterized protein (Fragment) OS=Guillardia theta CCMP2712 GN=GUITHDRAFT_60952 PE=4 SV=1
contig_3703	505	tr|L1JM79|L1JM79_GUITH	243	9.00E-42	380	146	87	50	1	438	98	243	Uncharacterized protein (Fragment) OS=Guillardia theta CCMP2712 GN=GUITHDRAFT_60952 PE=4 SV=1
contig_3703	505	tr|L1JM79|L1JM79_GUITH	243	8.00E-08	141	190	71	24.74	500	3	3	192	Uncharacterized protein (Fragment) OS=Guillardia theta CCMP2712 GN=GUITHDRAFT_60952 PE=4 SV=1
contig_3703	505	tr|L1JM79|L1JM79_GUITH	243	8.00E-08	141	190	71	24.74	500	3	37	226	Uncharacterized protein (Fragment) OS=Guillardia theta CCMP2712 GN=GUITHDRAFT_60952 PE=4 SV=1
contig_3703	505	tr|L1JM79|L1JM79_GUITH	243	1.00E-07	140	173	67	25.43	500	54	71	243	Uncharacterized protein (Fragment) OS=Guillardia theta CCMP2712 GN=GUITHDRAFT_60952 PE=4 SV=1
contig_3715	6027	tr|V3ZXV3|V3ZXV3_LOTGI	687	0	2865	678	601	78.76	5928	3925	1	673	Uncharacterized protein OS=Lottia gigantea GN=LOTGIDRAFT_235105 PE=4 SV=1
contig_3720	2635	tr|V3ZPY9|V3ZPY9_LOTGI	205	5.00E-97	803	200	178	81	1	597	6	205	Uncharacterized protein OS=Lottia gigantea GN=LOTGIDRAFT_236226 PE=4 SV=1
contig_3736	1244	tr|S4RD09|S4RD09_PETMA	522	3.00E-37	382	189	122	44.44	59	625	287	475	Uncharacterized protein (Fragment) OS=Petromyzon marinus GN=TIGD1 PE=4 SV=1
contig_3758	520	tr|H2KPD3|H2KPD3_CLOSI	740	1.00E-12	184	56	47	64.29	5	172	378	432	Plastin-3 OS=Clonorchis sinensis GN=CLF_101787 PE=4 SV=1
contig_3763	393	tr|V3ZQT4|V3ZQT4_LOTGI	121	4.00E-18	208	97	67	49.48	358	77	21	117	Uncharacterized protein OS=Lottia gigantea GN=LOTGIDRAFT_228559 PE=4 SV=1
contig_3773	2382	tr|V4B5F2|V4B5F2_LOTGI	338	7.00E-89	756	248	198	68.15	1683	940	91	338	Uncharacterized protein OS=Lottia gigantea GN=LOTGIDRAFT_212296 PE=4 SV=1
contig_3783	2110	tr|V4AB55|V4AB55_LOTGI	395	5.00E-45	445	350	178	30	1768	797	57	395	Uncharacterized protein OS=Lottia gigantea GN=LOTGIDRAFT_186050 PE=4 SV=1
contig_3783	2110	tr|V4AB55|V4AB55_LOTGI	395	7.00E-08	157	266	119	27.82	2044	1259	110	345	Uncharacterized protein OS=Lottia gigantea GN=LOTGIDRAFT_186050 PE=4 SV=1
contig_3783	2110	tr|V4AB55|V4AB55_LOTGI	395	7.00E-07	149	229	88	24.02	1483	992	32	259	Uncharacterized protein OS=Lottia gigantea GN=LOTGIDRAFT_186050 PE=4 SV=1
contig_3788	2108	tr|K1QIY2|K1QIY2_CRAGI	433	3.00E-49	479	204	137	48.04	281	880	225	424	Heterochromatin protein 1-binding protein 3 OS=Crassostrea gigas GN=CGI_10028772 PE=3 SV=1
contig_3794	460	tr|C3Y690|C3Y690_BRAFL	161	3.00E-14	185	66	48	50	2	199	23	87	Putative uncharacterized protein OS=Branchiostoma floridae GN=BRAFLDRAFT_231902 PE=4 SV=1
contig_3816	661	tr|A7J0J2|A7J0J2_POMCA	396	9.00E-85	686	219	161	58.9	1	657	52	270	Cellulase EGX3 OS=Pomacea canaliculata GN=EGX3 PE=2 SV=1
contig_3826	5729	tr|K1QDY6|K1QDY6_CRAGI	1065	1.00E-31	366	153	110	56.21	184	630	72	222	Eukaryotic translation initiation factor 4B OS=Crassostrea gigas GN=CGI_10015124 PE=4 SV=1
contig_3831	426	tr|K1QA55|K1QA55_CRAGI	436	3.00E-35	343	142	94	47.18	425	3	52	191	Uncharacterized protein OS=Crassostrea gigas GN=CGI_10014342 PE=4 SV=1
contig_3836	4663	tr|K1RAG5|K1RAG5_CRAGI	656	0	2027	634	473	59.62	4540	2705	23	654	Uncharacterized protein OS=Crassostrea gigas GN=CGI_10015322 PE=4 SV=1
contig_3847	1242	tr|V4AVB7|V4AVB7_LOTGI	293	7.00E-94	756	300	200	48.67	1084	206	7	293	Uncharacterized protein OS=Lottia gigantea GN=LOTGIDRAFT_213719 PE=3 SV=1
contig_3853	4170	tr|H2T2B5|H2T2B5_TAKRU	486	7.00E-20	259	105	67	44.76	2759	2451	392	484	Uncharacterized protein (Fragment) OS=Takifugu rubripes GN=RNF38 (2 of 2) PE=4 SV=1
contig_3858	2749	tr|U3JGX2|U3JGX2_FICAL	322	3.00E-70	629	304	184	40.13	161	1066	13	312	Uncharacterized protein OS=Ficedula albicollis GN=PLCXD3 PE=4 SV=1
contig_3875	2192	tr|V4AIS6|V4AIS6_LOTGI	145	7.00E-53	482	145	120	67.59	2187	1753	1	145	Uncharacterized protein (Fragment) OS=Lottia gigantea GN=LOTGIDRAFT_119486 PE=4 SV=1
contig_3881	933	tr|L8AXN1|L8AXN1_HALDH	694	1.00E-46	448	171	114	52.05	5	508	529	694	Alpha-amylase OS=Haliotis discus hannai GN=HdAmy82 PE=2 SV=1
contig_3891	565	tr|C3YFK4|C3YFK4_BRAFL	683	3.00E-55	498	189	131	49.21	565	2	277	463	Putative uncharacterized protein OS=Branchiostoma floridae GN=BRAFLDRAFT_126695 PE=4 SV=1
contig_3906	1011	tr|K1R5K5|K1R5K5_CRAGI	522	1.00E-62	557	332	183	40.36	22	1011	179	441	Uncharacterized protein OS=Crassostrea gigas GN=CGI_10027445 PE=4 SV=1
contig_3926	4917	tr|F8J2H4|F8J2H4_BIOGL	1085	2.00E-113	1020	505	308	44.36	1757	3196	599	1084	Relish OS=Biomphalaria glabrata PE=2 SV=1
contig_3926	4917	tr|F8J2H4|F8J2H4_BIOGL	1085	5.00E-109	642	185	144	65.41	3	557	100	284	Relish OS=Biomphalaria glabrata PE=2 SV=1
contig_3926	4917	tr|F8J2H4|F8J2H4_BIOGL	1085	5.00E-109	440	94	85	81.91	656	937	282	375	Relish OS=Biomphalaria glabrata PE=2 SV=1
contig_3931	3094	tr|Q869G3|Q869G3_LYMST	594	7.00E-61	583	167	131	66.47	1090	596	424	579	Neural-specific syntaxin-binding protein 1 OS=Lymnaea stagnalis PE=2 SV=1
contig_3937	2576	tr|V4B7H7|V4B7H7_LOTGI	252	5.00E-41	408	229	139	49.78	2064	1411	30	252	Uncharacterized protein OS=Lottia gigantea GN=LOTGIDRAFT_168623 PE=4 SV=1
contig_3942	3300	tr|V3ZRY9|V3ZRY9_LOTGI	238	2.00E-26	301	173	98	36.99	1941	2453	17	189	Uncharacterized protein (Fragment) OS=Lottia gigantea GN=LOTGIDRAFT_235814 PE=4 SV=1
contig_3942	3300	tr|V3ZRY9|V3ZRY9_LOTGI	238	4.00E-23	276	186	105	33.33	150	698	4	189	Uncharacterized protein (Fragment) OS=Lottia gigantea GN=LOTGIDRAFT_235814 PE=4 SV=1
contig_3952	1610	tr|R7VD16|R7VD16_CAPTE	1979	4.00E-51	510	344	191	36.05	5	1018	661	1003	Uncharacterized protein OS=Capitella teleta GN=CAPTEDRAFT_199171 PE=4 SV=1
contig_3952	1610	tr|R7VD16|R7VD16_CAPTE	1979	3.00E-15	220	240	117	29.58	5	697	217	445	Uncharacterized protein OS=Capitella teleta GN=CAPTEDRAFT_199171 PE=4 SV=1
contig_3952	1610	tr|R7VD16|R7VD16_CAPTE	1979	1.00E-14	216	238	115	32.77	5	694	552	784	Uncharacterized protein OS=Capitella teleta GN=CAPTEDRAFT_199171 PE=4 SV=1
contig_3952	1610	tr|R7VD16|R7VD16_CAPTE	1979	9.00E-11	183	236	105	27.97	5	691	1218	1446	Uncharacterized protein OS=Capitella teleta GN=CAPTEDRAFT_199171 PE=4 SV=1
contig_3952	1610	tr|R7VD16|R7VD16_CAPTE	1979	2.00E-09	172	368	163	25.54	5	1018	1001	1347	Uncharacterized protein OS=Capitella teleta GN=CAPTEDRAFT_199171 PE=4 SV=1
contig_3952	1610	tr|R7VD16|R7VD16_CAPTE	1979	5.00E-07	152	266	116	28.2	203	973	180	418	Uncharacterized protein OS=Capitella teleta GN=CAPTEDRAFT_199171 PE=4 SV=1
contig_3952	1610	tr|R7VD16|R7VD16_CAPTE	1979	1.00E-06	148	369	148	26.56	5	988	431	784	Uncharacterized protein OS=Capitella teleta GN=CAPTEDRAFT_199171 PE=4 SV=1
contig_3952	1610	tr|R7VD16|R7VD16_CAPTE	1979	6.00E-06	143	258	115	23.64	5	700	1324	1575	Uncharacterized protein OS=Capitella teleta GN=CAPTEDRAFT_199171 PE=4 SV=1
contig_3957	5608	tr|V4ARF4|V4ARF4_LOTGI	473	5.00E-171	1391	494	341	61.54	132	1508	11	472	Uncharacterized protein OS=Lottia gigantea GN=LOTGIDRAFT_187724 PE=4 SV=1
contig_3957	5608	tr|V4ARF4|V4ARF4_LOTGI	473	6.00E-21	269	116	66	41.38	810	1157	358	473	Uncharacterized protein OS=Lottia gigantea GN=LOTGIDRAFT_187724 PE=4 SV=1
contig_3962	4084	tr|C3YVC8|C3YVC8_BRAFL	1060	0	1642	632	430	50.95	145	2022	378	1001	Putative uncharacterized protein OS=Branchiostoma floridae GN=BRAFLDRAFT_119350 PE=4 SV=1
contig_3967	4135	tr|I3K171|I3K171_ORENI	336	6.00E-144	1166	329	256	63.83	3961	2984	7	332	Uncharacterized protein (Fragment) OS=Oreochromis niloticus GN=LOC100690874 PE=4 SV=1
contig_3972	2329	tr|B6RB66|B6RB66_HALDI	370	0	1413	349	299	73.93	212	1258	21	369	Phosphoserine aminotransferase OS=Haliotis discus discus PE=2 SV=1
contig_3978	1540	tr|K1PLN0|K1PLN0_CRAGI	910	5.00E-40	417	166	106	46.39	1539	1045	748	905	Megakaryocyte-associated tyrosine-protein kinase OS=Crassostrea gigas GN=CGI_10001931 PE=4 SV=1
contig_3983	2220	tr|V4A2F7|V4A2F7_LOTGI	3004	5.00E-30	347	233	129	35.62	2219	1548	1853	2085	Uncharacterized protein OS=Lottia gigantea GN=LOTGIDRAFT_154208 PE=4 SV=1
contig_3983	2220	tr|V4A2F7|V4A2F7_LOTGI	3004	4.00E-26	315	223	115	35.43	2219	1551	738	959	Uncharacterized protein OS=Lottia gigantea GN=LOTGIDRAFT_154208 PE=4 SV=1
contig_3983	2220	tr|V4A2F7|V4A2F7_LOTGI	3004	3.00E-21	274	242	121	32.23	2219	1509	1290	1530	Uncharacterized protein OS=Lottia gigantea GN=LOTGIDRAFT_154208 PE=4 SV=1
contig_3983	2220	tr|V4A2F7|V4A2F7_LOTGI	3004	3.00E-07	156	193	93	30.57	2219	1674	526	710	Uncharacterized protein OS=Lottia gigantea GN=LOTGIDRAFT_154208 PE=4 SV=1
contig_4004	2927	tr|V3ZF41|V3ZF41_LOTGI	430	0	1693	435	386	75.63	2708	1410	1	427	Uncharacterized protein OS=Lottia gigantea GN=LOTGIDRAFT_184502 PE=3 SV=1
contig_4014	2475	tr|K1PJE6|K1PJE6_CRAGI	626	0	2191	597	498	65.16	147	1937	1	595	HEAT repeat-containing protein 7A OS=Crassostrea gigas GN=CGI_10026314 PE=4 SV=1
contig_4024	5686	tr|K1RA93|K1RA93_CRAGI	1077	3.00E-40	439	349	173	34.1	927	1832	209	537	Uncharacterized protein OS=Crassostrea gigas GN=CGI_10025593 PE=4 SV=1
contig_4024	5686	tr|K1RA93|K1RA93_CRAGI	1077	9.00E-08	164	175	86	34.29	3322	3843	949	1077	Uncharacterized protein OS=Crassostrea gigas GN=CGI_10025593 PE=4 SV=1
contig_4029	7745	tr|V3ZP29|V3ZP29_LOTGI	363	7.00E-155	1276	358	283	61.45	1178	2251	6	363	Uncharacterized protein OS=Lottia gigantea GN=LOTGIDRAFT_119931 PE=4 SV=1
contig_4034	2525	tr|E7FDN6|E7FDN6_DANRE	938	1.00E-13	209	168	89	37.5	1474	1956	422	588	Uncharacterized protein OS=Danio rerio PE=4 SV=1
contig_4050	3744	tr|U3JNS0|U3JNS0_FICAL	1155	0	2058	1004	588	42.63	19	2952	35	1011	Uncharacterized protein OS=Ficedula albicollis GN=HEPH PE=4 SV=1
contig_4050	3744	tr|U3JNS0|U3JNS0_FICAL	1155	1.00E-133	1158	652	356	38.96	1054	2940	22	665	Uncharacterized protein OS=Ficedula albicollis GN=HEPH PE=4 SV=1
contig_4050	3744	tr|U3JNS0|U3JNS0_FICAL	1155	3.00E-125	1097	648	349	38.27	1	1911	382	1003	Uncharacterized protein OS=Ficedula albicollis GN=HEPH PE=4 SV=1
contig_4050	3744	tr|U3JNS0|U3JNS0_FICAL	1155	3.00E-54	553	343	186	37.32	1	1002	736	1059	Uncharacterized protein OS=Ficedula albicollis GN=HEPH PE=4 SV=1
contig_4065	1720	tr|B8MMW9|B8MMW9_TALSN	199	1.00E-82	685	194	149	61.34	1395	814	6	199	Rho GTPase Rac, putative OS=Talaromyces stipitatus (strain ATCC 10500 / CBS 375.48 / QM 6759 / NRRL 1006) GN=TSTA_101580 PE=3 SV=1
contig_4075	3308	tr|V4AGR3|V4AGR3_LOTGI	596	2.00E-117	667	222	175	58.11	2205	1540	378	596	Uncharacterized protein OS=Lottia gigantea GN=LOTGIDRAFT_137716 PE=3 SV=1
contig_4075	3308	tr|V4AGR3|V4AGR3_LOTGI	596	2.00E-117	486	186	126	51.08	2783	2235	183	368	Uncharacterized protein OS=Lottia gigantea GN=LOTGIDRAFT_137716 PE=3 SV=1
contig_4080	1654	tr|V4B1A4|V4B1A4_LOTGI	510	5.00E-131	1037	376	282	60.37	522	1649	1	367	Uncharacterized protein OS=Lottia gigantea GN=LOTGIDRAFT_237186 PE=4 SV=1
contig_4090	2673	tr|V3ZQF9|V3ZQF9_LOTGI	541	5.00E-117	973	548	308	39.05	94	1662	1	539	Uncharacterized protein OS=Lottia gigantea GN=LOTGIDRAFT_119072 PE=4 SV=1
contig_4100	609	tr|H3J6U9|H3J6U9_STRPU	893	2.00E-08	153	149	74	36.91	51	488	715	856	Uncharacterized protein OS=Strongylocentrotus purpuratus GN=Sp-Endrvt_5 PE=4 SV=1
contig_4105	890	tr|K1QQY1|K1QQY1_CRAGI	409	6.00E-35	354	113	84	58.41	551	889	41	153	Cytochrome P450 20A1 OS=Crassostrea gigas GN=CGI_10016000 PE=4 SV=1
contig_4110	12353	tr|V4B106|V4B106_LOTGI	258	1.00E-82	732	234	177	57.26	12196	11495	7	240	Uncharacterized protein OS=Lottia gigantea GN=LOTGIDRAFT_230242 PE=4 SV=1
contig_4115	1422	tr|V4BRF1|V4BRF1_LOTGI	784	1.00E-28	304	101	71	61.39	1114	1416	208	306	Uncharacterized protein OS=Lottia gigantea GN=LOTGIDRAFT_153886 PE=4 SV=1
contig_4115	1422	tr|V4BRF1|V4BRF1_LOTGI	784	1.00E-28	77	24	15	54.17	963	1034	146	169	Uncharacterized protein OS=Lottia gigantea GN=LOTGIDRAFT_153886 PE=4 SV=1
contig_4120	2541	tr|H3A327|H3A327_LATCH	400	5.00E-67	610	240	157	57.08	603	1301	181	400	Uncharacterized protein OS=Latimeria chalumnae PE=4 SV=1
contig_4120	2541	tr|H3A327|H3A327_LATCH	400	9.00E-16	222	81	69	67.9	114	353	1	81	Uncharacterized protein OS=Latimeria chalumnae PE=4 SV=1
contig_4130	10066	tr|V4AP52|V4AP52_LOTGI	807	4.00E-88	820	391	255	43.48	4849	3695	441	807	Extended synaptotagmin-like protein 2 OS=Lottia gigantea GN=Esyt2 PE=4 SV=1
contig_4130	10066	tr|V4AP52|V4AP52_LOTGI	807	3.00E-20	272	85	63	67.06	10065	9814	348	432	Extended synaptotagmin-like protein 2 OS=Lottia gigantea GN=Esyt2 PE=4 SV=1
contig_4135	941	tr|K1QRD1|K1QRD1_CRAGI	738	7.00E-43	421	243	137	38.68	215	934	152	391	EF-hand domain-containing protein D1 OS=Crassostrea gigas GN=CGI_10020754 PE=4 SV=1
contig_4145	1808	tr|C3Y303|C3Y303_BRAFL	188	3.00E-28	304	153	90	45.1	8	448	38	186	Putative uncharacterized protein OS=Branchiostoma floridae GN=BRAFLDRAFT_86502 PE=4 SV=1
contig_4150	2181	tr|V3ZZB4|V3ZZB4_LOTGI	892	0	1648	434	370	74.19	111	1409	457	889	Uncharacterized protein (Fragment) OS=Lottia gigantea GN=LOTGIDRAFT_124736 PE=4 SV=1
contig_4165	2136	tr|K1QJ58|K1QJ58_CRAGI	276	2.00E-111	898	281	212	58.36	34	876	1	275	KTI12-like protein OS=Crassostrea gigas GN=CGI_10003695 PE=4 SV=1
contig_4170	10555	tr|V3ZNU2|V3ZNU2_LOTGI	450	0	1937	452	406	83.85	1795	3135	1	450	Uncharacterized protein OS=Lottia gigantea GN=LOTGIDRAFT_220913 PE=4 SV=1
contig_4175	2212	tr|V4BCS2|V4BCS2_LOTGI	211	8.00E-45	429	181	116	49.72	1651	2157	26	204	Uncharacterized protein OS=Lottia gigantea GN=LOTGIDRAFT_102899 PE=4 SV=1
contig_4196	1587	tr|V4AE96|V4AE96_LOTGI	1134	8.00E-67	622	166	150	76.51	1	498	967	1132	Uncharacterized protein OS=Lottia gigantea GN=LOTGIDRAFT_163399 PE=4 SV=1
contig_4213	2172	tr|V4AX82|V4AX82_LOTGI	1860	8.00E-123	856	333	218	48.65	1398	421	170	495	Uncharacterized protein OS=Lottia gigantea GN=LOTGIDRAFT_174304 PE=3 SV=1
contig_4213	2172	tr|V4AX82|V4AX82_LOTGI	1860	8.00E-123	342	116	80	50.86	1780	1436	28	143	Uncharacterized protein OS=Lottia gigantea GN=LOTGIDRAFT_174304 PE=3 SV=1
contig_4213	2172	tr|V4AX82|V4AX82_LOTGI	1860	8.00E-104	692	328	200	42.07	1398	421	658	976	Uncharacterized protein OS=Lottia gigantea GN=LOTGIDRAFT_174304 PE=3 SV=1
contig_4213	2172	tr|V4AX82|V4AX82_LOTGI	1860	8.00E-104	342	116	80	51.72	1780	1436	516	631	Uncharacterized protein OS=Lottia gigantea GN=LOTGIDRAFT_174304 PE=3 SV=1
contig_4213	2172	tr|V4AX82|V4AX82_LOTGI	1860	3.00E-98	688	331	204	41.69	1386	406	1141	1464	Uncharacterized protein OS=Lottia gigantea GN=LOTGIDRAFT_174304 PE=3 SV=1
contig_4213	2172	tr|V4AX82|V4AX82_LOTGI	1860	3.00E-98	298	115	73	45.22	1780	1436	996	1110	Uncharacterized protein OS=Lottia gigantea GN=LOTGIDRAFT_174304 PE=3 SV=1
contig_4213	2172	tr|V4AX82|V4AX82_LOTGI	1860	6.00E-11	186	281	114	21.71	1395	568	1568	1780	Uncharacterized protein OS=Lottia gigantea GN=LOTGIDRAFT_174304 PE=3 SV=1
contig_4218	1238	tr|K1Q7S2|K1Q7S2_CRAGI	201	1.00E-10	170	134	68	38.81	753	370	71	201	Caprin-2 OS=Crassostrea gigas GN=CGI_10000823 PE=4 SV=1
contig_4224	1968	tr|V4A048|V4A048_LOTGI	529	0	1505	517	399	60.74	45	1595	5	514	Uncharacterized protein OS=Lottia gigantea GN=LOTGIDRAFT_235253 PE=4 SV=1
contig_4229	3991	tr|V4B7A7|V4B7A7_LOTGI	142	1.00E-86	736	142	142	97.89	132	557	1	142	Uncharacterized protein OS=Lottia gigantea GN=LOTGIDRAFT_204724 PE=4 SV=1
contig_4235	1142	tr|R7UNB4|R7UNB4_CAPTE	70	6.00E-10	157	64	36	48.44	674	865	7	70	Uncharacterized protein (Fragment) OS=Capitella teleta GN=CAPTEDRAFT_30520 PE=4 SV=1
contig_4247	811	tr|I1EZE5|I1EZE5_AMPQE	834	4.00E-26	196	54	41	66.67	162	1	723	776	Uncharacterized protein (Fragment) OS=Amphimedon queenslandica GN=LOC100639167 PE=4 SV=1
contig_4247	811	tr|I1EZE5|I1EZE5_AMPQE	834	4.00E-26	158	92	60	45.65	520	260	594	685	Uncharacterized protein (Fragment) OS=Amphimedon queenslandica GN=LOC100639167 PE=4 SV=1
contig_4252	3635	tr|K1Q8L2|K1Q8L2_CRAGI	877	0	2251	644	533	64.44	3547	1625	1	641	Vam6/Vps39-like protein OS=Crassostrea gigas GN=CGI_10013844 PE=4 SV=1
contig_4252	3635	tr|K1Q8L2|K1Q8L2_CRAGI	877	0	583	199	150	54.77	1596	1000	669	866	Vam6/Vps39-like protein OS=Crassostrea gigas GN=CGI_10013844 PE=4 SV=1
contig_4257	1762	tr|V9LLD1|V9LLD1_HALTU	596	3.00E-126	1016	363	264	59.23	1183	107	231	587	Cellulase OS=Haliotis tuberculata PE=2 SV=1
contig_4257	1762	tr|V9LLD1|V9LLD1_HALTU	596	4.00E-08	160	33	31	87.88	1332	1234	152	184	Cellulase OS=Haliotis tuberculata PE=2 SV=1
contig_4268	8113	tr|K1RBI4|K1RBI4_CRAGI	1596	5.00E-58	594	187	141	59.36	3	563	396	582	Protein Jade-1 OS=Crassostrea gigas GN=CGI_10021557 PE=4 SV=1
contig_4273	5460	tr|B0W4G6|B0W4G6_CULQU	1449	3.00E-15	228	766	303	22.58	4	2100	686	1403	Putative uncharacterized protein OS=Culex quinquefasciatus GN=CpipJ_CPIJ001735 PE=4 SV=1
contig_4294	423	tr|K1QTT1|K1QTT1_CRAGI	233	2.00E-43	387	128	92	55.47	1	381	106	232	Uncharacterized protein OS=Crassostrea gigas GN=CGI_10009902 PE=4 SV=1
contig_4299	1190	tr|C3KI09|C3KI09_ANOFI	77	5.00E-32	317	77	75	88.31	156	386	1	77	Cysteine-rich protein 1 OS=Anoplopoma fimbria GN=CRIP1 PE=4 SV=1
contig_4306	4378	tr|K1QXA9|K1QXA9_CRAGI	2085	3.00E-11	193	120	84	48.33	127	474	1967	2085	Sortilin-related receptor OS=Crassostrea gigas GN=CGI_10011205 PE=4 SV=1
contig_4312	18741	tr|K1QZU8|K1QZU8_CRAGI	1368	2.00E-18	260	75	61	74.67	4291	4079	1294	1368	Plasma membrane calcium-transporting ATPase 3 OS=Crassostrea gigas GN=CGI_10023684 PE=4 SV=1
contig_4312	18741	tr|K1QZU8|K1QZU8_CRAGI	1368	6.00E-14	222	124	86	58.06	16741	16370	1102	1225	Plasma membrane calcium-transporting ATPase 3 OS=Crassostrea gigas GN=CGI_10023684 PE=4 SV=1
contig_4318	3499	tr|V4B866|V4B866_LOTGI	469	3.00E-34	374	123	99	65.85	3	356	336	458	Uncharacterized protein OS=Lottia gigantea GN=LOTGIDRAFT_168359 PE=4 SV=1
contig_4324	11964	tr|V4B079|V4B079_LOTGI	92	9.00E-39	387	92	80	76.09	10072	10347	1	92	Uncharacterized protein OS=Lottia gigantea GN=LOTGIDRAFT_137488 PE=4 SV=1
contig_4329	1361	tr|V4A0H8|V4A0H8_LOTGI	257	1.00E-15	212	197	104	36.04	617	1186	87	257	Uncharacterized protein OS=Lottia gigantea GN=LOTGIDRAFT_233964 PE=4 SV=1
contig_4334	6765	tr|E0VE65|E0VE65_PEDHC	845	1.00E-89	832	365	228	45.75	3436	4506	428	780	Predicted protein OS=Pediculus humanus subsp. corporis GN=Phum_PHUM128640 PE=4 SV=1
contig_4334	6765	tr|E0VE65|E0VE65_PEDHC	845	1.00E-33	382	143	106	51.75	2344	2760	154	296	Predicted protein OS=Pediculus humanus subsp. corporis GN=Phum_PHUM128640 PE=4 SV=1
contig_4334	6765	tr|E0VE65|E0VE65_PEDHC	845	3.00E-22	287	172	90	36.63	262	774	8	151	Predicted protein OS=Pediculus humanus subsp. corporis GN=Phum_PHUM128640 PE=4 SV=1
contig_4344	504	tr|K1QGA7|K1QGA7_CRAGI	282	5.00E-52	452	156	108	51.28	19	486	53	204	Kynurenine formamidase OS=Crassostrea gigas GN=CGI_10024325 PE=4 SV=1
contig_4356	1052	tr|V4AYV1|V4AYV1_LOTGI	308	1.00E-53	481	282	163	37.94	222	1052	19	294	Uncharacterized protein OS=Lottia gigantea GN=LOTGIDRAFT_230366 PE=4 SV=1
contig_4366	2696	tr|V3ZNB2|V3ZNB2_LOTGI	357	6.00E-177	1359	357	296	67.79	1152	118	1	357	Uncharacterized protein (Fragment) OS=Lottia gigantea GN=LOTGIDRAFT_52845 PE=4 SV=1
contig_4384	1009	tr|K1QPT0|K1QPT0_CRAGI	197	2.00E-21	247	108	69	53.7	682	1005	1	98	DNA-binding protein inhibitor ID-2 OS=Crassostrea gigas GN=CGI_10019266 PE=4 SV=1
contig_4395	652	tr|V3YW10|V3YW10_LOTGI	256	3.00E-30	308	89	74	65.17	3	269	169	256	Uncharacterized protein OS=Lottia gigantea GN=LOTGIDRAFT_179919 PE=4 SV=1
contig_4400	1012	tr|D5FT50|D5FT50_9BIVA	1454	3.00E-22	270	161	87	43.48	530	1012	661	789	Thioester-containing protein-B OS=Azumapecten farreri GN=TEP PE=4 SV=1
contig_4400	1012	tr|D5FT50|D5FT50_9BIVA	1454	1.00E-11	184	139	74	29.5	1	402	426	564	Thioester-containing protein-B OS=Azumapecten farreri GN=TEP PE=4 SV=1
contig_4415	7983	tr|G6D6L6|G6D6L6_DANPL	571	2.00E-27	266	102	69	52.94	311	6	372	473	Endonuclease-reverse transcriptase OS=Danaus plexippus GN=KGM_20101 PE=4 SV=1
contig_4415	7983	tr|G6D6L6|G6D6L6_DANPL	571	2.00E-27	109	56	34	46.43	480	322	312	367	Endonuclease-reverse transcriptase OS=Danaus plexippus GN=KGM_20101 PE=4 SV=1
contig_4420	4798	tr|V3ZLU2|V3ZLU2_LOTGI	643	0	2399	695	544	69.93	293	2353	1	643	Uncharacterized protein OS=Lottia gigantea GN=LOTGIDRAFT_133605 PE=4 SV=1
contig_4445	976	tr|Q86GA3|Q86GA3_CRAGI	121	2.00E-10	163	43	38	83.72	1	126	78	120	Paramyosin protein (Fragment) OS=Crassostrea gigas PE=2 SV=1
contig_4456	1490	tr|V3ZDR8|V3ZDR8_LOTGI	975	5.00E-35	378	239	134	38.49	3	635	676	912	Uncharacterized protein OS=Lottia gigantea GN=LOTGIDRAFT_229148 PE=4 SV=1
contig_4466	7325	tr|V4ASY5|V4ASY5_LOTGI	665	0	2247	654	534	65.29	7103	5148	13	665	Uncharacterized protein (Fragment) OS=Lottia gigantea GN=LOTGIDRAFT_92273 PE=4 SV=1
contig_4473	1668	tr|K1R9N9|K1R9N9_CRAGI	522	1.00E-07	155	66	39	45.45	736	545	269	333	Baculoviral IAP repeat-containing protein 3 OS=Crassostrea gigas GN=CGI_10019951 PE=4 SV=1
contig_4488	1411	tr|K1QUP0|K1QUP0_CRAGI	844	9.00E-13	197	430	197	27.67	80	1285	397	801	Lupus brain antigen 1 OS=Crassostrea gigas GN=CGI_10019673 PE=4 SV=1
contig_4493	3004	tr|K1P2H1|K1P2H1_CRAGI	131	9.00E-15	204	131	77	32.06	2940	2557	3	131	Fatty acid-binding protein, adipocyte OS=Crassostrea gigas GN=CGI_10016767 PE=4 SV=1
contig_4503	1846	tr|V4B895|V4B895_LOTGI	333	4.00E-126	994	340	245	57.65	1677	673	3	333	Uncharacterized protein OS=Lottia gigantea GN=LOTGIDRAFT_138821 PE=4 SV=1
contig_4508	944	tr|U5E517|U5E517_NOCAS	532	6.00E-06	137	45	32	62.22	937	803	486	530	Uncharacterized protein OS=Nocardia asteroides NBRC 15531 GN=NCAST_05_04570 PE=4 SV=1
contig_4518	9251	tr|V3Z257|V3Z257_LOTGI	423	3.00E-97	856	193	168	83.94	112	654	1	193	Uncharacterized protein OS=Lottia gigantea GN=LOTGIDRAFT_204708 PE=4 SV=1
contig_4518	9251	tr|V3Z257|V3Z257_LOTGI	423	3.00E-70	654	231	209	81.39	2330	3022	193	423	Uncharacterized protein OS=Lottia gigantea GN=LOTGIDRAFT_204708 PE=4 SV=1
contig_4524	2986	tr|V4B496|V4B496_LOTGI	530	0	2292	520	488	85	182	1741	12	530	T-complex protein 1 subunit delta OS=Lottia gigantea GN=LOTGIDRAFT_199820 PE=3 SV=1
contig_4529	486	tr|W4XUJ6|W4XUJ6_STRPU	206	4.00E-22	243	120	67	43.33	482	126	36	154	Uncharacterized protein OS=Strongylocentrotus purpuratus PE=4 SV=1
contig_4540	2181	tr|K1Q1N9|K1Q1N9_CRAGI	141	4.00E-14	198	130	75	38.46	1055	1444	18	138	Complement C1q subcomponent subunit B OS=Crassostrea gigas GN=CGI_10001557 PE=4 SV=1
contig_4550	2377	tr|V4B437|V4B437_LOTGI	620	0	1561	552	452	68.12	1644	1	1	539	Uncharacterized protein (Fragment) OS=Lottia gigantea GN=LOTGIDRAFT_92173 PE=4 SV=1
contig_4555	1285	tr|V3ZDJ2|V3ZDJ2_LOTGI	397	0	1541	396	331	69.95	1246	62	1	396	Uncharacterized protein OS=Lottia gigantea GN=LOTGIDRAFT_229086 PE=3 SV=1
contig_4575	3560	tr|K1QLL7|K1QLL7_CRAGI	127	3.00E-54	499	127	117	81.1	566	946	1	127	Microtubule-associated proteins 1A/1B light chain 3C OS=Crassostrea gigas GN=CGI_10020484 PE=3 SV=1
contig_4591	9745	tr|V4AIM7|V4AIM7_LOTGI	491	2.00E-121	1046	462	295	45.02	5898	7283	31	490	Uncharacterized protein OS=Lottia gigantea GN=LOTGIDRAFT_110341 PE=3 SV=1
contig_4597	2840	tr|K1Q2V4|K1Q2V4_CRAGI	679	0	1604	592	422	56.08	2594	840	82	666	Solute carrier family 28 member 3 OS=Crassostrea gigas GN=CGI_10007944 PE=4 SV=1
contig_4602	975	tr|K1R482|K1R482_CRAGI	433	3.00E-110	870	212	180	74.53	637	2	8	217	Cleavage stimulation factor 50 kDa subunit OS=Crassostrea gigas GN=CGI_10022994 PE=4 SV=1
contig_4607	3320	tr|V3ZIA9|V3ZIA9_LOTGI	380	1.00E-114	955	351	242	51.28	2963	1914	44	376	Uncharacterized protein OS=Lottia gigantea GN=LOTGIDRAFT_108047 PE=4 SV=1
contig_4627	3176	tr|H2V6B9|H2V6B9_TAKRU	629	3.00E-32	362	424	175	26.65	1677	472	102	512	Uncharacterized protein (Fragment) OS=Takifugu rubripes PE=4 SV=1
contig_4627	3176	tr|H2V6B9|H2V6B9_TAKRU	629	1.00E-17	242	335	134	26.27	1356	475	1	313	Uncharacterized protein (Fragment) OS=Takifugu rubripes PE=4 SV=1
contig_4627	3176	tr|H2V6B9|H2V6B9_TAKRU	629	5.00E-14	213	374	138	25.4	1677	556	310	625	Uncharacterized protein (Fragment) OS=Takifugu rubripes PE=4 SV=1
contig_4627	3176	tr|H2V6B9|H2V6B9_TAKRU	629	5.00E-10	179	169	79	28.99	966	469	26	191	Uncharacterized protein (Fragment) OS=Takifugu rubripes PE=4 SV=1
contig_4639	3212	tr|K1RDR5|K1RDR5_CRAGI	1226	2.00E-52	537	660	299	26.36	2624	705	42	665	A disintegrin and metalloproteinase with thrombospondin motifs 2 OS=Crassostrea gigas GN=CGI_10020043 PE=3 SV=1
contig_4644	702	tr|K1RDM2|K1RDM2_CRAGI	176	3.00E-95	736	176	152	74.43	603	76	1	176	60S ribosomal protein L18a OS=Crassostrea gigas GN=CGI_10026412 PE=3 SV=1
contig_4654	4486	tr|E0VHD5|E0VHD5_PEDHC	1424	2.00E-72	708	439	246	36.45	1256	2527	605	1040	Neogenin, putative OS=Pediculus humanus subsp. corporis GN=Phum_PHUM206390 PE=4 SV=1
contig_4654	4486	tr|E0VHD5|E0VHD5_PEDHC	1424	5.00E-21	276	309	144	28.8	277	1176	539	842	Neogenin, putative OS=Pediculus humanus subsp. corporis GN=Phum_PHUM206390 PE=4 SV=1
contig_4654	4486	tr|E0VHD5|E0VHD5_PEDHC	1424	3.00E-17	244	559	237	25.76	1271	2833	514	1042	Neogenin, putative OS=Pediculus humanus subsp. corporis GN=Phum_PHUM206390 PE=4 SV=1
contig_4654	4486	tr|E0VHD5|E0VHD5_PEDHC	1424	4.00E-06	149	394	148	23.6	1427	2503	468	827	Neogenin, putative OS=Pediculus humanus subsp. corporis GN=Phum_PHUM206390 PE=4 SV=1
contig_4666	1858	tr|V4C829|V4C829_LOTGI	747	5.00E-86	756	359	225	44.85	1315	257	10	363	Uncharacterized protein OS=Lottia gigantea GN=LOTGIDRAFT_228391 PE=4 SV=1
contig_4681	4795	tr|V4AJ81|V4AJ81_LOTGI	722	6.00E-88	805	213	173	67.61	950	1588	508	720	Uncharacterized protein OS=Lottia gigantea GN=LOTGIDRAFT_180023 PE=4 SV=1
contig_4686	2707	tr|K1RAV3|K1RAV3_CRAGI	443	3.00E-49	484	155	117	52.26	2109	1645	15	165	Uncharacterized protein OS=Crassostrea gigas GN=CGI_10028835 PE=4 SV=1
contig_4686	2707	tr|K1RAV3|K1RAV3_CRAGI	443	9.00E-41	421	132	99	55.3	1459	1064	25	156	Uncharacterized protein OS=Crassostrea gigas GN=CGI_10028835 PE=4 SV=1
contig_4693	11293	tr|V4BEE3|V4BEE3_LOTGI	1750	0	5547	1730	1303	60.87	291	5456	2	1703	Uncharacterized protein OS=Lottia gigantea GN=LOTGIDRAFT_198809 PE=4 SV=1
contig_4710	3426	tr|V3ZML9|V3ZML9_LOTGI	501	0	2040	477	428	79.25	167	1597	1	476	Uncharacterized protein OS=Lottia gigantea GN=LOTGIDRAFT_190601 PE=4 SV=1
contig_4715	803	tr|A2DTB1|A2DTB1_TRIVA	574	1.00E-14	204	180	92	36.11	221	754	293	459	Ankyrin repeat protein, putative OS=Trichomonas vaginalis GN=TVAG_359920 PE=4 SV=1
contig_4715	803	tr|A2DTB1|A2DTB1_TRIVA	574	3.00E-09	161	132	67	33.33	359	754	271	393	Ankyrin repeat protein, putative OS=Trichomonas vaginalis GN=TVAG_359920 PE=4 SV=1
contig_4715	803	tr|A2DTB1|A2DTB1_TRIVA	574	1.00E-07	149	180	88	30	221	754	359	525	Ankyrin repeat protein, putative OS=Trichomonas vaginalis GN=TVAG_359920 PE=4 SV=1
contig_4720	768	tr|Q8ITA5|Q8ITA5_ARGIR	189	1.00E-73	597	164	130	68.9	737	249	1	164	Ribosomal protein L9 OS=Argopecten irradians PE=2 SV=1
contig_4725	5814	tr|V4A6M0|V4A6M0_LOTGI	856	0	1593	486	382	60.49	83	1531	42	524	Uncharacterized protein OS=Lottia gigantea GN=LOTGIDRAFT_233685 PE=4 SV=1
contig_4725	5814	tr|V4A6M0|V4A6M0_LOTGI	856	0	1262	324	279	70.37	1629	2600	533	856	Uncharacterized protein OS=Lottia gigantea GN=LOTGIDRAFT_233685 PE=4 SV=1
contig_4730	3834	tr|V3ZZ48|V3ZZ48_LOTGI	277	1.00E-150	1201	298	254	76.85	344	1234	1	277	Uncharacterized protein OS=Lottia gigantea GN=LOTGIDRAFT_129421 PE=4 SV=1
contig_4735	744	tr|V4ARE0|V4ARE0_LOTGI	197	1.00E-46	417	200	130	42	743	144	1	197	Uncharacterized protein OS=Lottia gigantea GN=LOTGIDRAFT_238691 PE=3 SV=1
contig_4769	5047	tr|V4AEB0|V4AEB0_LOTGI	779	3.00E-94	857	209	182	76.08	4520	3912	569	777	Uncharacterized protein OS=Lottia gigantea GN=LOTGIDRAFT_163420 PE=3 SV=1
contig_4789	9433	tr|K1R0K6|K1R0K6_CRAGI	1313	7.00E-89	849	902	412	28.6	4771	2267	397	1232	Suppressor of presenilin protein 4 OS=Crassostrea gigas GN=CGI_10028852 PE=4 SV=1
contig_4789	9433	tr|K1R0K6|K1R0K6_CRAGI	1313	3.00E-49	520	759	294	25.82	3595	1454	644	1308	Suppressor of presenilin protein 4 OS=Crassostrea gigas GN=CGI_10028852 PE=4 SV=1
contig_4789	9433	tr|K1R0K6|K1R0K6_CRAGI	1313	1.00E-21	284	681	253	21.73	3646	1784	372	1008	Suppressor of presenilin protein 4 OS=Crassostrea gigas GN=CGI_10028852 PE=4 SV=1
contig_4789	9433	tr|K1R0K6|K1R0K6_CRAGI	1313	5.00E-17	245	258	113	28.29	5875	5195	16	265	Suppressor of presenilin protein 4 OS=Crassostrea gigas GN=CGI_10028852 PE=4 SV=1
contig_4789	9433	tr|K1R0K6|K1R0K6_CRAGI	1313	1.00E-12	209	301	133	25.58	4822	3920	943	1209	Suppressor of presenilin protein 4 OS=Crassostrea gigas GN=CGI_10028852 PE=4 SV=1
contig_4799	2852	tr|K1RFL8|K1RFL8_CRAGI	3820	5.00E-105	957	596	321	41.78	2850	1228	479	1056	Fibrillin-1 OS=Crassostrea gigas GN=CGI_10021081 PE=4 SV=1
contig_4799	2852	tr|K1RFL8|K1RFL8_CRAGI	3820	8.00E-100	896	604	311	38.41	2826	1207	230	818	Fibrillin-1 OS=Crassostrea gigas GN=CGI_10021081 PE=4 SV=1
contig_4799	2852	tr|K1RFL8|K1RFL8_CRAGI	3820	8.00E-100	104	53	32	43.4	1147	995	818	869	Fibrillin-1 OS=Crassostrea gigas GN=CGI_10021081 PE=4 SV=1
contig_4799	2852	tr|K1RFL8|K1RFL8_CRAGI	3820	4.00E-99	911	577	305	40.73	2850	1282	2806	3368	Fibrillin-1 OS=Crassostrea gigas GN=CGI_10021081 PE=4 SV=1
contig_4799	2852	tr|K1RFL8|K1RFL8_CRAGI	3820	1.00E-84	742	610	292	36.72	2844	1207	2593	3143	Fibrillin-1 OS=Crassostrea gigas GN=CGI_10021081 PE=4 SV=1
contig_4799	2852	tr|K1RFL8|K1RFL8_CRAGI	3820	1.00E-84	128	58	40	48.28	1147	980	3143	3199	Fibrillin-1 OS=Crassostrea gigas GN=CGI_10021081 PE=4 SV=1
contig_4799	2852	tr|K1RFL8|K1RFL8_CRAGI	3820	5.00E-70	681	563	285	37.12	2847	1219	3065	3598	Fibrillin-1 OS=Crassostrea gigas GN=CGI_10021081 PE=4 SV=1
contig_4799	2852	tr|K1RFL8|K1RFL8_CRAGI	3820	3.00E-51	526	465	223	36.56	2850	1537	739	1172	Fibrillin-1 OS=Crassostrea gigas GN=CGI_10021081 PE=4 SV=1
contig_4799	2852	tr|K1RFL8|K1RFL8_CRAGI	3820	8.00E-20	146	85	53	50.59	855	616	3136	3218	Fibrillin-1 OS=Crassostrea gigas GN=CGI_10021081 PE=4 SV=1
contig_4799	2852	tr|K1RFL8|K1RFL8_CRAGI	3820	8.00E-20	104	59	38	50.85	1099	938	3077	3134	Fibrillin-1 OS=Crassostrea gigas GN=CGI_10021081 PE=4 SV=1
contig_4799	2852	tr|K1RFL8|K1RFL8_CRAGI	3820	8.00E-20	95	132	55	29.55	578	336	3234	3365	Fibrillin-1 OS=Crassostrea gigas GN=CGI_10021081 PE=4 SV=1
contig_4799	2852	tr|K1RFL8|K1RFL8_CRAGI	3820	4.00E-19	176	74	51	54.05	545	336	3081	3153	Fibrillin-1 OS=Crassostrea gigas GN=CGI_10021081 PE=4 SV=1
contig_4799	2852	tr|K1RFL8|K1RFL8_CRAGI	3820	4.00E-19	82	64	32	32.81	1147	962	2891	2953	Fibrillin-1 OS=Crassostrea gigas GN=CGI_10021081 PE=4 SV=1
contig_4799	2852	tr|K1RFL8|K1RFL8_CRAGI	3820	4.00E-19	81	71	36	39.44	843	649	2970	3040	Fibrillin-1 OS=Crassostrea gigas GN=CGI_10021081 PE=4 SV=1
contig_4799	2852	tr|K1RFL8|K1RFL8_CRAGI	3820	3.00E-16	182	82	57	51.22	545	312	756	835	Fibrillin-1 OS=Crassostrea gigas GN=CGI_10021081 PE=4 SV=1
contig_4799	2852	tr|K1RFL8|K1RFL8_CRAGI	3820	3.00E-16	92	63	37	41.27	819	649	653	715	Fibrillin-1 OS=Crassostrea gigas GN=CGI_10021081 PE=4 SV=1
contig_4799	2852	tr|K1RFL8|K1RFL8_CRAGI	3820	2.00E-15	148	82	50	47.56	855	616	773	851	Fibrillin-1 OS=Crassostrea gigas GN=CGI_10021081 PE=4 SV=1
contig_4799	2852	tr|K1RFL8|K1RFL8_CRAGI	3820	2.00E-15	119	71	41	45.07	518	315	889	959	Fibrillin-1 OS=Crassostrea gigas GN=CGI_10021081 PE=4 SV=1
contig_4799	2852	tr|K1RFL8|K1RFL8_CRAGI	3820	6.00E-15	159	94	51	38.3	578	309	360	453	Fibrillin-1 OS=Crassostrea gigas GN=CGI_10021081 PE=4 SV=1
contig_4799	2852	tr|K1RFL8|K1RFL8_CRAGI	3820	6.00E-15	104	81	43	40.74	834	616	269	345	Fibrillin-1 OS=Crassostrea gigas GN=CGI_10021081 PE=4 SV=1
contig_4799	2852	tr|K1RFL8|K1RFL8_CRAGI	3820	1.00E-14	219	80	59	52.5	566	333	791	869	Fibrillin-1 OS=Crassostrea gigas GN=CGI_10021081 PE=4 SV=1
contig_4799	2852	tr|K1RFL8|K1RFL8_CRAGI	3820	5.00E-13	127	81	46	45.68	834	616	2638	2714	Fibrillin-1 OS=Crassostrea gigas GN=CGI_10021081 PE=4 SV=1
contig_4799	2852	tr|K1RFL8|K1RFL8_CRAGI	3820	5.00E-13	111	133	54	28.57	578	324	2729	2861	Fibrillin-1 OS=Crassostrea gigas GN=CGI_10021081 PE=4 SV=1
contig_4799	2852	tr|K1RFL8|K1RFL8_CRAGI	3820	5.00E-13	47	13	10	61.54	976	938	2607	2619	Fibrillin-1 OS=Crassostrea gigas GN=CGI_10021081 PE=4 SV=1
contig_4799	2852	tr|K1RFL8|K1RFL8_CRAGI	3820	1.00E-12	203	75	54	53.33	551	333	3121	3194	Fibrillin-1 OS=Crassostrea gigas GN=CGI_10021081 PE=4 SV=1
contig_4799	2852	tr|K1RFL8|K1RFL8_CRAGI	3820	3.00E-12	128	66	43	46.97	855	661	2714	2778	Fibrillin-1 OS=Crassostrea gigas GN=CGI_10021081 PE=4 SV=1
contig_4799	2852	tr|K1RFL8|K1RFL8_CRAGI	3820	3.00E-12	111	56	34	48.21	1099	950	2653	2706	Fibrillin-1 OS=Crassostrea gigas GN=CGI_10021081 PE=4 SV=1
contig_4799	2852	tr|K1RFL8|K1RFL8_CRAGI	3820	1.00E-11	123	65	38	43.08	855	661	388	451	Fibrillin-1 OS=Crassostrea gigas GN=CGI_10021081 PE=4 SV=1
contig_4799	2852	tr|K1RFL8|K1RFL8_CRAGI	3820	1.00E-11	88	60	32	36.67	1147	974	313	370	Fibrillin-1 OS=Crassostrea gigas GN=CGI_10021081 PE=4 SV=1
contig_4799	2852	tr|K1RFL8|K1RFL8_CRAGI	3820	1.00E-11	62	101	45	34.65	1479	1207	220	313	Fibrillin-1 OS=Crassostrea gigas GN=CGI_10021081 PE=4 SV=1
contig_4799	2852	tr|K1RFL8|K1RFL8_CRAGI	3820	3.00E-11	129	80	46	42.5	551	330	3159	3238	Fibrillin-1 OS=Crassostrea gigas GN=CGI_10021081 PE=4 SV=1
contig_4799	2852	tr|K1RFL8|K1RFL8_CRAGI	3820	3.00E-11	102	57	38	49.12	774	616	3081	3136	Fibrillin-1 OS=Crassostrea gigas GN=CGI_10021081 PE=4 SV=1
contig_4799	2852	tr|K1RFL8|K1RFL8_CRAGI	3820	2.00E-09	101	132	55	32.58	578	342	657	788	Fibrillin-1 OS=Crassostrea gigas GN=CGI_10021081 PE=4 SV=1
contig_4799	2852	tr|K1RFL8|K1RFL8_CRAGI	3820	2.00E-09	82	70	34	35.71	855	652	556	623	Fibrillin-1 OS=Crassostrea gigas GN=CGI_10021081 PE=4 SV=1
contig_4799	2852	tr|K1RFL8|K1RFL8_CRAGI	3820	2.00E-09	68	49	26	36.73	1093	959	495	541	Fibrillin-1 OS=Crassostrea gigas GN=CGI_10021081 PE=4 SV=1
contig_4799	2852	tr|K1RFL8|K1RFL8_CRAGI	3820	2.00E-09	98	71	37	38.03	852	646	2885	2953	Fibrillin-1 OS=Crassostrea gigas GN=CGI_10021081 PE=4 SV=1
contig_4799	2852	tr|K1RFL8|K1RFL8_CRAGI	3820	2.00E-09	89	141	55	29.79	578	315	2982	3121	Fibrillin-1 OS=Crassostrea gigas GN=CGI_10021081 PE=4 SV=1
contig_4799	2852	tr|K1RFL8|K1RFL8_CRAGI	3820	2.00E-09	65	48	24	39.58	1090	959	2823	2869	Fibrillin-1 OS=Crassostrea gigas GN=CGI_10021081 PE=4 SV=1
contig_4799	2852	tr|K1RFL8|K1RFL8_CRAGI	3820	6.00E-09	172	87	52	45.98	551	315	2654	2738	Fibrillin-1 OS=Crassostrea gigas GN=CGI_10021081 PE=4 SV=1
contig_4799	2852	tr|K1RFL8|K1RFL8_CRAGI	3820	6.00E-09	112	132	54	28.79	578	324	403	534	Fibrillin-1 OS=Crassostrea gigas GN=CGI_10021081 PE=4 SV=1
contig_4799	2852	tr|K1RFL8|K1RFL8_CRAGI	3820	6.00E-09	98	67	37	43.28	855	661	306	369	Fibrillin-1 OS=Crassostrea gigas GN=CGI_10021081 PE=4 SV=1
contig_4799	2852	tr|K1RFL8|K1RFL8_CRAGI	3820	8.00E-09	116	61	38	49.18	855	679	811	869	Fibrillin-1 OS=Crassostrea gigas GN=CGI_10021081 PE=4 SV=1
contig_4799	2852	tr|K1RFL8|K1RFL8_CRAGI	3820	8.00E-09	93	55	31	41.82	578	420	909	963	Fibrillin-1 OS=Crassostrea gigas GN=CGI_10021081 PE=4 SV=1
contig_4799	2852	tr|K1RFL8|K1RFL8_CRAGI	3820	1.00E-08	170	84	54	44.05	551	309	2697	2780	Fibrillin-1 OS=Crassostrea gigas GN=CGI_10021081 PE=4 SV=1
contig_4799	2852	tr|K1RFL8|K1RFL8_CRAGI	3820	3.00E-08	110	84	42	39.29	855	616	345	427	Fibrillin-1 OS=Crassostrea gigas GN=CGI_10021081 PE=4 SV=1
contig_4799	2852	tr|K1RFL8|K1RFL8_CRAGI	3820	3.00E-08	93	56	33	41.07	1099	950	284	337	Fibrillin-1 OS=Crassostrea gigas GN=CGI_10021081 PE=4 SV=1
contig_4799	2852	tr|K1RFL8|K1RFL8_CRAGI	3820	8.00E-07	154	82	49	51.22	855	616	3098	3176	Fibrillin-1 OS=Crassostrea gigas GN=CGI_10021081 PE=4 SV=1
contig_4799	2852	tr|K1RFL8|K1RFL8_CRAGI	3820	9.00E-07	153	89	52	42.7	551	309	285	371	Fibrillin-1 OS=Crassostrea gigas GN=CGI_10021081 PE=4 SV=1
contig_4804	2887	tr|Q6DHM9|Q6DHM9_DANRE	193	5.00E-73	552	137	114	78.83	426	836	60	193	Ras homolog gene family, member Ab OS=Danio rerio GN=rhoab PE=2 SV=1
contig_4804	2887	tr|Q6DHM9|Q6DHM9_DANRE	193	5.00E-73	216	43	41	95.35	305	433	1	43	Ras homolog gene family, member Ab OS=Danio rerio GN=rhoab PE=2 SV=1
contig_4810	4974	tr|Q9I910|Q9I910_XENLA	526	0	1946	501	413	69.46	1057	2550	1	498	6-4 photolyase OS=Xenopus laevis GN=Xl64phr PE=2 SV=1
contig_4815	2153	tr|A7RGX1|A7RGX1_NEMVE	320	4.00E-36	375	198	111	44.95	10	603	20	217	Predicted protein (Fragment) OS=Nematostella vectensis GN=v1g70349 PE=4 SV=1
contig_4815	2153	tr|A7RGX1|A7RGX1_NEMVE	320	1.00E-35	370	181	108	45.86	13	555	38	218	Predicted protein (Fragment) OS=Nematostella vectensis GN=v1g70349 PE=4 SV=1
contig_4815	2153	tr|A7RGX1|A7RGX1_NEMVE	320	2.00E-35	369	177	106	44.63	7	537	104	280	Predicted protein (Fragment) OS=Nematostella vectensis GN=v1g70349 PE=4 SV=1
contig_4815	2153	tr|A7RGX1|A7RGX1_NEMVE	320	6.00E-35	366	185	103	44.32	7	561	70	254	Predicted protein (Fragment) OS=Nematostella vectensis GN=v1g70349 PE=4 SV=1
contig_4815	2153	tr|A7RGX1|A7RGX1_NEMVE	320	5.00E-34	359	204	112	39.71	7	618	87	290	Predicted protein (Fragment) OS=Nematostella vectensis GN=v1g70349 PE=4 SV=1
contig_4815	2153	tr|A7RGX1|A7RGX1_NEMVE	320	3.00E-33	353	194	112	41.75	7	534	121	314	Predicted protein (Fragment) OS=Nematostella vectensis GN=v1g70349 PE=4 SV=1
contig_4815	2153	tr|A7RGX1|A7RGX1_NEMVE	320	8.00E-33	350	184	105	44.02	13	564	4	187	Predicted protein (Fragment) OS=Nematostella vectensis GN=v1g70349 PE=4 SV=1
contig_4815	2153	tr|A7RGX1|A7RGX1_NEMVE	320	5.00E-28	314	167	96	43.11	55	555	1	167	Predicted protein (Fragment) OS=Nematostella vectensis GN=v1g70349 PE=4 SV=1
contig_4815	2153	tr|A7RGX1|A7RGX1_NEMVE	320	1.00E-26	303	179	94	40.78	7	489	138	316	Predicted protein (Fragment) OS=Nematostella vectensis GN=v1g70349 PE=4 SV=1
contig_4815	2153	tr|A7RGX1|A7RGX1_NEMVE	320	7.00E-23	275	158	84	41.77	106	579	1	158	Predicted protein (Fragment) OS=Nematostella vectensis GN=v1g70349 PE=4 SV=1
contig_4822	3616	tr|K1QLF3|K1QLF3_CRAGI	350	2.00E-35	378	193	123	43.01	865	1443	149	327	R3H domain-containing protein 2 OS=Crassostrea gigas GN=CGI_10027348 PE=4 SV=1
contig_4827	824	tr|B4LRL9|B4LRL9_DROVI	673	2.00E-07	147	60	40	50	178	14	156	214	GJ12129 OS=Drosophila virilis GN=Dvir\GJ12129 PE=4 SV=1
contig_4832	2042	tr|R7VEQ9|R7VEQ9_CAPTE	411	4.00E-39	401	117	87	60.68	1810	1472	3	119	Uncharacterized protein OS=Capitella teleta GN=CAPTEDRAFT_219555 PE=3 SV=1
contig_4832	2042	tr|R7VEQ9|R7VEQ9_CAPTE	411	7.00E-30	332	277	147	30.69	1093	284	141	411	Uncharacterized protein OS=Capitella teleta GN=CAPTEDRAFT_219555 PE=3 SV=1
contig_4842	4457	tr|B7U2G3|B7U2G3_APLCA	577	3.00E-162	1322	395	311	68.1	4060	2987	1	392	Cortactin OS=Aplysia californica PE=2 SV=1
contig_4842	4457	tr|B7U2G3|B7U2G3_APLCA	577	9.00E-10	179	57	49	75.44	2566	2396	521	577	Cortactin OS=Aplysia californica PE=2 SV=1
contig_4852	3709	tr|B6RJZ4|B6RJZ4_DORPE	1753	0	4164	1098	936	75.87	3386	138	1	1082	Kinesin-3 OS=Doryteuthis pealeii PE=2 SV=1
contig_4859	3649	tr|K1PA22|K1PA22_CRAGI	215	4.00E-85	732	187	161	71.66	198	758	24	208	Osteoclast-stimulating factor 1 OS=Crassostrea gigas GN=CGI_10005809 PE=4 SV=1
contig_4864	801	tr|V4CE76|V4CE76_LOTGI	170	2.00E-50	442	98	90	83.67	683	390	1	98	Uncharacterized protein OS=Lottia gigantea GN=LOTGIDRAFT_238643 PE=4 SV=1
contig_4869	2020	tr|B7Q3S9|B7Q3S9_IXOSC	319	1.00E-37	384	223	126	41.26	370	1029	54	273	Transmembrane protein, putative OS=Ixodes scapularis GN=IscW_ISCW009192 PE=4 SV=1
contig_4913	4459	tr|G8CYM6|G8CYM6_PHYAT	198	2.00E-10	176	44	40	79.55	949	1080	154	197	G-type lysozyme OS=Physella acuta PE=2 SV=1
contig_4918	2277	tr|R7VAN5|R7VAN5_CAPTE	725	4.00E-159	1263	543	373	56.72	1658	84	4	498	Uncharacterized protein OS=Capitella teleta GN=CAPTEDRAFT_154198 PE=4 SV=1
contig_4928	769	tr|K1R448|K1R448_CRAGI	575	4.00E-53	376	153	101	49.02	3	461	193	341	5'-nucleotidase OS=Crassostrea gigas GN=CGI_10025153 PE=3 SV=1
contig_4928	769	tr|K1R448|K1R448_CRAGI	575	4.00E-53	213	87	58	48.28	508	768	378	460	5'-nucleotidase OS=Crassostrea gigas GN=CGI_10025153 PE=3 SV=1
contig_4943	625	tr|A8IDP6|A8IDP6_CHLRE	163	1.00E-31	310	104	82	57.69	622	317	51	154	Calmodulin OS=Chlamydomonas reinhardtii GN=CAM1 PE=2 SV=1
contig_4943	625	tr|A8IDP6|A8IDP6_CHLRE	163	9.00E-10	154	60	45	46.67	508	329	18	77	Calmodulin OS=Chlamydomonas reinhardtii GN=CAM1 PE=2 SV=1
contig_4953	3938	tr|K1QBQ0|K1QBQ0_CRAGI	168	1.00E-59	543	168	144	64.29	993	490	1	168	Prenylated Rab acceptor protein 1 OS=Crassostrea gigas GN=CGI_10014182 PE=4 SV=1
contig_4964	8105	tr|V4BDY9|V4BDY9_LOTGI	227	1.00E-62	577	231	155	49.35	7621	6929	1	226	Uncharacterized protein (Fragment) OS=Lottia gigantea GN=LOTGIDRAFT_94700 PE=4 SV=1
contig_4971	5854	tr|A2DQT2|A2DQT2_TRIVA	1489	2.00E-18	256	450	192	24.67	317	1657	942	1316	Ankyrin repeat protein, putative OS=Trichomonas vaginalis GN=TVAG_291510 PE=4 SV=1
contig_4971	5854	tr|A2DQT2|A2DQT2_TRIVA	1489	2.00E-17	247	444	183	24.32	212	1537	520	888	Ankyrin repeat protein, putative OS=Trichomonas vaginalis GN=TVAG_291510 PE=4 SV=1
contig_4971	5854	tr|A2DQT2|A2DQT2_TRIVA	1489	3.00E-17	246	511	212	24.46	203	1663	186	625	Ankyrin repeat protein, putative OS=Trichomonas vaginalis GN=TVAG_291510 PE=4 SV=1
contig_4971	5854	tr|A2DQT2|A2DQT2_TRIVA	1489	5.00E-16	235	490	214	25.1	212	1663	718	1153	Ankyrin repeat protein, putative OS=Trichomonas vaginalis GN=TVAG_291510 PE=4 SV=1
contig_4971	5854	tr|A2DQT2|A2DQT2_TRIVA	1489	2.00E-15	230	493	209	25.96	203	1657	384	821	Ankyrin repeat protein, putative OS=Trichomonas vaginalis GN=TVAG_291510 PE=4 SV=1
contig_4971	5854	tr|A2DQT2|A2DQT2_TRIVA	1489	3.00E-15	229	503	208	24.85	203	1621	813	1271	Ankyrin repeat protein, putative OS=Trichomonas vaginalis GN=TVAG_291510 PE=4 SV=1
contig_4971	5854	tr|A2DQT2|A2DQT2_TRIVA	1489	4.00E-15	228	495	200	23.43	212	1657	1048	1481	Ankyrin repeat protein, putative OS=Trichomonas vaginalis GN=TVAG_291510 PE=4 SV=1
contig_4971	5854	tr|A2DQT2|A2DQT2_TRIVA	1489	4.00E-14	219	447	185	23.49	317	1621	84	479	Ankyrin repeat protein, putative OS=Trichomonas vaginalis GN=TVAG_291510 PE=4 SV=1
contig_4971	5854	tr|A2DQT2|A2DQT2_TRIVA	1489	2.00E-13	214	223	103	29.6	185	853	1237	1436	Ankyrin repeat protein, putative OS=Trichomonas vaginalis GN=TVAG_291510 PE=4 SV=1
contig_4971	5854	tr|A2DQT2|A2DQT2_TRIVA	1489	1.00E-08	172	201	90	31.34	203	799	1308	1484	Ankyrin repeat protein, putative OS=Trichomonas vaginalis GN=TVAG_291510 PE=4 SV=1
contig_4976	1831	tr|V4A7K1|V4A7K1_LOTGI	1794	0	2050	635	479	62.05	1829	33	1022	1651	Uncharacterized protein OS=Lottia gigantea GN=LOTGIDRAFT_232874 PE=4 SV=1
contig_4981	1278	tr|V4A823|V4A823_LOTGI	637	0	1757	426	386	80.28	1278	1	83	508	Uncharacterized protein OS=Lottia gigantea GN=LOTGIDRAFT_209569 PE=4 SV=1
contig_5013	6329	tr|K1R8T6|K1R8T6_CRAGI	777	0	3362	779	696	81.64	272	2596	4	777	Cullin-1 OS=Crassostrea gigas GN=CGI_10027983 PE=3 SV=1
contig_5018	455	tr|M3XNT7|M3XNT7_MUSPF	4699	5.00E-19	197	81	52	55.56	221	454	1201	1280	Uncharacterized protein OS=Mustela putorius furo GN=LRP2 PE=4 SV=1
contig_5018	455	tr|M3XNT7|M3XNT7_MUSPF	4699	5.00E-19	91	45	27	48.89	4	129	1142	1186	Uncharacterized protein OS=Mustela putorius furo GN=LRP2 PE=4 SV=1
contig_5018	455	tr|M3XNT7|M3XNT7_MUSPF	4699	4.00E-13	188	76	48	52.63	221	430	2913	2987	Uncharacterized protein OS=Mustela putorius furo GN=LRP2 PE=4 SV=1
contig_5018	455	tr|M3XNT7|M3XNT7_MUSPF	4699	4.00E-13	173	74	45	50	224	430	3644	3716	Uncharacterized protein OS=Mustela putorius furo GN=LRP2 PE=4 SV=1
contig_5018	455	tr|M3XNT7|M3XNT7_MUSPF	4699	4.00E-13	62	39	22	46.15	4	117	3585	3623	Uncharacterized protein OS=Mustela putorius furo GN=LRP2 PE=4 SV=1
contig_5018	455	tr|M3XNT7|M3XNT7_MUSPF	4699	4.00E-12	152	78	41	46.15	221	430	3845	3921	Uncharacterized protein OS=Mustela putorius furo GN=LRP2 PE=4 SV=1
contig_5018	455	tr|M3XNT7|M3XNT7_MUSPF	4699	4.00E-12	75	41	29	46.34	10	129	3792	3831	Uncharacterized protein OS=Mustela putorius furo GN=LRP2 PE=4 SV=1
contig_5018	455	tr|M3XNT7|M3XNT7_MUSPF	4699	1.00E-11	154	80	44	45	224	454	3807	3885	Uncharacterized protein OS=Mustela putorius furo GN=LRP2 PE=4 SV=1
contig_5018	455	tr|M3XNT7|M3XNT7_MUSPF	4699	1.00E-11	68	39	24	48.72	10	117	3752	3788	Uncharacterized protein OS=Mustela putorius furo GN=LRP2 PE=4 SV=1
contig_5018	455	tr|M3XNT7|M3XNT7_MUSPF	4699	7.00E-11	155	78	41	44.87	224	445	1283	1360	Uncharacterized protein OS=Mustela putorius furo GN=LRP2 PE=4 SV=1
contig_5018	455	tr|M3XNT7|M3XNT7_MUSPF	4699	7.00E-11	61	37	21	48.65	10	117	1226	1261	Uncharacterized protein OS=Mustela putorius furo GN=LRP2 PE=4 SV=1
contig_5018	455	tr|M3XNT7|M3XNT7_MUSPF	4699	1.00E-10	158	75	40	46.67	227	439	3728	3802	Uncharacterized protein OS=Mustela putorius furo GN=LRP2 PE=4 SV=1
contig_5018	455	tr|M3XNT7|M3XNT7_MUSPF	4699	1.00E-10	56	42	21	40.48	10	129	3668	3709	Uncharacterized protein OS=Mustela putorius furo GN=LRP2 PE=4 SV=1
contig_5018	455	tr|M3XNT7|M3XNT7_MUSPF	4699	2.00E-10	168	74	45	47.3	224	430	3603	3675	Uncharacterized protein OS=Mustela putorius furo GN=LRP2 PE=4 SV=1
contig_5018	455	tr|M3XNT7|M3XNT7_MUSPF	4699	2.00E-10	167	73	47	46.58	230	439	3770	3841	Uncharacterized protein OS=Mustela putorius furo GN=LRP2 PE=4 SV=1
contig_5018	455	tr|M3XNT7|M3XNT7_MUSPF	4699	7.00E-10	141	75	40	42.67	221	430	2871	2945	Uncharacterized protein OS=Mustela putorius furo GN=LRP2 PE=4 SV=1
contig_5018	455	tr|M3XNT7|M3XNT7_MUSPF	4699	7.00E-10	67	41	24	41.46	10	129	2815	2855	Uncharacterized protein OS=Mustela putorius furo GN=LRP2 PE=4 SV=1
contig_5018	455	tr|M3XNT7|M3XNT7_MUSPF	4699	3.00E-09	157	73	44	49.32	224	430	83	154	Uncharacterized protein OS=Mustela putorius furo GN=LRP2 PE=4 SV=1
contig_5018	455	tr|M3XNT7|M3XNT7_MUSPF	4699	4.00E-09	118	71	41	43.66	233	439	203	272	Uncharacterized protein OS=Mustela putorius furo GN=LRP2 PE=4 SV=1
contig_5018	455	tr|M3XNT7|M3XNT7_MUSPF	4699	4.00E-09	83	38	22	50	10	120	147	184	Uncharacterized protein OS=Mustela putorius furo GN=LRP2 PE=4 SV=1
contig_5018	455	tr|M3XNT7|M3XNT7_MUSPF	4699	4.00E-09	147	79	41	45.57	221	439	1119	1196	Uncharacterized protein OS=Mustela putorius furo GN=LRP2 PE=4 SV=1
contig_5018	455	tr|M3XNT7|M3XNT7_MUSPF	4699	4.00E-09	54	25	13	44	43	117	1075	1099	Uncharacterized protein OS=Mustela putorius furo GN=LRP2 PE=4 SV=1
contig_5018	455	tr|M3XNT7|M3XNT7_MUSPF	4699	4.00E-09	156	77	45	45.45	224	439	2750	2825	Uncharacterized protein OS=Mustela putorius furo GN=LRP2 PE=4 SV=1
contig_5018	455	tr|M3XNT7|M3XNT7_MUSPF	4699	5.00E-09	145	76	44	44.74	236	439	3002	3077	Uncharacterized protein OS=Mustela putorius furo GN=LRP2 PE=4 SV=1
contig_5018	455	tr|M3XNT7|M3XNT7_MUSPF	4699	5.00E-09	55	46	25	39.13	10	129	2938	2980	Uncharacterized protein OS=Mustela putorius furo GN=LRP2 PE=4 SV=1
contig_5018	455	tr|M3XNT7|M3XNT7_MUSPF	4699	7.00E-09	139	74	43	44.59	221	439	162	234	Uncharacterized protein OS=Mustela putorius furo GN=LRP2 PE=4 SV=1
contig_5018	455	tr|M3XNT7|M3XNT7_MUSPF	4699	7.00E-09	60	39	21	46.15	10	123	107	145	Uncharacterized protein OS=Mustela putorius furo GN=LRP2 PE=4 SV=1
contig_5018	455	tr|M3XNT7|M3XNT7_MUSPF	4699	8.00E-09	144	77	41	41.56	221	439	121	197	Uncharacterized protein OS=Mustela putorius furo GN=LRP2 PE=4 SV=1
contig_5018	455	tr|M3XNT7|M3XNT7_MUSPF	4699	8.00E-09	54	28	16	46.43	34	117	77	103	Uncharacterized protein OS=Mustela putorius furo GN=LRP2 PE=4 SV=1
contig_5018	455	tr|M3XNT7|M3XNT7_MUSPF	4699	2.00E-08	138	78	42	43.59	221	445	237	313	Uncharacterized protein OS=Mustela putorius furo GN=LRP2 PE=4 SV=1
contig_5018	455	tr|M3XNT7|M3XNT7_MUSPF	4699	2.00E-08	57	36	19	44.44	10	117	187	220	Uncharacterized protein OS=Mustela putorius furo GN=LRP2 PE=4 SV=1
contig_5018	455	tr|M3XNT7|M3XNT7_MUSPF	4699	2.00E-08	150	82	42	43.9	224	454	1079	1159	Uncharacterized protein OS=Mustela putorius furo GN=LRP2 PE=4 SV=1
contig_5018	455	tr|M3XNT7|M3XNT7_MUSPF	4699	6.00E-08	147	74	46	41.89	221	433	3042	3114	Uncharacterized protein OS=Mustela putorius furo GN=LRP2 PE=4 SV=1
contig_5018	455	tr|M3XNT7|M3XNT7_MUSPF	4699	1.00E-07	122	80	43	40	221	439	3081	3159	Uncharacterized protein OS=Mustela putorius furo GN=LRP2 PE=4 SV=1
contig_5018	455	tr|M3XNT7|M3XNT7_MUSPF	4699	1.00E-07	65	38	21	42.11	10	120	3027	3064	Uncharacterized protein OS=Mustela putorius furo GN=LRP2 PE=4 SV=1
contig_5018	455	tr|M3XNT7|M3XNT7_MUSPF	4699	3.00E-07	119	75	42	41.33	224	430	3890	3963	Uncharacterized protein OS=Mustela putorius furo GN=LRP2 PE=4 SV=1
contig_5018	455	tr|M3XNT7|M3XNT7_MUSPF	4699	3.00E-07	66	36	21	41.67	10	117	3831	3866	Uncharacterized protein OS=Mustela putorius furo GN=LRP2 PE=4 SV=1
contig_5018	455	tr|M3XNT7|M3XNT7_MUSPF	4699	5.00E-07	122	71	38	46.48	236	430	2835	2904	Uncharacterized protein OS=Mustela putorius furo GN=LRP2 PE=4 SV=1
contig_5018	455	tr|M3XNT7|M3XNT7_MUSPF	4699	5.00E-07	61	42	21	40.48	1	120	2771	2812	Uncharacterized protein OS=Mustela putorius furo GN=LRP2 PE=4 SV=1
contig_5018	455	tr|M3XNT7|M3XNT7_MUSPF	4699	4.00E-06	132	79	44	41.77	221	439	2790	2867	Uncharacterized protein OS=Mustela putorius furo GN=LRP2 PE=4 SV=1
contig_5018	455	tr|M3XNT7|M3XNT7_MUSPF	4699	4.00E-06	43	21	13	42.86	67	129	2754	2774	Uncharacterized protein OS=Mustela putorius furo GN=LRP2 PE=4 SV=1
contig_5023	2798	tr|K1PBE6|K1PBE6_CRAGI	499	6.00E-54	523	237	161	59.07	1348	2049	269	498	Uncharacterized protein OS=Crassostrea gigas GN=CGI_10004589 PE=4 SV=1
contig_5023	2798	tr|K1PBE6|K1PBE6_CRAGI	499	1.00E-23	287	114	80	59.65	442	762	6	119	Uncharacterized protein OS=Crassostrea gigas GN=CGI_10004589 PE=4 SV=1
contig_5033	6765	tr|V3ZZ12|V3ZZ12_LOTGI	1267	1.00E-110	856	191	172	79.06	190	762	1073	1263	Tyrosine-protein kinase receptor (Fragment) OS=Lottia gigantea GN=LOTGIDRAFT_51396 PE=3 SV=1
contig_5033	6765	tr|V3ZZ12|V3ZZ12_LOTGI	1267	1.00E-110	242	62	51	69.35	3	188	1011	1072	Tyrosine-protein kinase receptor (Fragment) OS=Lottia gigantea GN=LOTGIDRAFT_51396 PE=3 SV=1
contig_5038	6674	tr|K1P6C4|K1P6C4_CRAGI	1063	2.00E-57	581	331	200	40.79	6590	5616	607	930	Poly [ADP-ribose] polymerase 12 OS=Crassostrea gigas GN=CGI_10009621 PE=4 SV=1
contig_5043	864	tr|Q9N1X3|Q9N1X3_PIG	116	2.00E-08	146	81	46	39.51	862	620	38	115	Lung surfactant protein A (Fragment) OS=Sus scrofa GN=SFTPA PE=2 SV=1
contig_5048	996	tr|G6D301|G6D301_DANPL	338	1.00E-36	365	275	140	33.82	84	869	79	327	Uncharacterized protein OS=Danaus plexippus GN=KGM_10935 PE=3 SV=1
contig_5053	1357	tr|F0V488|F0V488_MYTGA	171	2.00E-09	160	120	61	31.67	383	24	18	122	Putative C1q domain containing protein MgC1q51 OS=Mytilus galloprovincialis GN=MgC1q51 PE=2 SV=1
contig_5063	2150	tr|K1PMP9|K1PMP9_CRAGI	357	8.00E-152	898	248	193	68.15	380	1108	115	357	Cyclin-dependent kinase-like 1 OS=Crassostrea gigas GN=CGI_10019663 PE=4 SV=1
contig_5063	2150	tr|K1PMP9|K1PMP9_CRAGI	357	8.00E-152	551	117	112	89.74	37	387	1	117	Cyclin-dependent kinase-like 1 OS=Crassostrea gigas GN=CGI_10019663 PE=4 SV=1
contig_5068	2207	tr|G0YL88|G0YL88_MYTGA	576	4.00E-59	562	289	183	50.87	1605	745	287	574	MACPF domain containing protein OS=Mytilus galloprovincialis GN=macp PE=2 SV=1
contig_5068	2207	tr|G0YL88|G0YL88_MYTGA	576	6.00E-21	267	125	91	58.4	1302	931	453	576	MACPF domain containing protein OS=Mytilus galloprovincialis GN=macp PE=2 SV=1
contig_5068	2207	tr|G0YL88|G0YL88_MYTGA	576	3.00E-09	170	62	45	67.74	927	742	387	448	MACPF domain containing protein OS=Mytilus galloprovincialis GN=macp PE=2 SV=1
contig_5073	978	tr|Q1XDZ3|Q1XDZ3_CRAGI	434	1.00E-162	1216	330	283	76.36	1	978	77	405	p53-like protein OS=Crassostrea gigas GN=p53 PE=2 SV=2
contig_5079	1890	tr|Q5H7U8|Q5H7U8_CRAGI	451	0	1910	402	376	92.29	241	1419	31	432	Tubulin OS=Crassostrea gigas PE=2 SV=1
contig_5089	6888	tr|K1QV41|K1QV41_CRAGI	2393	0	2213	1101	686	43.78	683	3919	1334	2391	Tetratricopeptide repeat protein 28 OS=Crassostrea gigas GN=CGI_10011649 PE=4 SV=1
contig_5094	2609	tr|R7ULB7|R7ULB7_CAPTE	251	1.00E-47	457	135	106	60.74	2609	2208	103	237	Uncharacterized protein OS=Capitella teleta GN=CAPTEDRAFT_165997 PE=4 SV=1
contig_5100	1983	tr|K1R8N3|K1R8N3_CRAGI	612	2.00E-103	617	192	162	58.85	1643	1068	422	612	Exocyst complex component 7 OS=Crassostrea gigas GN=CGI_10021830 PE=4 SV=1
contig_5100	1983	tr|K1R8N3|K1R8N3_CRAGI	612	2.00E-103	414	111	91	72.97	1981	1649	311	420	Exocyst complex component 7 OS=Crassostrea gigas GN=CGI_10021830 PE=4 SV=1
contig_5110	5978	tr|K1PH18|K1PH18_CRAGI	1179	4.00E-111	1014	247	209	72.47	1851	1111	933	1179	Uncharacterized protein OS=Crassostrea gigas GN=CGI_10005127 PE=4 SV=1
contig_5110	5978	tr|K1PH18|K1PH18_CRAGI	1179	3.00E-20	270	231	108	32.9	5748	5074	8	189	Uncharacterized protein OS=Crassostrea gigas GN=CGI_10005127 PE=4 SV=1
contig_5115	502	tr|A2AR01|A2AR01_MOUSE	127	6.00E-46	399	113	98	73.45	3	341	14	126	Peptidyl-prolyl cis-trans isomerase (Fragment) OS=Mus musculus GN=Ppig PE=2 SV=1
contig_5121	987	tr|Q7Z1V7|Q7Z1V7_BRABE	187	7.00E-54	472	179	118	49.16	262	792	7	185	Apolipoprotein D OS=Branchiostoma belcheri tsingtauense GN=ApoD PE=2 SV=1
contig_5131	784	tr|H3B669|H3B669_LATCH	370	9.00E-120	920	258	203	64.34	774	1	105	360	Glutamine synthetase OS=Latimeria chalumnae PE=3 SV=1
contig_5136	5523	tr|V4A434|V4A434_LOTGI	1121	0	2297	963	657	49.64	2186	4993	175	1106	Uncharacterized protein OS=Lottia gigantea GN=LOTGIDRAFT_142403 PE=4 SV=1
contig_5136	5523	tr|V4A434|V4A434_LOTGI	1121	9.00E-53	544	164	133	65.24	116	607	7	170	Uncharacterized protein OS=Lottia gigantea GN=LOTGIDRAFT_142403 PE=4 SV=1
contig_5141	2617	tr|M3ZL04|M3ZL04_XIPMA	320	1.00E-86	688	244	190	57.38	2446	1721	79	319	Uncharacterized protein OS=Xiphophorus maculatus PE=3 SV=1
contig_5141	2617	tr|M3ZL04|M3ZL04_XIPMA	320	1.00E-86	199	61	51	63.93	2615	2433	23	83	Uncharacterized protein OS=Xiphophorus maculatus PE=3 SV=1
contig_5146	1408	tr|V4AA96|V4AA96_LOTGI	254	1.00E-36	368	273	162	43.22	196	984	10	254	Uncharacterized protein (Fragment) OS=Lottia gigantea GN=LOTGIDRAFT_121667 PE=4 SV=1
contig_5151	444	tr|R7TXS7|R7TXS7_CAPTE	1203	5.00E-13	186	45	37	71.11	1	135	541	585	Uncharacterized protein OS=Capitella teleta GN=CAPTEDRAFT_177712 PE=4 SV=1
contig_5156	1516	tr|K1R324|K1R324_CRAGI	624	0	2041	524	433	71.18	1458	1	4	525	Polypeptide N-acetylgalactosaminyltransferase 1 OS=Crassostrea gigas GN=CGI_10026144 PE=3 SV=1
contig_5176	3254	tr|V4ADC8|V4ADC8_LOTGI	290	2.00E-111	923	268	213	64.55	145	948	13	273	Uncharacterized protein OS=Lottia gigantea GN=LOTGIDRAFT_189089 PE=4 SV=1
contig_5181	7741	tr|V4A6X2|V4A6X2_LOTGI	815	0	2164	800	554	51.62	7453	5066	9	804	Uncharacterized protein OS=Lottia gigantea GN=LOTGIDRAFT_154089 PE=4 SV=1
contig_5191	1575	tr|L7LXM5|L7LXM5_9ACAR	254	6.00E-11	176	112	59	33.04	1413	1078	97	208	Uncharacterized protein OS=Rhipicephalus pulchellus PE=2 SV=1
contig_5197	1748	tr|K1PFL5|K1PFL5_CRAGI	745	3.00E-69	635	219	155	57.08	6	659	439	657	Putative beta-D-xylosidase 2 OS=Crassostrea gigas GN=CGI_10001825 PE=4 SV=1
contig_5204	647	tr|I3K158|I3K158_ORENI	282	9.00E-26	277	167	92	40.12	4	504	8	174	Uncharacterized protein OS=Oreochromis niloticus GN=LOC100698882 PE=4 SV=1
contig_5224	4886	tr|K1RKZ5|K1RKZ5_CRAGI	1160	0	2313	609	491	72.09	4769	3006	1	575	DNA damage-binding protein 1 OS=Crassostrea gigas GN=CGI_10005537 PE=4 SV=1
contig_5224	4886	tr|K1RKZ5|K1RKZ5_CRAGI	1160	0	1471	376	323	76.86	2986	1865	605	970	DNA damage-binding protein 1 OS=Crassostrea gigas GN=CGI_10005537 PE=4 SV=1
contig_5224	4886	tr|K1RKZ5|K1RKZ5_CRAGI	1160	2.00E-96	894	196	184	80.61	1872	1285	965	1160	DNA damage-binding protein 1 OS=Crassostrea gigas GN=CGI_10005537 PE=4 SV=1
contig_5229	5353	tr|V4AZN8|V4AZN8_LOTGI	590	3.00E-75	702	212	164	58.02	3835	3206	21	230	Uncharacterized protein OS=Lottia gigantea GN=LOTGIDRAFT_157887 PE=4 SV=1
contig_5234	965	tr|V4CEA9|V4CEA9_LOTGI	513	8.00E-56	508	203	132	48.77	357	959	276	478	Uncharacterized protein OS=Lottia gigantea GN=LOTGIDRAFT_225908 PE=4 SV=1
contig_5234	965	tr|V4CEA9|V4CEA9_LOTGI	513	3.00E-15	210	68	50	63.24	1	204	108	175	Uncharacterized protein OS=Lottia gigantea GN=LOTGIDRAFT_225908 PE=4 SV=1
contig_5239	2859	tr|V4CRF4|V4CRF4_LOTGI	204	1.00E-59	540	154	123	66.23	2540	2082	1	154	Uncharacterized protein (Fragment) OS=Lottia gigantea GN=LOTGIDRAFT_56504 PE=4 SV=1
contig_5245	8211	tr|V5T7I5|V5T7I5_BIOGL	267	5.00E-121	1017	267	222	71.54	385	1179	1	267	SMG7 isoform (Fragment) OS=Biomphalaria glabrata PE=2 SV=1
contig_5250	3834	tr|R7TAV6|R7TAV6_CAPTE	449	2.00E-95	563	149	123	68.46	1701	2147	299	447	O-acyltransferase OS=Capitella teleta GN=CAPTEDRAFT_183593 PE=3 SV=1
contig_5250	3834	tr|R7TAV6|R7TAV6_CAPTE	449	2.00E-95	401	177	114	53.11	1154	1666	105	273	O-acyltransferase OS=Capitella teleta GN=CAPTEDRAFT_183593 PE=3 SV=1
contig_5255	3340	tr|W4XWE7|W4XWE7_STRPU	207	3.00E-33	350	178	105	38.76	3050	2517	23	198	Uncharacterized protein OS=Strongylocentrotus purpuratus GN=Sp-Cyb561d1 PE=4 SV=1
contig_5266	333	tr|K1Q7S0|K1Q7S0_CRAGI	290	4.00E-32	312	110	81	57.27	332	3	172	280	Phosphatidylinositol N-acetylglucosaminyltransferase subunit C OS=Crassostrea gigas GN=CGI_10003077 PE=4 SV=1
contig_5273	913	tr|V3ZLX6|V3ZLX6_LOTGI	512	1.00E-33	348	234	142	39.32	693	4	57	285	Uncharacterized protein OS=Lottia gigantea GN=LOTGIDRAFT_221356 PE=4 SV=1
contig_5278	2551	tr|V4B762|V4B762_LOTGI	185	2.00E-31	332	177	111	42.37	306	809	1	175	Uncharacterized protein OS=Lottia gigantea GN=LOTGIDRAFT_236341 PE=4 SV=1
contig_5283	2010	tr|E9HK57|E9HK57_DAPPU	320	6.00E-16	219	56	49	67.86	169	2	231	286	Putative uncharacterized protein OS=Daphnia pulex GN=DAPPUDRAFT_189509 PE=4 SV=1
contig_5293	1432	tr|V3ZVP3|V3ZVP3_LOTGI	211	6.00E-21	249	173	99	39.31	112	612	26	192	Uncharacterized protein OS=Lottia gigantea GN=LOTGIDRAFT_235283 PE=4 SV=1
contig_5303	418	tr|A7RL31|A7RL31_NEMVE	5014	1.00E-10	168	119	59	36.97	345	10	844	960	Predicted protein OS=Nematostella vectensis GN=v1g239043 PE=4 SV=1
contig_5303	418	tr|A7RL31|A7RL31_NEMVE	5014	4.00E-09	156	117	58	35.9	348	37	1263	1378	Predicted protein OS=Nematostella vectensis GN=v1g239043 PE=4 SV=1
contig_5303	418	tr|A7RL31|A7RL31_NEMVE	5014	6.00E-09	154	101	49	34.65	339	46	1911	2010	Predicted protein OS=Nematostella vectensis GN=v1g239043 PE=4 SV=1
contig_5303	418	tr|A7RL31|A7RL31_NEMVE	5014	4.00E-08	148	99	53	35.35	348	64	2535	2630	Predicted protein OS=Nematostella vectensis GN=v1g239043 PE=4 SV=1
contig_5303	418	tr|A7RL31|A7RL31_NEMVE	5014	8.00E-08	145	95	48	37.89	333	55	2119	2211	Predicted protein OS=Nematostella vectensis GN=v1g239043 PE=4 SV=1
contig_5303	418	tr|A7RL31|A7RL31_NEMVE	5014	4.00E-06	132	98	49	37.76	339	55	2338	2432	Predicted protein OS=Nematostella vectensis GN=v1g239043 PE=4 SV=1
contig_5303	418	tr|A7RL31|A7RL31_NEMVE	5014	8.00E-06	129	102	52	33.33	345	55	1692	1791	Predicted protein OS=Nematostella vectensis GN=v1g239043 PE=4 SV=1
contig_5308	2538	tr|C3XTV3|C3XTV3_BRAFL	355	3.00E-08	161	86	50	38.37	6	263	270	355	Putative uncharacterized protein OS=Branchiostoma floridae GN=BRAFLDRAFT_80066 PE=4 SV=1
contig_5314	4703	tr|V4C4D3|V4C4D3_LOTGI	442	7.00E-106	828	314	214	51.91	1960	2895	136	440	Uncharacterized protein OS=Lottia gigantea GN=LOTGIDRAFT_178238 PE=4 SV=1
contig_5314	4703	tr|V4C4D3|V4C4D3_LOTGI	442	7.00E-106	227	80	53	53.75	1727	1966	59	138	Uncharacterized protein OS=Lottia gigantea GN=LOTGIDRAFT_178238 PE=4 SV=1
contig_5319	418	tr|V4BXL2|V4BXL2_LOTGI	200	2.00E-08	142	140	62	26.43	1	390	63	198	Uncharacterized protein OS=Lottia gigantea GN=LOTGIDRAFT_228595 PE=4 SV=1
contig_5330	4805	tr|V4AI30|V4AI30_LOTGI	242	5.00E-84	733	237	171	58.23	1068	1775	20	237	Uncharacterized protein OS=Lottia gigantea GN=LOTGIDRAFT_162089 PE=4 SV=1
contig_5335	11537	tr|V4AR29|V4AR29_LOTGI	2498	0	9570	2423	2112	77.22	523	7758	86	2476	Ubiquitin carboxyl-terminal hydrolase OS=Lottia gigantea GN=LOTGIDRAFT_214699 PE=3 SV=1
contig_5356	700	tr|H2Y1C5|H2Y1C5_CIOIN	231	9.00E-12	173	87	54	45.98	208	468	14	93	Uncharacterized protein OS=Ciona intestinalis GN=LOC100182929 PE=4 SV=1
contig_5371	1248	tr|V4ARM9|V4ARM9_LOTGI	256	1.00E-28	307	228	130	39.91	320	976	27	253	Uncharacterized protein OS=Lottia gigantea GN=LOTGIDRAFT_174858 PE=4 SV=1
contig_5381	2358	tr|E3TEC0|E3TEC0_ICTPU	304	7.00E-65	585	149	117	72.48	1	447	154	302	Nad-dependent deacetylase sirtuin-5 OS=Ictalurus punctatus GN=SIRT5 PE=2 SV=1
contig_5386	2335	tr|V3ZM40|V3ZM40_LOTGI	418	6.00E-139	1102	329	264	65.96	182	1156	4	332	Adenylyltransferase and sulfurtransferase MOCS3 OS=Lottia gigantea GN=LOTGIDRAFT_133196 PE=3 SV=1
contig_5386	2335	tr|V3ZM40|V3ZM40_LOTGI	418	4.00E-08	160	51	39	60.78	1258	1401	368	418	Adenylyltransferase and sulfurtransferase MOCS3 OS=Lottia gigantea GN=LOTGIDRAFT_133196 PE=3 SV=1
contig_5401	5388	tr|R7UVW2|R7UVW2_CAPTE	206	8.00E-07	147	39	30	66.67	3058	3174	164	202	Uncharacterized protein OS=Capitella teleta GN=CAPTEDRAFT_181941 PE=4 SV=1
contig_5406	897	tr|V4BAC1|V4BAC1_LOTGI	1325	3.00E-45	444	113	95	73.45	3	341	1163	1275	Uncharacterized protein OS=Lottia gigantea GN=LOTGIDRAFT_221063 PE=4 SV=1
contig_5411	1159	tr|V4CFR5|V4CFR5_LOTGI	528	9.00E-16	218	57	47	68.42	1158	988	61	117	Dimethylaniline monooxygenase [N-oxide-forming] OS=Lottia gigantea GN=LOTGIDRAFT_172967 PE=3 SV=1
contig_5421	756	tr|C3YWB0|C3YWB0_BRAFL	672	6.00E-17	222	73	53	58.9	512	730	1	72	Putative uncharacterized protein (Fragment) OS=Branchiostoma floridae GN=BRAFLDRAFT_249506 PE=4 SV=1
contig_5428	1258	tr|K1QBP7|K1QBP7_CRAGI	371	0	1483	370	332	81.08	92	1195	4	371	SWI/SNF-related matrix-associated actin-dependent regulator of chromatin subfamily B member 1 OS=Crassostrea gigas GN=CGI_10024103 PE=4 SV=1
contig_5438	1428	tr|V3YW99|V3YW99_LOTGI	437	0	1590	427	360	70.96	1283	3	1	415	Uncharacterized protein OS=Lottia gigantea GN=LOTGIDRAFT_134790 PE=4 SV=1
contig_5443	5629	tr|K1QJF7|K1QJF7_CRAGI	923	0	2244	944	604	45.87	4661	1857	16	907	Coronin OS=Crassostrea gigas GN=CGI_10015845 PE=3 SV=1
contig_5448	6997	tr|K1PRB1|K1PRB1_CRAGI	196	4.00E-75	666	156	139	81.41	135	602	1	156	EF-hand domain-containing protein D2 OS=Crassostrea gigas GN=CGI_10010299 PE=4 SV=1
contig_5458	2928	tr|V4A7K1|V4A7K1_LOTGI	1794	0	3013	935	736	60.32	2781	1	1	932	Uncharacterized protein OS=Lottia gigantea GN=LOTGIDRAFT_232874 PE=4 SV=1
contig_5463	6559	tr|K1R4F9|K1R4F9_CRAGI	401	1.00E-19	257	166	102	43.37	4473	3982	238	380	Vasculin-like protein 1 OS=Crassostrea gigas GN=CGI_10011102 PE=4 SV=1
contig_5463	6559	tr|K1R4F9|K1R4F9_CRAGI	401	2.00E-12	200	134	83	50.75	5361	4960	1	124	Vasculin-like protein 1 OS=Crassostrea gigas GN=CGI_10011102 PE=4 SV=1
contig_5468	10131	tr|V4A620|V4A620_LOTGI	309	2.00E-124	1048	308	254	69.16	1554	2462	1	305	Uncharacterized protein OS=Lottia gigantea GN=LOTGIDRAFT_217030 PE=4 SV=1
contig_5478	1114	tr|K1PUZ9|K1PUZ9_CRAGI	601	3.00E-35	366	431	187	30.63	20	1111	8	433	Multiple epidermal growth factor-like domains 10 OS=Crassostrea gigas GN=CGI_10006899 PE=4 SV=1
contig_5483	7851	tr|E0VZ33|E0VZ33_PEDHC	744	3.00E-37	410	206	123	41.75	4363	4923	328	532	Inositol triphosphate 3-kinase C, putative OS=Pediculus humanus subsp. corporis GN=Phum_PHUM523740 PE=4 SV=1
contig_5488	8834	tr|R7V9F8|R7V9F8_CAPTE	1520	0	1943	825	538	50.91	1132	3483	3	795	Uncharacterized protein (Fragment) OS=Capitella teleta GN=CAPTEDRAFT_22128 PE=4 SV=1
contig_5488	8834	tr|R7V9F8|R7V9F8_CAPTE	1520	4.00E-142	1282	620	373	44.35	4321	6165	926	1520	Uncharacterized protein (Fragment) OS=Capitella teleta GN=CAPTEDRAFT_22128 PE=4 SV=1
contig_5498	1949	tr|B9GM77|B9GM77_POPTR	426	3.00E-47	462	208	136	44.23	1856	1239	62	266	Uncharacterized protein OS=Populus trichocarpa GN=POPTR_0001s05610g PE=4 SV=1
contig_5526	10895	tr|K1REN0|K1REN0_CRAGI	1703	0	3362	1783	1128	46.72	10707	5569	6	1701	Uncharacterized protein OS=Crassostrea gigas GN=CGI_10025397 PE=4 SV=1
contig_5531	1216	tr|V3ZRQ7|V3ZRQ7_LOTGI	344	2.00E-19	241	74	55	58.11	1215	994	269	342	Aldose 1-epimerase OS=Lottia gigantea GN=LOTGIDRAFT_236572 PE=3 SV=1
contig_5536	431	tr|M3XLC1|M3XLC1_LATCH	251	3.00E-06	128	62	39	50	228	389	92	153	Uncharacterized protein OS=Latimeria chalumnae PE=4 SV=1
contig_5541	360	tr|J9JJ94|J9JJ94_ACYPI	161	2.00E-24	253	76	60	61.84	2	229	82	157	Uncharacterized protein OS=Acyrthosiphon pisum PE=4 SV=1
contig_5546	788	tr|R7TK97|R7TK97_CAPTE	488	1.00E-10	172	70	47	48.57	200	409	12	81	Uncharacterized protein OS=Capitella teleta GN=CAPTEDRAFT_183692 PE=4 SV=1
contig_5561	3117	tr|V4A689|V4A689_LOTGI	354	8.00E-133	1073	322	262	67.08	2689	1730	1	320	Dual specificity protein phosphatase OS=Lottia gigantea GN=LOTGIDRAFT_113325 PE=3 SV=1
contig_5572	2529	tr|V3ZQK9|V3ZQK9_LOTGI	226	2.00E-59	539	228	151	50	141	809	7	226	Uncharacterized protein OS=Lottia gigantea GN=LOTGIDRAFT_236766 PE=4 SV=1
contig_5582	5368	tr|T1FRP1|T1FRP1_HELRO	323	2.00E-45	455	131	111	67.94	4186	3797	190	320	Uncharacterized protein OS=Helobdella robusta GN=HELRODRAFT_190088 PE=4 SV=1
contig_5594	2206	tr|V4CRC2|V4CRC2_LOTGI	711	5.00E-15	219	121	69	40.5	145	507	228	337	Uncharacterized protein OS=Lottia gigantea GN=LOTGIDRAFT_230080 PE=4 SV=1
contig_5611	648	tr|A9V2G8|A9V2G8_MONBE	561	3.00E-27	295	95	67	56.84	287	3	125	219	Predicted protein OS=Monosiga brevicollis GN=9225 PE=4 SV=1
contig_5621	5910	tr|V4C5X6|V4C5X6_LOTGI	203	2.00E-84	735	203	169	67.49	3960	3352	1	200	Uncharacterized protein OS=Lottia gigantea GN=LOTGIDRAFT_188052 PE=4 SV=1
contig_5626	1363	tr|V4AM02|V4AM02_LOTGI	363	3.00E-101	816	295	202	50.51	1177	293	47	341	Uncharacterized protein OS=Lottia gigantea GN=LOTGIDRAFT_239065 PE=4 SV=1
contig_5631	1690	tr|V4CEY2|V4CEY2_LOTGI	765	1.00E-13	206	428	186	23.6	23	1195	333	726	Uncharacterized protein OS=Lottia gigantea GN=LOTGIDRAFT_157826 PE=4 SV=1
contig_5636	2269	tr|A6R028|A6R028_AJECN	439	4.00E-40	412	211	119	45.97	2269	1655	143	353	Metal resistance protein YCF1 OS=Ajellomyces capsulatus (strain NAm1 / WU24) GN=HCAG_02985 PE=3 SV=1
contig_5641	725	tr|V4CF39|V4CF39_LOTGI	669	2.00E-102	828	239	214	78.66	721	5	1	235	Uncharacterized protein OS=Lottia gigantea GN=LOTGIDRAFT_213032 PE=3 SV=1
contig_5656	1348	tr|K1PR82|K1PR82_CRAGI	2088	8.00E-74	676	452	241	35.18	1346	3	374	812	Fibrillin-1 OS=Crassostrea gigas GN=CGI_10016652 PE=4 SV=1
contig_5656	1348	tr|K1PR82|K1PR82_CRAGI	2088	6.00E-17	231	136	75	44.85	413	12	1164	1287	Fibrillin-1 OS=Crassostrea gigas GN=CGI_10016652 PE=4 SV=1
contig_5656	1348	tr|K1PR82|K1PR82_CRAGI	2088	2.00E-14	212	205	94	32.2	602	3	877	1067	Fibrillin-1 OS=Crassostrea gigas GN=CGI_10016652 PE=4 SV=1
contig_5656	1348	tr|K1PR82|K1PR82_CRAGI	2088	4.00E-12	192	174	83	32.76	602	195	1403	1572	Fibrillin-1 OS=Crassostrea gigas GN=CGI_10016652 PE=4 SV=1
contig_5656	1348	tr|K1PR82|K1PR82_CRAGI	2088	6.00E-11	183	189	82	32.8	602	48	1137	1324	Fibrillin-1 OS=Crassostrea gigas GN=CGI_10016652 PE=4 SV=1
contig_5661	2502	tr|V4BHK6|V4BHK6_LOTGI	188	3.00E-102	835	188	178	84.04	2483	1923	1	188	Uncharacterized protein OS=Lottia gigantea GN=LOTGIDRAFT_126181 PE=4 SV=1
contig_5683	1689	tr|K1QUB9|K1QUB9_CRAGI	467	5.00E-169	1287	373	278	62.2	1235	120	97	467	Uncharacterized protein C3orf32 OS=Crassostrea gigas GN=CGI_10021312 PE=4 SV=1
contig_5688	807	tr|W4ZAT6|W4ZAT6_STRPU	498	4.00E-15	207	245	121	27.35	29	748	99	322	Uncharacterized protein OS=Strongylocentrotus purpuratus GN=Sp-Tlr138 PE=4 SV=1
contig_5694	1615	tr|I3KGK4|I3KGK4_ORENI	202	2.00E-41	399	163	107	50.92	1285	800	39	200	Uncharacterized protein OS=Oreochromis niloticus GN=LOC100695203 PE=4 SV=1
contig_5699	637	tr|S4RJP3|S4RJP3_PETMA	129	6.00E-24	255	114	67	45.61	259	597	3	116	Uncharacterized protein (Fragment) OS=Petromyzon marinus PE=4 SV=1
contig_5704	6782	tr|V4C857|V4C857_LOTGI	368	4.00E-08	164	58	45	62.07	2723	2890	311	368	Uncharacterized protein OS=Lottia gigantea GN=LOTGIDRAFT_228417 PE=4 SV=1
contig_5709	1357	tr|R4VDM5|R4VDM5_9BIVA	1155	3.00E-130	1069	453	296	43.93	1356	1	210	661	Apolipophorin OS=Hyriopsis cumingii PE=2 SV=1
contig_5739	989	tr|V4AX94|V4AX94_LOTGI	559	3.00E-88	733	329	208	44.98	1	984	70	393	Uncharacterized protein OS=Lottia gigantea GN=LOTGIDRAFT_230584 PE=4 SV=1
contig_5760	738	tr|K1QY50|K1QY50_CRAGI	683	5.00E-51	473	240	144	43.33	698	3	30	251	Low-density lipoprotein receptor-related protein 6 OS=Crassostrea gigas GN=CGI_10007812 PE=4 SV=1
contig_5765	1312	tr|M3XIJ0|M3XIJ0_LATCH	306	1.00E-16	107	37	26	51.35	878	768	262	298	Uncharacterized protein OS=Latimeria chalumnae PE=4 SV=1
contig_5765	1312	tr|M3XIJ0|M3XIJ0_LATCH	306	1.00E-16	87	45	25	42.22	1083	949	197	241	Uncharacterized protein OS=Latimeria chalumnae PE=4 SV=1
contig_5765	1312	tr|M3XIJ0|M3XIJ0_LATCH	306	1.00E-16	82	50	29	34	1312	1166	118	167	Uncharacterized protein OS=Latimeria chalumnae PE=4 SV=1
contig_5765	1312	tr|M3XIJ0|M3XIJ0_LATCH	306	1.00E-16	76	34	22	47.06	1184	1083	163	196	Uncharacterized protein OS=Latimeria chalumnae PE=4 SV=1
contig_5771	3700	tr|V4A3E1|V4A3E1_LOTGI	759	5.00E-19	256	219	108	31.51	3497	2853	393	607	Uncharacterized protein OS=Lottia gigantea GN=LOTGIDRAFT_234291 PE=4 SV=1
contig_5776	701	tr|K1P6P8|K1P6P8_CRAGI	536	2.00E-62	546	181	136	54.7	118	660	41	221	Sphingosine-1-phosphate lyase OS=Crassostrea gigas GN=CGI_10008931 PE=3 SV=1
contig_5781	1248	tr|C3Y6E5|C3Y6E5_BRAFL	100	1.00E-25	273	104	72	53.85	1234	923	1	100	Putative uncharacterized protein (Fragment) OS=Branchiostoma floridae GN=BRAFLDRAFT_162766 PE=4 SV=1
contig_5786	1800	tr|V4A8A1|V4A8A1_LOTGI	490	3.00E-149	1161	417	290	53.72	1252	2	8	411	Uncharacterized protein OS=Lottia gigantea GN=LOTGIDRAFT_218879 PE=4 SV=1
contig_5796	3207	tr|C3Y0C3|C3Y0C3_BRAFL	516	4.00E-12	196	96	54	42.71	3149	2862	310	405	Putative uncharacterized protein OS=Branchiostoma floridae GN=BRAFLDRAFT_77041 PE=4 SV=1
contig_5807	3062	tr|Q28CC3|Q28CC3_XENTR	226	5.00E-45	438	189	117	50.26	2300	1740	13	189	Novel kruppel-like factor family protein (Fragment) OS=Xenopus tropicalis GN=TGas065a01.1-001 PE=2 SV=1
contig_5813	775	tr|B6RB16|B6RB16_HALDI	400	6.00E-11	173	46	38	73.91	293	430	245	288	Alginate lyase 2 OS=Haliotis discus discus PE=2 SV=1
contig_5841	483	tr|D3TJN9|D3TJN9_9CAEN	207	7.00E-44	391	113	88	67.26	144	482	13	120	Pi-class glutathione S-transferase OS=Cipangopaludina cathayensis PE=2 SV=1
contig_5866	8555	tr|V4AVR9|V4AVR9_LOTGI	953	0	2312	750	593	62.93	5710	3482	208	946	Uncharacterized protein OS=Lottia gigantea GN=LOTGIDRAFT_111948 PE=4 SV=1
contig_5873	2688	tr|F1L3B8|F1L3B8_ASCSU	247	8.00E-44	429	203	124	44.33	1624	1016	59	245	Cytochrome P450 OS=Ascaris suum PE=2 SV=1
contig_5885	3421	tr|V4A8Y6|V4A8Y6_LOTGI	461	4.00E-151	1177	292	245	75.34	3419	2583	55	340	Uncharacterized protein OS=Lottia gigantea GN=LOTGIDRAFT_161773 PE=4 SV=1
contig_5885	3421	tr|V4A8Y6|V4A8Y6_LOTGI	461	4.00E-151	268	80	62	63.75	2541	2302	369	448	Uncharacterized protein OS=Lottia gigantea GN=LOTGIDRAFT_161773 PE=4 SV=1
contig_5895	547	tr|V3ZUU2|V3ZUU2_LOTGI	193	1.00E-14	192	81	56	48.15	1	243	109	187	Uncharacterized protein (Fragment) OS=Lottia gigantea GN=LOTGIDRAFT_144654 PE=4 SV=1
contig_5901	6797	tr|V3ZNX6|V3ZNX6_LOTGI	470	4.00E-105	917	234	200	68.38	6791	6090	237	470	Uncharacterized protein OS=Lottia gigantea GN=LOTGIDRAFT_235611 PE=4 SV=1
contig_5906	5984	tr|K1PHE4|K1PHE4_CRAGI	1500	3.00E-83	802	296	206	51.69	5095	5982	1211	1471	Uncharacterized protein OS=Crassostrea gigas GN=CGI_10004988 PE=4 SV=1
contig_5906	5984	tr|K1PHE4|K1PHE4_CRAGI	1500	2.00E-18	256	258	135	32.17	2518	3195	354	593	Uncharacterized protein OS=Crassostrea gigas GN=CGI_10004988 PE=4 SV=1
contig_5906	5984	tr|K1PHE4|K1PHE4_CRAGI	1500	5.00E-13	210	209	111	34.45	2536	3132	301	504	Uncharacterized protein OS=Crassostrea gigas GN=CGI_10004988 PE=4 SV=1
contig_5906	5984	tr|K1PHE4|K1PHE4_CRAGI	1500	2.00E-07	161	142	74	31.69	1375	1797	6	145	Uncharacterized protein OS=Crassostrea gigas GN=CGI_10004988 PE=4 SV=1
contig_5911	4047	tr|K1QQW3|K1QQW3_CRAGI	656	2.00E-107	748	363	235	43.53	3166	2126	40	397	Solute carrier family 13 member 2 OS=Crassostrea gigas GN=CGI_10022013 PE=4 SV=1
contig_5911	4047	tr|K1QQW3|K1QQW3_CRAGI	656	2.00E-107	319	150	105	50.67	2051	1602	438	586	Solute carrier family 13 member 2 OS=Crassostrea gigas GN=CGI_10022013 PE=4 SV=1
contig_5916	628	tr|V3ZG55|V3ZG55_LOTGI	504	4.00E-33	309	128	86	49.22	626	243	311	437	Uncharacterized protein OS=Lottia gigantea GN=LOTGIDRAFT_133858 PE=4 SV=1
contig_5916	628	tr|V3ZG55|V3ZG55_LOTGI	504	4.00E-33	103	38	28	44.74	235	122	440	477	Uncharacterized protein OS=Lottia gigantea GN=LOTGIDRAFT_133858 PE=4 SV=1
contig_5922	1330	tr|V3Z3U2|V3Z3U2_LOTGI	263	1.00E-10	172	264	148	34.85	313	1068	4	263	Uncharacterized protein OS=Lottia gigantea GN=LOTGIDRAFT_167900 PE=4 SV=1
contig_5927	5555	tr|K1RKS8|K1RKS8_CRAGI	767	1.00E-174	1445	669	429	46.79	4927	2936	130	752	Circularly permutated Ras protein 1 OS=Crassostrea gigas GN=CGI_10027620 PE=4 SV=1
contig_5932	1770	tr|C3XUI3|C3XUI3_BRAFL	363	5.00E-33	324	161	92	40.99	511	972	203	363	Putative uncharacterized protein OS=Branchiostoma floridae GN=BRAFLDRAFT_120966 PE=4 SV=1
contig_5932	1770	tr|C3XUI3|C3XUI3_BRAFL	363	5.00E-33	95	47	25	44.68	401	511	159	205	Putative uncharacterized protein OS=Branchiostoma floridae GN=BRAFLDRAFT_120966 PE=4 SV=1
contig_5937	1267	tr|V4AMR8|V4AMR8_LOTGI	135	2.00E-53	470	132	111	64.39	145	540	1	132	Uncharacterized protein OS=Lottia gigantea GN=LOTGIDRAFT_208507 PE=4 SV=1
contig_5957	4379	tr|K1Q113|K1Q113_CRAGI	1256	0	1990	779	560	57.51	2079	4364	424	1190	Protein still life, isoforms C/SIF type 2 OS=Crassostrea gigas GN=CGI_10017574 PE=4 SV=1
contig_5957	4379	tr|K1Q113|K1Q113_CRAGI	1256	8.00E-138	1204	313	269	71.88	940	1878	55	364	Protein still life, isoforms C/SIF type 2 OS=Crassostrea gigas GN=CGI_10017574 PE=4 SV=1
contig_5962	2854	tr|V4C7X1|V4C7X1_LOTGI	120	2.00E-23	268	115	64	45.22	340	672	5	119	Uncharacterized protein OS=Lottia gigantea GN=LOTGIDRAFT_152928 PE=4 SV=1
contig_5967	2270	tr|K1R2I0|K1R2I0_CRAGI	1129	2.00E-83	678	251	171	54.18	1	738	699	949	Filamin-A OS=Crassostrea gigas GN=CGI_10026966 PE=4 SV=1
contig_5967	2270	tr|K1R2I0|K1R2I0_CRAGI	1129	2.00E-83	181	53	41	58.49	800	958	980	1032	Filamin-A OS=Crassostrea gigas GN=CGI_10026966 PE=4 SV=1
contig_5967	2270	tr|K1R2I0|K1R2I0_CRAGI	1129	9.00E-12	193	84	54	48.81	1208	1444	1046	1129	Filamin-A OS=Crassostrea gigas GN=CGI_10026966 PE=4 SV=1
contig_5967	2270	tr|K1R2I0|K1R2I0_CRAGI	1129	8.00E-07	152	171	78	29.82	109	609	930	1097	Filamin-A OS=Crassostrea gigas GN=CGI_10026966 PE=4 SV=1
contig_5967	2270	tr|K1R2I0|K1R2I0_CRAGI	1129	1.00E-05	142	214	96	28.5	139	726	846	1040	Filamin-A OS=Crassostrea gigas GN=CGI_10026966 PE=4 SV=1
contig_5972	663	tr|B7QD36|B7QD36_IXOSC	462	2.00E-08	152	87	48	34.48	105	359	366	452	High affinity choline transporter, putative (Fragment) OS=Ixodes scapularis GN=IscW_ISCW012781 PE=3 SV=1
contig_5977	8387	tr|V4A4K9|V4A4K9_LOTGI	1833	0	2755	863	680	66.98	6597	4036	1	814	Uncharacterized protein (Fragment) OS=Lottia gigantea GN=LOTGIDRAFT_122039 PE=4 SV=1
contig_5977	8387	tr|V4A4K9|V4A4K9_LOTGI	1833	0	2490	820	641	66.1	3066	649	994	1803	Uncharacterized protein (Fragment) OS=Lottia gigantea GN=LOTGIDRAFT_122039 PE=4 SV=1
contig_5983	2701	tr|K1QSY2|K1QSY2_CRAGI	472	4.00E-98	838	431	268	44.55	121	1362	77	471	Uncharacterized protein OS=Crassostrea gigas GN=CGI_10009065 PE=4 SV=1
contig_5988	5259	tr|T1FP84|T1FP84_HELRO	419	0	1713	414	363	76.57	176	1417	6	419	Uncharacterized protein OS=Helobdella robusta GN=HELRODRAFT_187263 PE=4 SV=1
contig_6008	1333	tr|V4C1S6|V4C1S6_LOTGI	896	1.00E-14	213	67	51	55.22	227	27	14	80	Uncharacterized protein OS=Lottia gigantea GN=LOTGIDRAFT_232078 PE=4 SV=1
contig_6034	1367	tr|K1P6C4|K1P6C4_CRAGI	1063	8.00E-10	173	94	51	39.36	542	264	618	711	Poly [ADP-ribose] polymerase 12 OS=Crassostrea gigas GN=CGI_10009621 PE=4 SV=1
contig_6039	4761	tr|R7TP63|R7TP63_CAPTE	611	9.00E-56	552	402	219	32.84	1794	2969	21	407	Uncharacterized protein (Fragment) OS=Capitella teleta GN=CAPTEDRAFT_197373 PE=4 SV=1
contig_6044	5449	tr|D5MRY9|D5MRY9_9METZ	880	0	1191	468	316	48.72	3354	1957	263	730	Piwi OS=Ephydatia fluviatilis GN=EfPiwiB PE=2 SV=1
contig_6044	5449	tr|D5MRY9|D5MRY9_9METZ	880	0	485	131	105	67.18	1949	1557	751	880	Piwi OS=Ephydatia fluviatilis GN=EfPiwiB PE=2 SV=1
contig_6044	5449	tr|D5MRY9|D5MRY9_9METZ	880	0	314	150	96	42	3809	3360	113	261	Piwi OS=Ephydatia fluviatilis GN=EfPiwiB PE=2 SV=1
contig_6050	6855	tr|K1PEY6|K1PEY6_CRAGI	937	5.00E-94	872	789	405	32.32	6603	4417	5	746	Tax1-binding protein 1-like protein B OS=Crassostrea gigas GN=CGI_10006791 PE=4 SV=1
contig_6055	1495	tr|M3XGP1|M3XGP1_LATCH	338	2.00E-09	153	120	67	35.83	1025	1375	201	319	Uncharacterized protein OS=Latimeria chalumnae PE=4 SV=1
contig_6055	1495	tr|M3XGP1|M3XGP1_LATCH	338	2.00E-09	59	32	24	40.62	945	1040	171	202	Uncharacterized protein OS=Latimeria chalumnae PE=4 SV=1
contig_6065	689	tr|V3ZNZ5|V3ZNZ5_LOTGI	197	8.00E-10	157	74	47	43.24	689	468	125	197	Uncharacterized protein OS=Lottia gigantea GN=LOTGIDRAFT_204891 PE=3 SV=1
contig_6070	3286	tr|Q60FC5|Q60FC5_ATHRO	685	1.00E-171	1372	531	377	50.09	463	2049	106	636	ABC membrane transporter OS=Athalia rosae GN=white PE=3 SV=1
contig_6085	3767	tr|Q8MTV9|Q8MTV9_APLCA	2245	9.00E-135	1200	635	392	50.71	3284	1494	1	611	CREB-binding protein OS=Aplysia californica GN=CBP PE=2 SV=1
contig_6085	3767	tr|Q8MTV9|Q8MTV9_APLCA	2245	4.00E-92	869	243	199	70.37	713	3	894	1130	CREB-binding protein OS=Aplysia californica GN=CBP PE=2 SV=1
contig_6100	987	tr|G6CJS9|G6CJS9_DANPL	830	5.00E-09	158	70	44	50	935	729	759	828	Endonuclease-reverse transcriptase OS=Danaus plexippus GN=KGM_18567 PE=4 SV=1
contig_6100	987	tr|G6CJS9|G6CJS9_DANPL	830	5.00E-09	48	25	13	40	985	911	739	763	Endonuclease-reverse transcriptase OS=Danaus plexippus GN=KGM_18567 PE=4 SV=1
contig_6110	4264	tr|V4B1Q8|V4B1Q8_LOTGI	890	6.00E-147	1241	431	307	60.56	1817	3094	482	890	Uncharacterized protein OS=Lottia gigantea GN=LOTGIDRAFT_170883 PE=4 SV=1
contig_6110	4264	tr|V4B1Q8|V4B1Q8_LOTGI	890	4.00E-76	722	361	222	41.27	505	1530	1	358	Uncharacterized protein OS=Lottia gigantea GN=LOTGIDRAFT_170883 PE=4 SV=1
contig_6110	4264	tr|V4B1Q8|V4B1Q8_LOTGI	890	2.00E-11	194	95	57	43.16	2822	3103	611	705	Uncharacterized protein OS=Lottia gigantea GN=LOTGIDRAFT_170883 PE=4 SV=1
contig_6115	4213	tr|K1PPD4|K1PPD4_CRAGI	1542	0	3872	1333	973	59.71	350	4213	74	1388	Copper-transporting ATPase 1 OS=Crassostrea gigas GN=CGI_10013657 PE=3 SV=1
contig_6115	4213	tr|K1PPD4|K1PPD4_CRAGI	1542	7.00E-101	936	651	330	35.48	101	1849	74	676	Copper-transporting ATPase 1 OS=Crassostrea gigas GN=CGI_10013657 PE=3 SV=1
contig_6115	4213	tr|K1PPD4|K1PPD4_CRAGI	1542	2.00E-70	693	592	281	30.07	536	2086	62	603	Copper-transporting ATPase 1 OS=Crassostrea gigas GN=CGI_10013657 PE=3 SV=1
contig_6115	4213	tr|K1PPD4|K1PPD4_CRAGI	1542	2.00E-67	668	532	263	31.58	95	1537	168	678	Copper-transporting ATPase 1 OS=Crassostrea gigas GN=CGI_10013657 PE=3 SV=1
contig_6115	4213	tr|K1PPD4|K1PPD4_CRAGI	1542	1.00E-16	238	210	106	30.95	185	808	486	693	Copper-transporting ATPase 1 OS=Crassostrea gigas GN=CGI_10013657 PE=3 SV=1
contig_6115	4213	tr|K1PPD4|K1PPD4_CRAGI	1542	4.00E-08	166	160	71	30	92	571	536	688	Copper-transporting ATPase 1 OS=Crassostrea gigas GN=CGI_10013657 PE=3 SV=1
contig_6120	7203	tr|J7HES9|J7HES9_CRAGI	548	0	1707	460	368	71.74	3997	2702	91	548	Protein kinase AMP-activated alpha-catalytic subunit-like protein OS=Crassostrea gigas PE=2 SV=1
contig_6126	6716	tr|V4ABE2|V4ABE2_LOTGI	556	0	2232	555	474	73.87	524	2188	1	554	Uncharacterized protein OS=Lottia gigantea GN=LOTGIDRAFT_157498 PE=4 SV=1
contig_6132	3054	tr|D2A292|D2A292_TRICA	651	0	1523	633	410	49.45	2826	964	17	641	Putative uncharacterized protein GLEAN_07809 OS=Tribolium castaneum GN=GLEAN_07809 PE=4 SV=1
contig_6137	2268	tr|K1Q7Y7|K1Q7Y7_CRAGI	882	1.00E-26	186	154	73	32.47	2263	1823	228	376	Multiple epidermal growth factor-like domains 10 OS=Crassostrea gigas GN=CGI_10011675 PE=4 SV=1
contig_6137	2268	tr|K1Q7Y7|K1Q7Y7_CRAGI	882	1.00E-26	178	104	57	42.31	1818	1516	400	502	Multiple epidermal growth factor-like domains 10 OS=Crassostrea gigas GN=CGI_10011675 PE=4 SV=1
contig_6137	2268	tr|K1Q7Y7|K1Q7Y7_CRAGI	882	4.00E-12	147	162	71	30.86	2254	1823	568	727	Multiple epidermal growth factor-like domains 10 OS=Crassostrea gigas GN=CGI_10011675 PE=4 SV=1
contig_6137	2268	tr|K1Q7Y7|K1Q7Y7_CRAGI	882	4.00E-12	90	57	30	45.61	1818	1654	751	806	Multiple epidermal growth factor-like domains 10 OS=Crassostrea gigas GN=CGI_10011675 PE=4 SV=1
contig_6137	2268	tr|K1Q7Y7|K1Q7Y7_CRAGI	882	9.00E-09	168	93	49	44.09	1788	1516	716	807	Multiple epidermal growth factor-like domains 10 OS=Crassostrea gigas GN=CGI_10011675 PE=4 SV=1
contig_6137	2268	tr|K1Q7Y7|K1Q7Y7_CRAGI	882	5.00E-08	162	95	50	49.47	2122	1859	712	806	Multiple epidermal growth factor-like domains 10 OS=Crassostrea gigas GN=CGI_10011675 PE=4 SV=1
contig_6137	2268	tr|K1Q7Y7|K1Q7Y7_CRAGI	882	9.00E-06	142	104	53	39.42	1809	1510	311	412	Multiple epidermal growth factor-like domains 10 OS=Crassostrea gigas GN=CGI_10011675 PE=4 SV=1
contig_6161	5218	tr|V4ANF3|V4ANF3_LOTGI	890	0	1634	843	525	43.77	4786	2297	61	890	Uncharacterized protein OS=Lottia gigantea GN=LOTGIDRAFT_103045 PE=4 SV=1
contig_6167	9003	tr|K1R044|K1R044_CRAGI	205	5.00E-86	750	172	155	76.74	2586	3101	24	195	Ras-related protein Rab-9A OS=Crassostrea gigas GN=CGI_10016812 PE=3 SV=1
contig_6174	1984	tr|K1PCK3|K1PCK3_CRAGI	457	2.00E-20	260	86	58	60.47	569	823	42	127	Uncharacterized protein OS=Crassostrea gigas GN=CGI_10003771 PE=4 SV=1
contig_6180	4884	tr|K1PJM5|K1PJM5_CRAGI	490	1.00E-62	598	238	164	52.52	2136	2825	4	228	Protein TFG OS=Crassostrea gigas GN=CGI_10009756 PE=4 SV=1
contig_6185	4821	tr|K1QCK4|K1QCK4_CRAGI	1660	1.00E-126	941	358	251	55.31	3	995	1182	1527	CLIP-associating protein 1 OS=Crassostrea gigas GN=CGI_10009104 PE=4 SV=1
contig_6185	4821	tr|K1QCK4|K1QCK4_CRAGI	1660	1.00E-126	294	110	78	52.73	1007	1336	1531	1640	CLIP-associating protein 1 OS=Crassostrea gigas GN=CGI_10009104 PE=4 SV=1
contig_6202	3383	tr|K1QEH3|K1QEH3_CRAGI	427	8.00E-10	176	296	127	23.65	3363	2545	77	337	Proton-coupled folate transporter OS=Crassostrea gigas GN=CGI_10007258 PE=4 SV=1
contig_6208	4369	tr|V3YXJ6|V3YXJ6_LOTGI	790	1.00E-31	362	289	163	35.29	3915	3052	8	246	Uncharacterized protein OS=Lottia gigantea GN=LOTGIDRAFT_155833 PE=4 SV=1
contig_6218	1247	tr|K1QK91|K1QK91_CRAGI	817	4.00E-08	158	63	44	47.62	1244	1056	755	816	Prestin OS=Crassostrea gigas GN=CGI_10014593 PE=4 SV=1
contig_6242	8559	tr|K1QQA0|K1QQA0_CRAGI	664	2.00E-105	940	296	225	65.88	409	1272	6	295	Forkhead box protein O OS=Crassostrea gigas GN=CGI_10007980 PE=4 SV=1
contig_6248	2553	tr|K1Q542|K1Q542_CRAGI	483	0	1673	344	325	90.99	2548	1517	1	341	Casein kinase I isoform epsilon OS=Crassostrea gigas GN=CGI_10019169 PE=4 SV=1
contig_6254	579	tr|V4BSQ6|V4BSQ6_LOTGI	581	6.00E-32	327	105	70	57.14	529	218	29	133	Uncharacterized protein OS=Lottia gigantea GN=LOTGIDRAFT_191156 PE=4 SV=1
contig_6259	318	tr|C7EAK4|C7EAK4_9BIVA	804	7.00E-23	255	106	69	50	310	2	284	389	Scavenger receptor cysteine-rich protein OS=Azumapecten farreri PE=2 SV=1
contig_6259	318	tr|C7EAK4|C7EAK4_9BIVA	804	2.00E-18	223	105	64	43.81	310	2	394	498	Scavenger receptor cysteine-rich protein OS=Azumapecten farreri PE=2 SV=1
contig_6259	318	tr|C7EAK4|C7EAK4_9BIVA	804	1.00E-15	201	104	62	42.31	307	2	73	173	Scavenger receptor cysteine-rich protein OS=Azumapecten farreri PE=2 SV=1
contig_6259	318	tr|C7EAK4|C7EAK4_9BIVA	804	8.00E-14	187	103	56	40.78	307	2	504	606	Scavenger receptor cysteine-rich protein OS=Azumapecten farreri PE=2 SV=1
contig_6259	318	tr|C7EAK4|C7EAK4_9BIVA	804	1.00E-13	187	96	59	40.62	283	2	184	279	Scavenger receptor cysteine-rich protein OS=Azumapecten farreri PE=2 SV=1
contig_6264	2170	tr|K1Q8K2|K1Q8K2_CRAGI	505	4.00E-103	540	280	177	43.93	649	1482	214	491	Importin subunit alpha-2 OS=Crassostrea gigas GN=CGI_10013833 PE=4 SV=1
contig_6264	2170	tr|K1Q8K2|K1Q8K2_CRAGI	505	4.00E-103	488	188	129	48.4	66	629	27	213	Importin subunit alpha-2 OS=Crassostrea gigas GN=CGI_10013833 PE=4 SV=1
contig_6271	2134	tr|E2BSC7|E2BSC7_HARSA	251	3.00E-10	172	110	64	40	2096	1773	134	242	Putative uncharacterized protein (Fragment) OS=Harpegnathos saltator GN=EAI_09447 PE=4 SV=1
contig_6287	1721	tr|V4C4X8|V4C4X8_LOTGI	144	2.00E-69	591	144	126	77.08	229	660	1	144	Uncharacterized protein OS=Lottia gigantea GN=LOTGIDRAFT_143815 PE=4 SV=1
contig_6292	8883	tr|V4C7C1|V4C7C1_LOTGI	621	0	2135	626	497	66.13	8264	6459	1	621	Uncharacterized protein OS=Lottia gigantea GN=LOTGIDRAFT_103997 PE=4 SV=1
contig_6313	531	tr|H9G6M3|H9G6M3_ANOCA	318	2.00E-31	315	146	90	45.89	531	106	141	286	Uncharacterized protein OS=Anolis carolinensis GN=LOC100554057 PE=4 SV=2
contig_6324	1983	tr|V3Z401|V3Z401_LOTGI	754	0	1816	567	413	59.08	1703	3	1	559	Uncharacterized protein (Fragment) OS=Lottia gigantea GN=LOTGIDRAFT_107562 PE=4 SV=1
contig_6334	542	tr|V4BY28|V4BY28_LOTGI	388	6.00E-35	343	117	84	54.7	541	191	280	388	Uncharacterized protein OS=Lottia gigantea GN=LOTGIDRAFT_104647 PE=4 SV=1
contig_6347	2392	tr|K1QML1|K1QML1_CRAGI	120	3.00E-29	310	73	60	76.71	2151	1933	48	120	Cysteine and glycine-rich protein 3 OS=Crassostrea gigas GN=CGI_10017503 PE=4 SV=1
contig_6352	2676	tr|K1Q620|K1Q620_CRAGI	1129	5.00E-54	544	385	217	30.13	2534	1395	401	779	Uncharacterized protein OS=Crassostrea gigas GN=CGI_10014470 PE=4 SV=1
contig_6352	2676	tr|K1Q620|K1Q620_CRAGI	1129	2.00E-22	285	272	127	27.94	1249	497	839	1096	Uncharacterized protein OS=Crassostrea gigas GN=CGI_10014470 PE=4 SV=1
contig_6362	1335	tr|K1RJD4|K1RJD4_CRAGI	712	6.00E-45	446	228	149	49.12	652	1335	197	407	RING finger and WD repeat domain-containing protein 3 OS=Crassostrea gigas GN=CGI_10028478 PE=4 SV=1
contig_6377	6980	tr|V3ZIH6|V3ZIH6_LOTGI	266	5.00E-125	1044	265	222	68.68	177	971	2	266	Uncharacterized protein OS=Lottia gigantea GN=LOTGIDRAFT_184049 PE=4 SV=1
contig_6382	6089	tr|H9FQ07|H9FQ07_MACMU	1098	4.00E-165	1414	940	502	37.34	5747	2982	192	1030	Acyl-CoA synthetase family member 4 OS=Macaca mulatta GN=AASDH PE=2 SV=1
contig_6382	6089	tr|H9FQ07|H9FQ07_MACMU	1098	8.00E-31	360	422	175	25.83	4001	3060	679	1090	Acyl-CoA synthetase family member 4 OS=Macaca mulatta GN=AASDH PE=2 SV=1
contig_6382	6089	tr|H9FQ07|H9FQ07_MACMU	1098	4.00E-07	159	258	99	24.42	3806	3180	848	1095	Acyl-CoA synthetase family member 4 OS=Macaca mulatta GN=AASDH PE=2 SV=1
contig_6403	5280	tr|H3A4I6|H3A4I6_LATCH	701	4.00E-14	191	124	73	41.94	3125	3484	456	569	Uncharacterized protein (Fragment) OS=Latimeria chalumnae PE=4 SV=1
contig_6403	5280	tr|H3A4I6|H3A4I6_LATCH	701	4.00E-14	67	37	22	45.95	3480	3578	568	604	Uncharacterized protein (Fragment) OS=Latimeria chalumnae PE=4 SV=1
contig_6408	438	tr|I1ER41|I1ER41_AMPQE	712	2.00E-18	226	96	59	45.83	437	153	360	455	Uncharacterized protein OS=Amphimedon queenslandica GN=LOC100632431 PE=4 SV=1
contig_6408	438	tr|I1ER41|I1ER41_AMPQE	712	1.00E-11	175	98	56	43.88	437	159	603	699	Uncharacterized protein OS=Amphimedon queenslandica GN=LOC100632431 PE=4 SV=1
contig_6408	438	tr|I1ER41|I1ER41_AMPQE	712	1.00E-10	167	88	53	42.05	434	180	523	610	Uncharacterized protein OS=Amphimedon queenslandica GN=LOC100632431 PE=4 SV=1
contig_6408	438	tr|I1ER41|I1ER41_AMPQE	712	2.00E-09	158	99	56	39.39	437	150	563	660	Uncharacterized protein OS=Amphimedon queenslandica GN=LOC100632431 PE=4 SV=1
contig_6408	438	tr|I1ER41|I1ER41_AMPQE	712	2.00E-09	157	81	47	41.98	386	150	336	416	Uncharacterized protein OS=Amphimedon queenslandica GN=LOC100632431 PE=4 SV=1
contig_6408	438	tr|I1ER41|I1ER41_AMPQE	712	4.00E-09	155	100	57	37	437	150	481	580	Uncharacterized protein OS=Amphimedon queenslandica GN=LOC100632431 PE=4 SV=1
contig_6408	438	tr|I1ER41|I1ER41_AMPQE	712	1.00E-08	151	97	56	38.14	434	159	440	536	Uncharacterized protein OS=Amphimedon queenslandica GN=LOC100632431 PE=4 SV=1
contig_6413	4162	tr|V4B5J8|V4B5J8_LOTGI	674	0	1540	503	378	54.47	4103	2598	1	503	Acyl-coenzyme A oxidase OS=Lottia gigantea GN=LOTGIDRAFT_212832 PE=3 SV=1
contig_6413	4162	tr|V4B5J8|V4B5J8_LOTGI	674	0	294	140	100	48.57	2551	2135	535	674	Acyl-coenzyme A oxidase OS=Lottia gigantea GN=LOTGIDRAFT_212832 PE=3 SV=1
contig_6424	601	tr|V4CPE7|V4CPE7_LOTGI	332	2.00E-40	380	103	80	64.08	290	598	88	190	Uncharacterized protein OS=Lottia gigantea GN=LOTGIDRAFT_237410 PE=4 SV=1
contig_6430	696	tr|C3XQX0|C3XQX0_BRAFL	253	4.00E-14	191	64	46	57.81	261	76	189	252	Putative uncharacterized protein OS=Branchiostoma floridae GN=BRAFLDRAFT_208469 PE=3 SV=1
contig_6441	1081	tr|K1Q3K3|K1Q3K3_CRAGI	215	2.00E-15	204	146	79	34.25	634	1044	53	198	Uncharacterized protein OS=Crassostrea gigas GN=CGI_10014324 PE=4 SV=1
contig_6446	1875	tr|V3ZWZ2|V3ZWZ2_LOTGI	139	4.00E-20	242	135	80	41.48	1421	1023	3	134	Uncharacterized protein OS=Lottia gigantea GN=LOTGIDRAFT_116316 PE=4 SV=1
contig_6451	459	tr|Q4QQE8|Q4QQE8_SCHMA	992	1.00E-13	132	90	57	38.89	30	296	394	483	Endonuclease-reverse transcriptase OS=Schistosoma mansoni PE=2 SV=1
contig_6451	459	tr|Q4QQE8|Q4QQE8_SCHMA	992	1.00E-13	108	35	25	62.86	353	457	503	537	Endonuclease-reverse transcriptase OS=Schistosoma mansoni PE=2 SV=1
contig_6456	2326	tr|V4ATC7|V4ATC7_LOTGI	363	3.00E-57	535	307	196	41.04	1730	810	54	349	Uncharacterized protein OS=Lottia gigantea GN=LOTGIDRAFT_159724 PE=3 SV=1
contig_6463	2988	tr|K1QKB0|K1QKB0_CRAGI	424	2.00E-39	411	155	110	49.03	465	920	184	333	Uncharacterized protein OS=Crassostrea gigas GN=CGI_10018334 PE=4 SV=1
contig_6463	2988	tr|K1QKB0|K1QKB0_CRAGI	424	2.00E-06	147	41	34	53.66	99	221	125	165	Uncharacterized protein OS=Crassostrea gigas GN=CGI_10018334 PE=4 SV=1
contig_6474	2232	tr|H3BFR6|H3BFR6_LATCH	115	1.00E-53	485	92	90	97.83	133	408	24	115	Uncharacterized protein (Fragment) OS=Latimeria chalumnae PE=4 SV=1
contig_6479	2723	tr|V4A539|V4A539_LOTGI	248	1.00E-30	332	99	76	64.65	2140	1844	151	246	Uncharacterized protein OS=Lottia gigantea GN=LOTGIDRAFT_218182 PE=4 SV=1
contig_6484	3044	tr|V3ZSW1|V3ZSW1_LOTGI	483	2.00E-129	1056	381	285	56.96	208	1347	1	372	Uncharacterized protein (Fragment) OS=Lottia gigantea GN=LOTGIDRAFT_108496 PE=3 SV=1
contig_6484	3044	tr|V3ZSW1|V3ZSW1_LOTGI	483	2.00E-129	201	70	53	45.71	1380	1589	392	461	Uncharacterized protein (Fragment) OS=Lottia gigantea GN=LOTGIDRAFT_108496 PE=3 SV=1
contig_6495	6807	tr|K1RBP7|K1RBP7_CRAGI	392	2.00E-16	231	46	46	95.65	1	138	343	388	Calcium-dependent protein kinase C OS=Crassostrea gigas GN=CGI_10016201 PE=4 SV=1
contig_6500	6177	tr|V4B5A3|V4B5A3_LOTGI	1355	0	4298	1370	1027	59.34	154	4227	1	1355	Uncharacterized protein OS=Lottia gigantea GN=LOTGIDRAFT_132962 PE=4 SV=1
contig_6510	3721	tr|V4C9X1|V4C9X1_LOTGI	542	0	2234	538	464	72.86	559	2172	5	542	Malic enzyme OS=Lottia gigantea GN=LOTGIDRAFT_239020 PE=3 SV=1
contig_6518	9355	tr|V4AW55|V4AW55_LOTGI	1011	0	1814	481	425	73.18	9283	7844	534	1011	Uncharacterized protein OS=Lottia gigantea GN=LOTGIDRAFT_139357 PE=4 SV=1
contig_6523	12005	tr|V4B204|V4B204_LOTGI	469	0	1715	498	378	65.26	10494	9028	1	466	Uncharacterized protein (Fragment) OS=Lottia gigantea GN=LOTGIDRAFT_82132 PE=4 SV=1
contig_6533	4771	tr|E7F1U5|E7F1U5_DANRE	1285	3.00E-25	220	209	105	31.58	3542	4117	915	1116	Uncharacterized protein OS=Danio rerio GN=BX005380.2 PE=4 SV=1
contig_6533	4771	tr|E7F1U5|E7F1U5_DANRE	1285	3.00E-25	134	65	39	40	4155	4349	1131	1195	Uncharacterized protein OS=Danio rerio GN=BX005380.2 PE=4 SV=1
contig_6543	1977	tr|K1RPF1|K1RPF1_CRAGI	275	3.00E-11	181	131	74	35.11	449	835	148	275	Caprin-2 OS=Crassostrea gigas GN=CGI_10010999 PE=4 SV=1
contig_6551	1434	tr|V4CEB9|V4CEB9_LOTGI	389	0	1698	389	350	80.21	1417	251	1	389	Uncharacterized protein OS=Lottia gigantea GN=LOTGIDRAFT_200903 PE=4 SV=1
contig_6556	2587	tr|V4AS16|V4AS16_LOTGI	1000	0	2051	737	510	53.6	2437	242	24	745	Uncharacterized protein OS=Lottia gigantea GN=LOTGIDRAFT_159918 PE=4 SV=1
contig_6582	4990	tr|V4AGB9|V4AGB9_LOTGI	473	2.00E-52	519	159	121	61.01	4989	4513	310	468	Uncharacterized protein (Fragment) OS=Lottia gigantea GN=LOTGIDRAFT_120741 PE=4 SV=1
contig_6587	561	tr|V3ZHD3|V3ZHD3_LOTGI	208	3.00E-20	232	65	52	66.15	365	559	5	69	Uncharacterized protein OS=Lottia gigantea GN=LOTGIDRAFT_197057 PE=4 SV=1
contig_6602	1805	tr|V4ADC0|V4ADC0_LOTGI	753	2.00E-25	302	450	219	28.44	270	1565	101	537	Uncharacterized protein OS=Lottia gigantea GN=LOTGIDRAFT_232844 PE=4 SV=1
contig_6610	3436	tr|K1PU46|K1PU46_CRAGI	1652	6.00E-71	691	451	279	42.79	556	1881	133	546	Lethal(2) giant larvae-like protein 1 OS=Crassostrea gigas GN=CGI_10007347 PE=4 SV=1
contig_6615	1472	tr|V3ZRQ7|V3ZRQ7_LOTGI	344	7.00E-58	524	156	120	62.18	318	785	189	342	Aldose 1-epimerase OS=Lottia gigantea GN=LOTGIDRAFT_236572 PE=3 SV=1
contig_6615	1472	tr|V3ZRQ7|V3ZRQ7_LOTGI	344	6.00E-18	233	68	54	64.71	2	205	45	112	Aldose 1-epimerase OS=Lottia gigantea GN=LOTGIDRAFT_236572 PE=3 SV=1
contig_6630	3057	tr|K1QGD5|K1QGD5_CRAGI	415	3.00E-50	492	282	164	40.78	1829	996	144	414	Zinc finger SWIM domain-containing protein 2 OS=Crassostrea gigas GN=CGI_10005761 PE=4 SV=1
contig_6641	7239	tr|K1QYB7|K1QYB7_CRAGI	150	4.00E-40	400	158	122	59.49	6991	6533	1	147	Transcription factor MafK OS=Crassostrea gigas GN=CGI_10024861 PE=4 SV=1
contig_6651	1506	tr|K1QK26|K1QK26_CRAGI	826	3.00E-57	544	510	252	27.25	11	1504	245	716	Uncharacterized protein OS=Crassostrea gigas GN=CGI_10027444 PE=4 SV=1
contig_6661	3397	tr|V4B5X5|V4B5X5_LOTGI	319	5.00E-60	559	234	152	44.02	3294	2596	12	245	Uncharacterized protein OS=Lottia gigantea GN=LOTGIDRAFT_212437 PE=4 SV=1
contig_6666	1852	tr|V3Z412|V3Z412_LOTGI	668	0	2638	604	547	78.15	3	1814	65	668	Uncharacterized protein OS=Lottia gigantea GN=LOTGIDRAFT_210722 PE=4 SV=1
contig_6671	2628	tr|K1QFR6|K1QFR6_CRAGI	1349	5.00E-29	339	168	111	54.17	2398	1901	150	317	Protein sprint OS=Crassostrea gigas GN=CGI_10006168 PE=4 SV=1
contig_6681	1535	tr|V4AK52|V4AK52_LOTGI	302	2.00E-28	310	186	110	34.95	37	585	110	294	Uncharacterized protein OS=Lottia gigantea GN=LOTGIDRAFT_117300 PE=4 SV=1
contig_6686	1511	tr|V4B434|V4B434_LOTGI	146	1.00E-10	170	122	68	27.05	437	802	24	144	Uncharacterized protein OS=Lottia gigantea GN=LOTGIDRAFT_227877 PE=4 SV=1
contig_6691	998	tr|G6D301|G6D301_DANPL	338	2.00E-35	357	274	136	32.48	970	182	79	327	Uncharacterized protein OS=Danaus plexippus GN=KGM_10935 PE=3 SV=1
contig_6696	4918	tr|V4ASD9|V4ASD9_LOTGI	110	1.00E-07	151	50	35	66	1035	898	61	110	Uncharacterized protein (Fragment) OS=Lottia gigantea GN=LOTGIDRAFT_71630 PE=4 SV=1
contig_6701	2376	tr|B3KPV0|B3KPV0_HUMAN	341	2.00E-08	161	79	63	73.42	1767	1531	55	129	cDNA FLJ32246 fis, clone PROST1000097, highly similar to U1 SMALL NUCLEAR RIBONUCLEOPROTEIN 70 kDa OS=Homo sapiens PE=2 SV=1
contig_6706	4329	tr|T1FQJ1|T1FQJ1_HELRO	391	2.00E-97	844	280	232	67.14	2354	1548	82	361	Uncharacterized protein OS=Helobdella robusta GN=HELRODRAFT_188986 PE=4 SV=1
contig_6712	7127	tr|K1Q233|K1Q233_CRAGI	1312	9.00E-60	606	550	311	34.73	595	2181	782	1312	Kinesin-like protein KIF16B OS=Crassostrea gigas GN=CGI_10016519 PE=3 SV=1
contig_6717	764	tr|Q29U71|Q29U71_9CAEN	293	2.00E-31	321	108	78	56.48	330	653	187	293	Xylanase OS=Ampullaria crossean PE=2 SV=1
contig_6717	764	tr|Q29U71|Q29U71_9CAEN	293	2.00E-17	219	74	53	54.05	2	223	24	97	Xylanase OS=Ampullaria crossean PE=2 SV=1
contig_6729	2895	tr|K1QCJ4|K1QCJ4_CRAGI	638	0	1646	607	416	51.24	108	1919	34	635	GH3 domain-containing protein OS=Crassostrea gigas GN=CGI_10009220 PE=4 SV=1
contig_6739	6206	tr|V4B851|V4B851_LOTGI	889	6.00E-139	1204	649	384	46.69	233	2053	95	698	Uncharacterized protein OS=Lottia gigantea GN=LOTGIDRAFT_168338 PE=3 SV=1
contig_6744	6795	tr|K1Q4Z1|K1Q4Z1_CRAGI	437	7.00E-89	793	362	243	49.17	5	1066	74	429	Cytoplasmic protein NCK2 OS=Crassostrea gigas GN=CGI_10011832 PE=4 SV=1
contig_6755	323	tr|Q30KW9|Q30KW9_SCHMA	271	6.00E-45	397	107	88	63.55	323	3	11	117	Reverse transcriptase SR3-right (Fragment) OS=Schistosoma mansoni PE=4 SV=1
contig_6765	1557	tr|V4BYT3|V4BYT3_LOTGI	304	1.00E-132	1026	282	232	65.6	1379	543	27	304	Uncharacterized protein OS=Lottia gigantea GN=LOTGIDRAFT_232526 PE=4 SV=1
contig_6775	1683	tr|K1PPN5|K1PPN5_CRAGI	376	2.00E-07	152	77	47	37.66	1446	1676	3	78	C-type mannose receptor 2 OS=Crassostrea gigas GN=CGI_10012778 PE=4 SV=1
contig_6792	851	tr|G3HQX9|G3HQX9_CRIGR	484	5.00E-53	325	108	82	51.85	1	324	228	335	Lipase member M OS=Cricetulus griseus GN=I79_013238 PE=4 SV=1
contig_6792	851	tr|G3HQX9|G3HQX9_CRIGR	484	5.00E-53	264	114	72	47.37	411	752	362	473	Lipase member M OS=Cricetulus griseus GN=I79_013238 PE=4 SV=1
contig_6810	1862	tr|Q3URN5|Q3URN5_MOUSE	526	2.00E-46	461	326	177	38.65	589	1473	168	491	Putative uncharacterized protein OS=Mus musculus GN=Aatf PE=2 SV=1
contig_6815	2846	tr|V3ZK97|V3ZK97_LOTGI	825	8.00E-121	1026	805	430	33.79	2741	447	41	817	Uncharacterized protein OS=Lottia gigantea GN=LOTGIDRAFT_211452 PE=4 SV=1
contig_6820	10247	tr|R4GJ54|R4GJ54_CHICK	448	2.00E-16	235	242	120	30.58	123	821	8	242	Uncharacterized protein (Fragment) OS=Gallus gallus PE=4 SV=1
contig_6830	3586	tr|R7UIQ4|R7UIQ4_CAPTE	1290	5.00E-161	1261	470	333	52.98	647	2032	780	1247	Uncharacterized protein OS=Capitella teleta GN=CAPTEDRAFT_225482 PE=4 SV=1
contig_6830	3586	tr|R7UIQ4|R7UIQ4_CAPTE	1290	5.00E-161	270	228	116	34.21	3	644	554	779	Uncharacterized protein OS=Capitella teleta GN=CAPTEDRAFT_225482 PE=4 SV=1
contig_6835	6250	tr|K1PS99|K1PS99_CRAGI	758	1.00E-20	273	85	63	56.47	6248	5994	672	756	M-phase phosphoprotein 8 OS=Crassostrea gigas GN=CGI_10008812 PE=4 SV=1
contig_6842	1651	tr|C3YQI8|C3YQI8_BRAFL	465	1.00E-75	659	447	273	44.52	226	1536	31	465	Putative uncharacterized protein OS=Branchiostoma floridae GN=BRAFLDRAFT_123239 PE=4 SV=1
contig_6848	2809	tr|V4AH94|V4AH94_LOTGI	281	4.00E-68	610	278	172	44.96	210	1034	4	278	Uncharacterized protein (Fragment) OS=Lottia gigantea GN=LOTGIDRAFT_239347 PE=4 SV=1
contig_6858	1438	tr|V4BP88|V4BP88_LOTGI	240	5.00E-22	259	181	90	32.04	1231	689	36	213	Uncharacterized protein OS=Lottia gigantea GN=LOTGIDRAFT_233583 PE=4 SV=1
contig_6874	1305	tr|S4RS65|S4RS65_PETMA	232	3.00E-45	424	123	95	68.29	1304	942	110	232	Uncharacterized protein (Fragment) OS=Petromyzon marinus PE=3 SV=1
contig_6891	4790	tr|K1RI46|K1RI46_CRAGI	577	2.00E-135	1141	376	286	62.77	4678	3563	4	360	DnaJ-like protein subfamily C member 21 OS=Crassostrea gigas GN=CGI_10026380 PE=4 SV=1
contig_6896	3734	tr|K1RT67|K1RT67_CRAGI	1657	7.00E-99	916	555	329	46.67	2138	3718	561	1074	Partitioning defective 3-like protein OS=Crassostrea gigas GN=CGI_10017555 PE=4 SV=1
contig_6896	3734	tr|K1RT67|K1RT67_CRAGI	1657	2.00E-64	639	437	258	45.08	608	1894	123	511	Partitioning defective 3-like protein OS=Crassostrea gigas GN=CGI_10017555 PE=4 SV=1
contig_6907	504	tr|K1PL17|K1PL17_CRAGI	699	2.00E-60	533	166	120	62.65	2	499	355	520	Uncharacterized protein OS=Crassostrea gigas GN=CGI_10008325 PE=4 SV=1
contig_6912	5910	tr|V3ZV93|V3ZV93_LOTGI	134	6.00E-58	531	130	112	76.15	1903	1517	4	133	Uncharacterized protein (Fragment) OS=Lottia gigantea GN=LOTGIDRAFT_131492 PE=4 SV=1
contig_6927	2318	tr|K1QEL0|K1QEL0_CRAGI	227	5.00E-06	138	54	36	50	328	170	83	136	Caprin-2 OS=Crassostrea gigas GN=CGI_10010590 PE=4 SV=1
contig_6937	3817	tr|L7MKZ3|L7MKZ3_9ACAR	532	4.00E-133	1106	428	285	50.7	998	2251	109	532	Putative phospholipase d3 protein (Fragment) OS=Rhipicephalus pulchellus PE=2 SV=1
contig_6944	2062	tr|V3ZYI4|V3ZYI4_LOTGI	119	5.00E-22	255	54	51	85.19	1864	2025	56	109	Uncharacterized protein (Fragment) OS=Lottia gigantea GN=LOTGIDRAFT_78934 PE=4 SV=1
contig_6944	2062	tr|V3ZYI4|V3ZYI4_LOTGI	119	9.00E-08	148	30	29	83.33	1595	1684	1	30	Uncharacterized protein (Fragment) OS=Lottia gigantea GN=LOTGIDRAFT_78934 PE=4 SV=1
contig_6960	1374	tr|V4A6N7|V4A6N7_LOTGI	394	2.00E-50	475	127	104	70.08	1373	993	240	358	Uncharacterized protein OS=Lottia gigantea GN=LOTGIDRAFT_216813 PE=3 SV=1
contig_6965	5942	tr|K1Q9H1|K1Q9H1_CRAGI	297	7.00E-20	256	68	54	64.71	5400	5197	189	256	Ankyrin repeat and protein kinase domain-containing protein 1 OS=Crassostrea gigas GN=CGI_10016160 PE=4 SV=1
contig_7008	3023	tr|K1R6G1|K1R6G1_CRAGI	851	0	1464	852	493	39.32	4	2475	10	850	E3 ubiquitin-protein ligase MIB2 OS=Crassostrea gigas GN=CGI_10020681 PE=4 SV=1
contig_7018	4011	tr|R7T3L0|R7T3L0_CAPTE	679	5.00E-112	973	544	316	38.97	3295	1673	43	568	Uncharacterized protein OS=Capitella teleta GN=CAPTEDRAFT_200699 PE=4 SV=1
contig_7018	4011	tr|R7T3L0|R7T3L0_CAPTE	679	4.00E-103	910	555	307	37.12	3232	1664	86	629	Uncharacterized protein OS=Capitella teleta GN=CAPTEDRAFT_200699 PE=4 SV=1
contig_7018	4011	tr|R7T3L0|R7T3L0_CAPTE	679	4.00E-100	888	525	301	38.29	3235	1673	1	512	Uncharacterized protein OS=Capitella teleta GN=CAPTEDRAFT_200699 PE=4 SV=1
contig_7018	4011	tr|R7T3L0|R7T3L0_CAPTE	679	2.00E-93	837	526	287	36.12	3256	1781	162	677	Uncharacterized protein OS=Capitella teleta GN=CAPTEDRAFT_200699 PE=4 SV=1
contig_7018	4011	tr|R7T3L0|R7T3L0_CAPTE	679	7.00E-21	271	258	118	30.62	3295	2702	435	679	Uncharacterized protein OS=Capitella teleta GN=CAPTEDRAFT_200699 PE=4 SV=1
contig_7028	6676	tr|G3WJ78|G3WJ78_SARHA	785	0	1394	556	365	48.56	6017	4440	108	655	Uncharacterized protein OS=Sarcophilus harrisii GN=ZFYVE1 PE=4 SV=1
contig_7028	6676	tr|G3WJ78|G3WJ78_SARHA	785	0	356	98	75	64.29	4398	4105	676	773	Uncharacterized protein OS=Sarcophilus harrisii GN=ZFYVE1 PE=4 SV=1
contig_7028	6676	tr|G3WJ78|G3WJ78_SARHA	785	2.00E-14	221	67	44	56.72	4643	4443	705	770	Uncharacterized protein OS=Sarcophilus harrisii GN=ZFYVE1 PE=4 SV=1
contig_7028	6676	tr|G3WJ78|G3WJ78_SARHA	785	1.00E-09	181	69	39	50.72	4317	4114	586	654	Uncharacterized protein OS=Sarcophilus harrisii GN=ZFYVE1 PE=4 SV=1
contig_7038	1387	tr|K1QZX5|K1QZX5_CRAGI	515	4.00E-62	563	208	138	51.92	1205	594	136	343	Beta-1,3-galactosyl-O-glycosyl-glycoprotein beta-1,6-N-acetylglucosaminyltransferase OS=Crassostrea gigas GN=CGI_10026669 PE=4 SV=1
contig_7038	1387	tr|K1QZX5|K1QZX5_CRAGI	515	3.00E-39	400	122	91	60.66	516	151	395	515	Beta-1,3-galactosyl-O-glycosyl-glycoprotein beta-1,6-N-acetylglucosaminyltransferase OS=Crassostrea gigas GN=CGI_10026669 PE=4 SV=1
contig_7043	10141	tr|K1R1I1|K1R1I1_CRAGI	672	7.00E-180	1501	444	345	65.09	8442	7144	1	429	PAP-associated domain-containing protein 5 OS=Crassostrea gigas GN=CGI_10023856 PE=4 SV=1
contig_7048	1791	tr|V4AV45|V4AV45_LOTGI	1245	2.00E-46	474	360	194	35	359	1393	810	1144	Uncharacterized protein OS=Lottia gigantea GN=LOTGIDRAFT_238308 PE=4 SV=1
contig_7053	808	tr|Q19BJ9|Q19BJ9_HALDI	133	4.00E-59	497	133	108	65.41	471	73	1	133	Cytochrome b5 OS=Haliotis discus discus PE=2 SV=1
contig_7069	1636	tr|V4BXZ7|V4BXZ7_LOTGI	363	6.00E-100	815	253	187	60.87	1275	517	83	335	Uncharacterized protein OS=Lottia gigantea GN=LOTGIDRAFT_228659 PE=4 SV=1
contig_7074	1065	tr|L7M332|L7M332_9ACAR	90	1.00E-28	292	84	68	60.71	63	314	1	83	Putative mitochondrial import inner membrane translocase subunit tim8-like protein OS=Rhipicephalus pulchellus PE=4 SV=1
contig_7079	1211	tr|E9HDV8|E9HDV8_DAPPU	597	9.00E-70	616	339	196	42.18	1209	214	10	326	Putative uncharacterized protein OS=Daphnia pulex GN=DAPPUDRAFT_113034 PE=4 SV=1
contig_7084	2109	tr|K1PQX1|K1PQX1_CRAGI	740	0	1836	563	465	68.38	434	2107	150	709	Putative ATP-dependent RNA helicase DDX27 OS=Crassostrea gigas GN=CGI_10004263 PE=4 SV=1
contig_7094	6960	tr|K1R1I4|K1R1I4_CRAGI	1908	0	2834	1153	779	49.35	192	3533	5	1098	Mitogen-activated protein kinase-binding protein 1 OS=Crassostrea gigas GN=CGI_10022310 PE=4 SV=1
contig_7099	1763	tr|V3ZEB6|V3ZEB6_LOTGI	376	2.00E-41	414	195	121	42.05	1534	953	3	197	Uncharacterized protein OS=Lottia gigantea GN=LOTGIDRAFT_134694 PE=4 SV=1
contig_7099	1763	tr|V3ZEB6|V3ZEB6_LOTGI	376	6.00E-19	243	170	99	39.41	895	386	24	190	Uncharacterized protein OS=Lottia gigantea GN=LOTGIDRAFT_134694 PE=4 SV=1
contig_7104	7406	tr|K1Q981|K1Q981_CRAGI	805	4.00E-133	1159	516	341	49.22	7170	5680	1	492	Protein FAM48A OS=Crassostrea gigas GN=CGI_10010173 PE=4 SV=1
contig_7115	4812	tr|U3JKC9|U3JKC9_FICAL	681	0	1503	566	415	57.07	154	1812	5	562	Uncharacterized protein OS=Ficedula albicollis GN=BRF1 PE=4 SV=1
contig_7125	7029	tr|Q3HNA8|Q3HNA8_DORPE	299	2.00E-75	679	328	197	46.65	6832	5903	1	299	Autosomal recessive hypercholesterolemia-like protein OS=Doryteuthis pealeii GN=ARHLP PE=2 SV=1
contig_7130	741	tr|T1IVE5|T1IVE5_STRMM	1452	2.00E-08	155	72	45	41.67	681	466	1131	1197	Uncharacterized protein OS=Strigamia maritima PE=4 SV=1
contig_7136	1699	tr|V4CFP8|V4CFP8_LOTGI	409	8.00E-33	350	363	185	30.3	338	1396	31	383	Innexin OS=Lottia gigantea GN=LOTGIDRAFT_200649 PE=3 SV=1
contig_7153	2406	tr|V3YZM0|V3YZM0_LOTGI	398	2.00E-165	1279	395	299	58.73	1859	675	4	397	Uncharacterized protein OS=Lottia gigantea GN=LOTGIDRAFT_197114 PE=4 SV=1
contig_7158	3386	tr|V4APE9|V4APE9_LOTGI	354	1.00E-26	309	229	132	44.54	3242	2559	1	210	Uncharacterized protein (Fragment) OS=Lottia gigantea GN=LOTGIDRAFT_117194 PE=4 SV=1
contig_7158	3386	tr|V4APE9|V4APE9_LOTGI	354	5.00E-16	224	77	61	59.74	1563	1333	243	319	Uncharacterized protein (Fragment) OS=Lottia gigantea GN=LOTGIDRAFT_117194 PE=4 SV=1
contig_7163	7933	tr|V4A0F0|V4A0F0_LOTGI	282	3.00E-28	192	107	72	40.19	583	867	109	213	Uncharacterized protein OS=Lottia gigantea GN=LOTGIDRAFT_159309 PE=4 SV=1
contig_7163	7933	tr|V4A0F0|V4A0F0_LOTGI	282	3.00E-28	191	108	62	37.04	261	578	1	107	Uncharacterized protein OS=Lottia gigantea GN=LOTGIDRAFT_159309 PE=4 SV=1
contig_7163	7933	tr|V4A0F0|V4A0F0_LOTGI	282	6.00E-07	153	67	44	37.31	1902	2102	210	276	Uncharacterized protein OS=Lottia gigantea GN=LOTGIDRAFT_159309 PE=4 SV=1
contig_7168	525	tr|V4BX12|V4BX12_LOTGI	65	2.00E-18	209	45	43	88.89	525	391	21	65	Uncharacterized protein (Fragment) OS=Lottia gigantea GN=LOTGIDRAFT_118956 PE=4 SV=1
contig_7173	5184	tr|K1QVV9|K1QVV9_CRAGI	2077	2.00E-87	841	649	329	33.13	3375	1450	1172	1768	Neuron navigator 2 OS=Crassostrea gigas GN=CGI_10023552 PE=4 SV=1
contig_7188	6590	tr|V3ZMY8|V3ZMY8_LOTGI	878	0	2031	777	532	54.57	3288	5606	117	860	Uncharacterized protein OS=Lottia gigantea GN=LOTGIDRAFT_169046 PE=4 SV=1
contig_7188	6590	tr|V3ZMY8|V3ZMY8_LOTGI	878	0	394	117	92	64.96	2897	3247	3	117	Uncharacterized protein OS=Lottia gigantea GN=LOTGIDRAFT_169046 PE=4 SV=1
contig_7193	1806	tr|G9JJS0|G9JJS0_9CAEN	249	5.00E-147	1123	241	222	84.65	113	835	8	248	Thioredoxin peroxidase OS=Oncomelania hupensis hupensis GN=TPx PE=2 SV=1
contig_7219	8851	tr|K1QXF0|K1QXF0_CRAGI	615	9.00E-152	1283	479	346	55.95	8222	6831	40	501	Dual specificity testis-specific protein kinase 2 OS=Crassostrea gigas GN=CGI_10019262 PE=3 SV=1
contig_7229	735	tr|V3ZVY0|V3ZVY0_LOTGI	251	3.00E-53	465	236	168	54.66	18	719	1	232	Uncharacterized protein OS=Lottia gigantea GN=LOTGIDRAFT_188384 PE=4 SV=1
contig_7235	3513	tr|K1QXW6|K1QXW6_CRAGI	784	0	1723	439	368	74.03	1257	2561	356	784	PITSLRE serine/threonine-protein kinase CDC2L1 OS=Crassostrea gigas GN=CGI_10025852 PE=4 SV=1
contig_7240	3349	tr|K1QTZ5|K1QTZ5_CRAGI	1573	2.00E-82	782	441	267	40.59	25	1332	1149	1571	Transient receptor potential cation channel subfamily M member 2 OS=Crassostrea gigas GN=CGI_10012157 PE=4 SV=1
contig_7246	1431	tr|V3ZMX3|V3ZMX3_LOTGI	817	1.00E-68	291	69	64	73.91	427	633	745	813	Uncharacterized protein OS=Lottia gigantea GN=LOTGIDRAFT_135144 PE=4 SV=1
contig_7246	1431	tr|V3ZMX3|V3ZMX3_LOTGI	817	1.00E-68	252	57	53	80.7	4	174	590	646	Uncharacterized protein OS=Lottia gigantea GN=LOTGIDRAFT_135144 PE=4 SV=1
contig_7246	1431	tr|V3ZMX3|V3ZMX3_LOTGI	817	1.00E-68	228	60	53	80	242	421	680	739	Uncharacterized protein OS=Lottia gigantea GN=LOTGIDRAFT_135144 PE=4 SV=1
contig_7262	15444	tr|V4AV07|V4AV07_LOTGI	734	7.00E-47	493	297	170	35.35	10119	11006	443	732	Uncharacterized protein OS=Lottia gigantea GN=LOTGIDRAFT_172762 PE=4 SV=1
contig_7289	1171	tr|K1QPS7|K1QPS7_CRAGI	306	3.00E-50	461	262	150	34.73	388	1170	27	288	Uncharacterized protein OS=Crassostrea gigas GN=CGI_10026724 PE=4 SV=1
contig_7299	4158	tr|K1QNU5|K1QNU5_CRAGI	2153	0	2394	904	705	55.86	3408	712	1	902	Protein Daple OS=Crassostrea gigas GN=CGI_10017099 PE=4 SV=1
contig_7299	4158	tr|K1QNU5|K1QNU5_CRAGI	2153	2.00E-46	493	232	160	50	692	3	1033	1260	Protein Daple OS=Crassostrea gigas GN=CGI_10017099 PE=4 SV=1
contig_7304	3865	tr|V3Z472|V3Z472_LOTGI	176	1.00E-80	697	176	148	73.3	1152	1655	1	176	Uncharacterized protein (Fragment) OS=Lottia gigantea GN=LOTGIDRAFT_96617 PE=3 SV=1
contig_7309	5283	tr|K1QDK9|K1QDK9_CRAGI	201	3.00E-39	397	244	135	43.44	2682	1954	1	197	Pancreas transcription factor 1 subunit alpha OS=Crassostrea gigas GN=CGI_10017810 PE=4 SV=1
contig_7326	2684	tr|I3KXZ1|I3KXZ1_ORENI	217	1.00E-09	145	73	45	47.95	1827	1609	139	210	Uncharacterized protein OS=Oreochromis niloticus PE=4 SV=1
contig_7326	2684	tr|I3KXZ1|I3KXZ1_ORENI	217	1.00E-09	70	46	25	28.26	1955	1824	93	138	Uncharacterized protein OS=Oreochromis niloticus PE=4 SV=1
contig_7331	822	tr|V3ZQ19|V3ZQ19_LOTGI	295	4.00E-77	632	205	148	54.63	615	1	9	213	Uncharacterized protein OS=Lottia gigantea GN=LOTGIDRAFT_134202 PE=4 SV=1
contig_7336	2300	tr|W4XQE1|W4XQE1_STRPU	926	2.00E-10	117	58	38	44.83	798	634	667	724	Uncharacterized protein OS=Strongylocentrotus purpuratus GN=Sp-RtL_66 PE=4 SV=1
contig_7336	2300	tr|W4XQE1|W4XQE1_STRPU	926	2.00E-10	104	51	33	49.02	626	474	728	776	Uncharacterized protein OS=Strongylocentrotus purpuratus GN=Sp-RtL_66 PE=4 SV=1
contig_7353	1596	tr|V3ZPW7|V3ZPW7_LOTGI	116	2.00E-35	348	116	102	71.55	147	494	1	116	Uncharacterized protein OS=Lottia gigantea GN=LOTGIDRAFT_220690 PE=4 SV=1
contig_7363	1334	tr|V4BMI4|V4BMI4_LOTGI	352	3.00E-144	1100	356	261	59.55	1190	156	1	352	Uncharacterized protein OS=Lottia gigantea GN=LOTGIDRAFT_124038 PE=4 SV=1
contig_7368	5474	tr|K1QZN5|K1QZN5_CRAGI	525	0	1858	509	419	61.69	455	1981	12	519	Fatty acyl-CoA reductase 1 OS=Crassostrea gigas GN=CGI_10006860 PE=4 SV=1
contig_7383	3813	tr|V3ZYD3|V3ZYD3_LOTGI	1067	0	4175	1059	929	78.19	129	3305	13	1067	Uncharacterized protein OS=Lottia gigantea GN=LOTGIDRAFT_220929 PE=4 SV=1
contig_7388	7389	tr|V4B408|V4B408_LOTGI	516	5.00E-69	651	369	220	41.73	4042	2942	104	454	Uncharacterized protein OS=Lottia gigantea GN=LOTGIDRAFT_236753 PE=4 SV=1
contig_7393	476	tr|L8HTX6|L8HTX6_9CETA	101	4.00E-20	222	93	60	47.31	351	73	7	98	Stefin-C OS=Bos mutus GN=M91_12142 PE=4 SV=1
contig_7408	1138	tr|A7RPT3|A7RPT3_NEMVE	302	1.00E-07	150	31	30	90.32	186	278	217	247	Predicted protein OS=Nematostella vectensis GN=v1g180603 PE=4 SV=1
contig_7413	1318	tr|D2XMZ4|D2XMZ4_TIGJA	533	6.00E-08	156	65	42	44.62	1318	1124	465	529	Cytochrome P450 isoform 1-like protein (Fragment) OS=Tigriopus japonicus PE=2 SV=1
contig_7419	3646	tr|K1PPH6|K1PPH6_CRAGI	345	2.00E-120	996	342	246	54.09	3446	2430	2	342	Kelch domain-containing protein 8B OS=Crassostrea gigas GN=CGI_10023343 PE=4 SV=1
contig_7419	3646	tr|K1PPH6|K1PPH6_CRAGI	345	4.00E-10	177	198	92	27.78	3428	2856	151	345	Kelch domain-containing protein 8B OS=Crassostrea gigas GN=CGI_10023343 PE=4 SV=1
contig_7439	1456	tr|W4XQE1|W4XQE1_STRPU	926	4.00E-40	328	131	89	48.85	466	858	618	748	Uncharacterized protein OS=Strongylocentrotus purpuratus GN=Sp-RtL_66 PE=4 SV=1
contig_7439	1456	tr|W4XQE1|W4XQE1_STRPU	926	4.00E-40	113	46	29	45.65	1172	1309	863	908	Uncharacterized protein OS=Strongylocentrotus purpuratus GN=Sp-RtL_66 PE=4 SV=1
contig_7439	1456	tr|W4XQE1|W4XQE1_STRPU	926	4.00E-40	80	88	41	31.82	930	1184	779	866	Uncharacterized protein OS=Strongylocentrotus purpuratus GN=Sp-RtL_66 PE=4 SV=1
contig_7446	2355	tr|K1RHP3|K1RHP3_CRAGI	384	0	1467	352	313	75.85	77	1132	1	352	Proliferation-associated protein 2G4 OS=Crassostrea gigas GN=CGI_10020746 PE=4 SV=1
contig_7451	1766	tr|V3ZVN5|V3ZVN5_LOTGI	460	0	1863	466	389	73.39	87	1475	3	460	Uncharacterized protein OS=Lottia gigantea GN=LOTGIDRAFT_234495 PE=4 SV=1
contig_7456	2595	tr|V4A1J9|V4A1J9_LOTGI	269	8.00E-21	258	53	47	84.91	2593	2435	214	266	Uncharacterized protein OS=Lottia gigantea GN=LOTGIDRAFT_104108 PE=4 SV=1
contig_7474	1336	tr|V4ARC8|V4ARC8_LOTGI	332	1.00E-46	442	226	130	44.69	1088	411	1	217	Uncharacterized protein (Fragment) OS=Lottia gigantea GN=LOTGIDRAFT_94382 PE=3 SV=1
contig_7474	1336	tr|V4ARC8|V4ARC8_LOTGI	332	2.00E-09	167	60	42	48.33	354	175	272	331	Uncharacterized protein (Fragment) OS=Lottia gigantea GN=LOTGIDRAFT_94382 PE=3 SV=1
contig_7484	1669	tr|A3FMR3|A3FMR3_BIOGL	1222	2.00E-37	400	287	147	33.8	953	1660	361	631	Pol-like protein OS=Biomphalaria glabrata PE=4 SV=1
contig_7489	4700	tr|V3ZQ47|V3ZQ47_LOTGI	1269	0	3313	1022	775	60.76	220	3207	4	1023	Uncharacterized protein OS=Lottia gigantea GN=LOTGIDRAFT_129137 PE=4 SV=1
contig_7489	4700	tr|V3ZQ47|V3ZQ47_LOTGI	1269	8.00E-23	292	156	93	35.9	3400	3855	1114	1269	Uncharacterized protein OS=Lottia gigantea GN=LOTGIDRAFT_129137 PE=4 SV=1
contig_7510	1324	tr|K1PQK0|K1PQK0_CRAGI	817	0	1706	395	352	76.46	1142	3	1	393	ER degradation-enhancing alpha-mannosidase-like 2 OS=Crassostrea gigas GN=CGI_10012003 PE=4 SV=1
contig_7530	2520	tr|V4BCK5|V4BCK5_LOTGI	480	0	1869	455	392	73.19	2129	765	4	456	Uncharacterized protein OS=Lottia gigantea GN=LOTGIDRAFT_102908 PE=4 SV=1
contig_7536	7168	tr|V3ZMB0|V3ZMB0_LOTGI	955	2.00E-176	1493	395	328	71.9	1174	2	1	369	Uncharacterized protein OS=Lottia gigantea GN=LOTGIDRAFT_120690 PE=4 SV=1
contig_7541	4882	tr|V4A6K0|V4A6K0_LOTGI	278	1.00E-157	1267	273	251	84.25	248	1063	3	275	Uncharacterized protein OS=Lottia gigantea GN=LOTGIDRAFT_219034 PE=4 SV=1
contig_7546	315	tr|J3S177|J3S177_CROAD	613	8.00E-22	217	70	52	58.57	218	9	450	519	General transcription factor II-I repeat domain-containing protein 2-like OS=Crotalus adamanteus PE=2 SV=1
contig_7546	315	tr|J3S177|J3S177_CROAD	613	8.00E-22	96	26	21	61.54	315	238	417	442	General transcription factor II-I repeat domain-containing protein 2-like OS=Crotalus adamanteus PE=2 SV=1
contig_7551	1619	tr|V3ZSB0|V3ZSB0_LOTGI	619	3.00E-40	273	117	74	39.32	2	352	133	249	Uncharacterized protein OS=Lottia gigantea GN=LOTGIDRAFT_169022 PE=4 SV=1
contig_7551	1619	tr|V3ZSB0|V3ZSB0_LOTGI	619	3.00E-40	208	332	142	23.8	328	1296	267	587	Uncharacterized protein OS=Lottia gigantea GN=LOTGIDRAFT_169022 PE=4 SV=1
contig_7557	463	tr|C3XUU4|C3XUU4_BRAFL	558	7.00E-07	114	72	40	37.5	455	249	69	139	Putative uncharacterized protein OS=Branchiostoma floridae GN=BRAFLDRAFT_125368 PE=4 SV=1
contig_7557	463	tr|C3XUU4|C3XUU4_BRAFL	558	7.00E-07	67	35	21	48.57	208	107	142	174	Putative uncharacterized protein OS=Branchiostoma floridae GN=BRAFLDRAFT_125368 PE=4 SV=1
contig_7603	3151	tr|C7C207|C7C207_SCHJA	1007	2.00E-23	293	96	74	55.21	290	3	20	115	Endonuclease-reverse transcriptase OS=Schistosoma japonicum PE=4 SV=1
contig_7613	3103	tr|K1PLP4|K1PLP4_CRAGI	904	0	1613	511	393	63.21	2430	913	1	502	Ankyrin repeat and SAM domain-containing protein 6 OS=Crassostrea gigas GN=CGI_10007744 PE=4 SV=1
contig_7650	1650	tr|K1PQD7|K1PQD7_CRAGI	1641	7.00E-71	661	456	299	45.39	1333	2	49	493	Uncharacterized protein OS=Crassostrea gigas GN=CGI_10011755 PE=4 SV=1
contig_7660	500	tr|A8E5Y8|A8E5Y8_XENLA	356	3.00E-50	445	172	122	51.74	4	498	172	341	LOC100126624 protein OS=Xenopus laevis GN=tmem144 PE=2 SV=1
contig_7665	7249	tr|V4ALL7|V4ALL7_LOTGI	151	2.00E-46	448	126	97	65.87	3666	3289	15	140	Uncharacterized protein OS=Lottia gigantea GN=LOTGIDRAFT_103055 PE=4 SV=1
contig_7675	12045	tr|V4AYW7|V4AYW7_LOTGI	327	8.00E-114	973	260	216	69.23	777	1544	59	318	Uncharacterized protein OS=Lottia gigantea GN=LOTGIDRAFT_156841 PE=4 SV=1
contig_7686	6551	tr|K1REH2|K1REH2_CRAGI	895	1.00E-56	573	171	146	69.59	6546	6034	683	853	Serine/threonine-protein kinase TAO1 OS=Crassostrea gigas GN=CGI_10024640 PE=4 SV=1
contig_7691	3164	tr|B6DVV3|B6DVV3_APLCA	517	2.00E-137	1020	402	281	51	1915	716	1	391	Src tyrosine kinase 1 OS=Aplysia californica GN=Src1 PE=2 SV=1
contig_7691	3164	tr|B6DVV3|B6DVV3_APLCA	517	2.00E-137	308	102	71	50.98	665	360	414	515	Src tyrosine kinase 1 OS=Aplysia californica GN=Src1 PE=2 SV=1
contig_7696	4489	tr|V5KPU0|V5KPU0_MELTU	3445	0	2859	848	653	60.97	2474	3	1390	2235	Mega-hemocyanin OS=Melanoides tuberculata PE=2 SV=1
contig_7696	4489	tr|V5KPU0|V5KPU0_MELTU	3445	0	1662	846	497	40.66	2474	18	2224	3058	Mega-hemocyanin OS=Melanoides tuberculata PE=2 SV=1
contig_7696	4489	tr|V5KPU0|V5KPU0_MELTU	3445	0	1208	676	384	39.79	4488	2515	1520	2189	Mega-hemocyanin OS=Melanoides tuberculata PE=2 SV=1
contig_7696	4489	tr|V5KPU0|V5KPU0_MELTU	3445	0	1605	865	510	39.88	2474	6	977	1819	Mega-hemocyanin OS=Melanoides tuberculata PE=2 SV=1
contig_7696	4489	tr|V5KPU0|V5KPU0_MELTU	3445	0	1124	694	381	38.04	4482	2515	261	942	Mega-hemocyanin OS=Melanoides tuberculata PE=2 SV=1
contig_7696	4489	tr|V5KPU0|V5KPU0_MELTU	3445	0	1540	861	489	38.33	2471	15	1810	2653	Mega-hemocyanin OS=Melanoides tuberculata PE=2 SV=1
contig_7696	4489	tr|V5KPU0|V5KPU0_MELTU	3445	0	1171	682	385	38.71	4488	2515	1109	1774	Mega-hemocyanin OS=Melanoides tuberculata PE=2 SV=1
contig_7696	4489	tr|V5KPU0|V5KPU0_MELTU	3445	0	2161	661	497	59.76	4488	2515	696	1355	Mega-hemocyanin OS=Melanoides tuberculata PE=2 SV=1
contig_7696	4489	tr|V5KPU0|V5KPU0_MELTU	3445	0	1624	872	485	40.14	2474	6	123	987	Mega-hemocyanin OS=Melanoides tuberculata PE=2 SV=1
contig_7696	4489	tr|V5KPU0|V5KPU0_MELTU	3445	0	138	67	44	41.79	2703	2515	22	88	Mega-hemocyanin OS=Melanoides tuberculata PE=2 SV=1
contig_7696	4489	tr|V5KPU0|V5KPU0_MELTU	3445	0	1611	834	480	40.41	2411	3	584	1401	Mega-hemocyanin OS=Melanoides tuberculata PE=2 SV=1
contig_7696	4489	tr|V5KPU0|V5KPU0_MELTU	3445	1.00E-175	1107	677	368	37.52	4488	2515	2358	3017	Mega-hemocyanin OS=Melanoides tuberculata PE=2 SV=1
contig_7696	4489	tr|V5KPU0|V5KPU0_MELTU	3445	1.00E-175	552	305	176	39.02	2450	1575	3054	3347	Mega-hemocyanin OS=Melanoides tuberculata PE=2 SV=1
contig_7696	4489	tr|V5KPU0|V5KPU0_MELTU	3445	8.00E-158	1402	712	427	41.71	2411	351	2657	3351	Mega-hemocyanin OS=Melanoides tuberculata PE=2 SV=1
contig_7696	4489	tr|V5KPU0|V5KPU0_MELTU	3445	4.00E-131	1193	673	378	38.19	4488	2515	1944	2611	Mega-hemocyanin OS=Melanoides tuberculata PE=2 SV=1
contig_7696	4489	tr|V5KPU0|V5KPU0_MELTU	3445	3.00E-111	1035	580	317	40	4488	2791	2770	3331	Mega-hemocyanin OS=Melanoides tuberculata PE=2 SV=1
contig_7696	4489	tr|V5KPU0|V5KPU0_MELTU	3445	4.00E-99	935	558	294	36.02	1532	6	21	572	Mega-hemocyanin OS=Melanoides tuberculata PE=2 SV=1
contig_7696	4489	tr|V5KPU0|V5KPU0_MELTU	3445	4.00E-91	868	506	285	36.96	3939	2515	26	527	Mega-hemocyanin OS=Melanoides tuberculata PE=2 SV=1
contig_7696	4489	tr|V5KPU0|V5KPU0_MELTU	3445	3.00E-15	227	175	93	31.43	4488	3967	3179	3350	Mega-hemocyanin OS=Melanoides tuberculata PE=2 SV=1
contig_7707	3274	tr|K1Q3Y3|K1Q3Y3_CRAGI	1304	0	1619	793	453	44.51	2573	348	38	816	Blastula protease 10 OS=Crassostrea gigas GN=CGI_10012822 PE=3 SV=1
contig_7707	3274	tr|K1Q3Y3|K1Q3Y3_CRAGI	1304	2.00E-26	319	539	192	24.68	1442	297	260	796	Blastula protease 10 OS=Crassostrea gigas GN=CGI_10012822 PE=3 SV=1
contig_7707	3274	tr|K1Q3Y3|K1Q3Y3_CRAGI	1304	2.00E-17	244	308	120	25.32	1043	279	356	629	Blastula protease 10 OS=Crassostrea gigas GN=CGI_10012822 PE=3 SV=1
contig_7712	3450	tr|V4AUG6|V4AUG6_LOTGI	486	0	1705	485	392	65.15	3340	1895	2	486	Uncharacterized protein OS=Lottia gigantea GN=LOTGIDRAFT_159432 PE=3 SV=1
contig_7718	2269	tr|V4C3R5|V4C3R5_LOTGI	538	1.00E-115	954	258	202	65.89	2267	1494	256	513	Dimethylaniline monooxygenase [N-oxide-forming] OS=Lottia gigantea GN=LOTGIDRAFT_214741 PE=3 SV=1
contig_7751	1978	tr|C3YS43|C3YS43_BRAFL	1775	6.00E-19	253	200	104	34.5	1780	1202	3	195	Putative uncharacterized protein OS=Branchiostoma floridae GN=BRAFLDRAFT_79126 PE=4 SV=1
contig_7757	3373	tr|W4XC41|W4XC41_STRPU	364	1.00E-12	197	86	53	45.35	452	195	148	233	Uncharacterized protein OS=Strongylocentrotus purpuratus GN=Sp-Hypp_1296 PE=4 SV=1
contig_7772	315	tr|K1QEI4|K1QEI4_CRAGI	373	2.00E-08	144	111	63	34.23	1	315	87	192	Uncharacterized protein OS=Crassostrea gigas GN=CGI_10007309 PE=4 SV=1
contig_7777	10867	tr|R4IJS1|R4IJS1_9BIVA	519	1.00E-165	1314	420	328	62.62	10807	9560	14	427	Bone morphogenetic protein type I receptor OS=Azumapecten farreri GN=BMPR1 PE=2 SV=1
contig_7777	10867	tr|R4IJS1|R4IJS1_9BIVA	519	1.00E-165	260	84	66	54.76	9537	9286	434	517	Bone morphogenetic protein type I receptor OS=Azumapecten farreri GN=BMPR1 PE=2 SV=1
contig_7793	844	tr|H2MLA0|H2MLA0_ORYLA	169	2.00E-07	140	77	56	62.34	477	247	95	169	Uncharacterized protein OS=Oryzias latipes GN=LOC101157132 PE=4 SV=1
contig_7799	1104	tr|V4CR71|V4CR71_LOTGI	362	2.00E-149	1126	271	231	74.54	3	815	85	355	Uncharacterized protein OS=Lottia gigantea GN=LOTGIDRAFT_230034 PE=4 SV=1
contig_7806	1342	tr|T1JAC2|T1JAC2_STRMM	5453	2.00E-10	179	157	74	28.66	1323	946	3321	3477	Uncharacterized protein OS=Strigamia maritima PE=4 SV=1
contig_7806	1342	tr|T1JAC2|T1JAC2_STRMM	5453	8.00E-09	165	157	70	33.12	1323	898	2651	2800	Uncharacterized protein OS=Strigamia maritima PE=4 SV=1
contig_7806	1342	tr|T1JAC2|T1JAC2_STRMM	5453	2.00E-06	145	127	69	29.92	1323	958	3212	3332	Uncharacterized protein OS=Strigamia maritima PE=4 SV=1
contig_7806	1342	tr|T1JAC2|T1JAC2_STRMM	5453	5.00E-06	143	126	58	29.37	1323	958	2879	2992	Uncharacterized protein OS=Strigamia maritima PE=4 SV=1
contig_7817	2235	tr|K1QF12|K1QF12_CRAGI	526	1.00E-84	740	168	151	78.57	393	896	65	232	GA-binding protein subunit beta-1 OS=Crassostrea gigas GN=CGI_10006906 PE=4 SV=1
contig_7817	2235	tr|K1QF12|K1QF12_CRAGI	526	1.00E-11	190	119	70	46.22	1053	1304	294	410	GA-binding protein subunit beta-1 OS=Crassostrea gigas GN=CGI_10006906 PE=4 SV=1
contig_7827	1166	tr|V4B9V5|V4B9V5_LOTGI	616	1.00E-41	416	408	189	29.9	1136	3	169	563	Uncharacterized protein OS=Lottia gigantea GN=LOTGIDRAFT_221240 PE=4 SV=1
contig_7827	1166	tr|V4B9V5|V4B9V5_LOTGI	616	8.00E-23	273	352	158	28.41	968	3	124	461	Uncharacterized protein OS=Lottia gigantea GN=LOTGIDRAFT_221240 PE=4 SV=1
contig_7827	1166	tr|V4B9V5|V4B9V5_LOTGI	616	1.00E-11	185	178	90	25.28	1106	576	400	572	Uncharacterized protein OS=Lottia gigantea GN=LOTGIDRAFT_221240 PE=4 SV=1
contig_7832	937	tr|H3CPJ7|H3CPJ7_TETNG	360	2.00E-73	616	253	165	46.25	179	937	9	259	Uncharacterized protein OS=Tetraodon nigroviridis GN=ETNK2 PE=4 SV=1
contig_7838	2793	tr|R7TV29|R7TV29_CAPTE	165	4.00E-06	138	54	40	51.85	2791	2630	96	149	Uncharacterized protein OS=Capitella teleta GN=CAPTEDRAFT_158959 PE=4 SV=1
contig_7848	1624	tr|W4YBE1|W4YBE1_STRPU	836	8.00E-08	108	71	37	36.62	241	447	525	595	Uncharacterized protein OS=Strongylocentrotus purpuratus GN=Sp-RtL PE=4 SV=1
contig_7848	1624	tr|W4YBE1|W4YBE1_STRPU	836	8.00E-08	75	108	58	21.3	449	751	597	700	Uncharacterized protein OS=Strongylocentrotus purpuratus GN=Sp-RtL PE=4 SV=1
contig_7848	1624	tr|W4YBE1|W4YBE1_STRPU	836	8.00E-08	52	29	17	41.38	783	869	711	739	Uncharacterized protein OS=Strongylocentrotus purpuratus GN=Sp-RtL PE=4 SV=1
contig_7853	3524	tr|T1JJF3|T1JJF3_STRMM	438	3.00E-25	301	87	64	60.92	3522	3262	337	423	Uncharacterized protein OS=Strigamia maritima PE=4 SV=1
contig_7867	7922	tr|Q869G7|Q869G7_LYMST	290	2.00E-86	762	150	147	94.67	395	844	120	269	Syntaxin 1A OS=Lymnaea stagnalis PE=2 SV=1
contig_7877	1218	tr|K1QRD1|K1QRD1_CRAGI	738	3.00E-38	393	188	110	43.62	553	2	332	516	EF-hand domain-containing protein D1 OS=Crassostrea gigas GN=CGI_10020754 PE=4 SV=1
contig_7882	2219	tr|G6D6L6|G6D6L6_DANPL	571	7.00E-26	283	156	89	39.74	1712	2167	415	569	Endonuclease-reverse transcriptase OS=Danaus plexippus GN=KGM_20101 PE=4 SV=1
contig_7882	2219	tr|G6D6L6|G6D6L6_DANPL	571	7.00E-26	75	31	21	51.61	1621	1713	381	411	Endonuclease-reverse transcriptase OS=Danaus plexippus GN=KGM_20101 PE=4 SV=1
contig_7887	7920	tr|V4AES8|V4AES8_LOTGI	910	0	1712	669	484	54.56	7256	5319	248	909	Uncharacterized protein (Fragment) OS=Lottia gigantea GN=LOTGIDRAFT_138232 PE=4 SV=1
contig_7887	7920	tr|V4AES8|V4AES8_LOTGI	910	8.00E-65	641	170	141	64.71	7918	7409	69	238	Uncharacterized protein (Fragment) OS=Lottia gigantea GN=LOTGIDRAFT_138232 PE=4 SV=1
contig_7887	7920	tr|V4AES8|V4AES8_LOTGI	910	6.00E-06	150	140	72	30	7912	7493	747	884	Uncharacterized protein (Fragment) OS=Lottia gigantea GN=LOTGIDRAFT_138232 PE=4 SV=1
contig_7902	594	tr|Q45R40|Q45R40_APLCA	1902	1.00E-71	451	109	95	80.73	348	34	92	200	Nonmuscle myosin II (Fragment) OS=Aplysia californica PE=2 SV=1
contig_7902	594	tr|Q45R40|Q45R40_APLCA	1902	1.00E-71	297	80	74	85	592	353	7	86	Nonmuscle myosin II (Fragment) OS=Aplysia californica PE=2 SV=1
contig_7922	3299	tr|V4A9F9|V4A9F9_LOTGI	150	2.00E-24	280	146	93	39.04	522	959	3	148	Uncharacterized protein (Fragment) OS=Lottia gigantea GN=LOTGIDRAFT_149774 PE=4 SV=1
contig_7927	3109	tr|V4B8Z2|V4B8Z2_LOTGI	577	1.00E-17	242	101	63	47.52	1642	1376	1	99	Uncharacterized protein OS=Lottia gigantea GN=LOTGIDRAFT_235816 PE=4 SV=1
contig_7937	408	tr|V3Z807|V3Z807_LOTGI	250	3.00E-07	135	40	30	57.5	128	9	132	171	Uncharacterized protein OS=Lottia gigantea GN=LOTGIDRAFT_204498 PE=3 SV=1
contig_7942	3785	tr|V4C5M9|V4C5M9_LOTGI	558	1.00E-108	937	481	297	39.09	25	1455	6	483	Uncharacterized protein OS=Lottia gigantea GN=LOTGIDRAFT_231708 PE=4 SV=1
contig_7964	2640	tr|V3Z512|V3Z512_LOTGI	349	1.00E-150	1181	379	272	61.74	355	1491	1	349	Uncharacterized protein (Fragment) OS=Lottia gigantea GN=LOTGIDRAFT_130246 PE=4 SV=1
contig_7972	424	tr|V4AX94|V4AX94_LOTGI	559	1.00E-40	385	138	99	50	3	416	22	159	Uncharacterized protein OS=Lottia gigantea GN=LOTGIDRAFT_230584 PE=4 SV=1
contig_7979	5045	tr|V4BH20|V4BH20_LOTGI	489	3.00E-17	240	81	60	56.79	2756	2998	410	489	Guanine nucleotide-binding protein subunit gamma OS=Lottia gigantea GN=LOTGIDRAFT_152054 PE=3 SV=1
contig_7984	1346	tr|K1QKF1|K1QKF1_CRAGI	2461	6.00E-61	579	254	157	46.85	7	726	619	870	Deleted in malignant brain tumors 1 protein OS=Crassostrea gigas GN=CGI_10027681 PE=4 SV=1
contig_7984	1346	tr|K1QKF1|K1QKF1_CRAGI	2461	5.00E-52	511	261	147	43.68	1	726	396	652	Deleted in malignant brain tumors 1 protein OS=Crassostrea gigas GN=CGI_10027681 PE=4 SV=1
contig_7984	1346	tr|K1QKF1|K1QKF1_CRAGI	2461	7.00E-49	486	257	138	45.53	7	714	1169	1419	Deleted in malignant brain tumors 1 protein OS=Crassostrea gigas GN=CGI_10027681 PE=4 SV=1
contig_7984	1346	tr|K1QKF1|K1QKF1_CRAGI	2461	1.00E-48	484	261	137	43.3	7	729	289	545	Deleted in malignant brain tumors 1 protein OS=Crassostrea gigas GN=CGI_10027681 PE=4 SV=1
contig_7984	1346	tr|K1QKF1|K1QKF1_CRAGI	2461	3.00E-48	481	259	142	41.7	1	720	178	432	Deleted in malignant brain tumors 1 protein OS=Crassostrea gigas GN=CGI_10027681 PE=4 SV=1
contig_7984	1346	tr|K1QKF1|K1QKF1_CRAGI	2461	3.00E-47	474	257	144	42.02	7	720	1061	1312	Deleted in malignant brain tumors 1 protein OS=Crassostrea gigas GN=CGI_10027681 PE=4 SV=1
contig_7984	1346	tr|K1QKF1|K1QKF1_CRAGI	2461	1.00E-46	470	262	149	39.69	4	729	949	1203	Deleted in malignant brain tumors 1 protein OS=Crassostrea gigas GN=CGI_10027681 PE=4 SV=1
contig_7984	1346	tr|K1QKF1|K1QKF1_CRAGI	2461	2.00E-46	468	256	142	41.02	4	720	1279	1529	Deleted in malignant brain tumors 1 protein OS=Crassostrea gigas GN=CGI_10027681 PE=4 SV=1
contig_7984	1346	tr|K1QKF1|K1QKF1_CRAGI	2461	6.00E-46	464	260	148	39.23	4	729	70	323	Deleted in malignant brain tumors 1 protein OS=Crassostrea gigas GN=CGI_10027681 PE=4 SV=1
contig_7984	1346	tr|K1QKF1|K1QKF1_CRAGI	2461	2.00E-45	459	273	146	41.03	4	726	1496	1768	Deleted in malignant brain tumors 1 protein OS=Crassostrea gigas GN=CGI_10027681 PE=4 SV=1
contig_7984	1346	tr|K1QKF1|K1QKF1_CRAGI	2461	9.00E-45	455	149	104	54.36	839	1285	928	1076	Deleted in malignant brain tumors 1 protein OS=Crassostrea gigas GN=CGI_10027681 PE=4 SV=1
contig_7984	1346	tr|K1QKF1|K1QKF1_CRAGI	2461	8.00E-38	401	260	136	34.23	1	726	835	1094	Deleted in malignant brain tumors 1 protein OS=Crassostrea gigas GN=CGI_10027681 PE=4 SV=1
contig_7984	1346	tr|K1QKF1|K1QKF1_CRAGI	2461	6.00E-36	385	214	119	41.59	133	720	1	211	Deleted in malignant brain tumors 1 protein OS=Crassostrea gigas GN=CGI_10027681 PE=4 SV=1
contig_7984	1346	tr|K1QKF1|K1QKF1_CRAGI	2461	3.00E-33	364	150	94	48	839	1285	49	195	Deleted in malignant brain tumors 1 protein OS=Crassostrea gigas GN=CGI_10027681 PE=4 SV=1
contig_7984	1346	tr|K1QKF1|K1QKF1_CRAGI	2461	4.00E-33	363	168	98	44.64	839	1285	1586	1750	Deleted in malignant brain tumors 1 protein OS=Crassostrea gigas GN=CGI_10027681 PE=4 SV=1
contig_7984	1346	tr|K1QKF1|K1QKF1_CRAGI	2461	2.00E-31	350	153	104	49.02	839	1285	1259	1405	Deleted in malignant brain tumors 1 protein OS=Crassostrea gigas GN=CGI_10027681 PE=4 SV=1
contig_7984	1346	tr|K1QKF1|K1QKF1_CRAGI	2461	1.00E-30	344	150	97	48.67	839	1285	159	304	Deleted in malignant brain tumors 1 protein OS=Crassostrea gigas GN=CGI_10027681 PE=4 SV=1
contig_7984	1346	tr|K1QKF1|K1QKF1_CRAGI	2461	2.00E-30	341	149	93	48.32	842	1285	708	852	Deleted in malignant brain tumors 1 protein OS=Crassostrea gigas GN=CGI_10027681 PE=4 SV=1
contig_7984	1346	tr|K1QKF1|K1QKF1_CRAGI	2461	1.00E-29	334	150	96	46	839	1285	489	634	Deleted in malignant brain tumors 1 protein OS=Crassostrea gigas GN=CGI_10027681 PE=4 SV=1
contig_7984	1346	tr|K1QKF1|K1QKF1_CRAGI	2461	2.00E-29	332	235	113	34.47	7	603	1605	1838	Deleted in malignant brain tumors 1 protein OS=Crassostrea gigas GN=CGI_10027681 PE=4 SV=1
contig_7984	1346	tr|K1QKF1|K1QKF1_CRAGI	2461	2.00E-29	332	153	102	45.75	839	1285	1037	1184	Deleted in malignant brain tumors 1 protein OS=Crassostrea gigas GN=CGI_10027681 PE=4 SV=1
contig_7984	1346	tr|K1QKF1|K1QKF1_CRAGI	2461	3.00E-29	332	150	93	46	839	1285	267	416	Deleted in malignant brain tumors 1 protein OS=Crassostrea gigas GN=CGI_10027681 PE=4 SV=1
contig_7984	1346	tr|K1QKF1|K1QKF1_CRAGI	2461	1.00E-27	318	150	91	47.33	839	1285	599	741	Deleted in malignant brain tumors 1 protein OS=Crassostrea gigas GN=CGI_10027681 PE=4 SV=1
contig_7984	1346	tr|K1QKF1|K1QKF1_CRAGI	2461	1.00E-26	310	153	90	43.14	839	1285	377	526	Deleted in malignant brain tumors 1 protein OS=Crassostrea gigas GN=CGI_10027681 PE=4 SV=1
contig_7984	1346	tr|K1QKF1|K1QKF1_CRAGI	2461	8.00E-26	303	136	84	44.12	839	1243	1369	1502	Deleted in malignant brain tumors 1 protein OS=Crassostrea gigas GN=CGI_10027681 PE=4 SV=1
contig_7984	1346	tr|K1QKF1|K1QKF1_CRAGI	2461	1.00E-25	303	146	88	45.89	839	1267	1478	1614	Deleted in malignant brain tumors 1 protein OS=Crassostrea gigas GN=CGI_10027681 PE=4 SV=1
contig_7984	1346	tr|K1QKF1|K1QKF1_CRAGI	2461	1.00E-25	301	153	91	43.14	839	1285	1147	1296	Deleted in malignant brain tumors 1 protein OS=Crassostrea gigas GN=CGI_10027681 PE=4 SV=1
contig_7984	1346	tr|K1QKF1|K1QKF1_CRAGI	2461	6.00E-25	296	224	107	35.27	839	1345	814	1036	Deleted in malignant brain tumors 1 protein OS=Crassostrea gigas GN=CGI_10027681 PE=4 SV=1
contig_7984	1346	tr|K1QKF1|K1QKF1_CRAGI	2461	6.00E-21	264	145	81	39.31	839	1216	1695	1839	Deleted in malignant brain tumors 1 protein OS=Crassostrea gigas GN=CGI_10027681 PE=4 SV=1
contig_7984	1346	tr|K1QKF1|K1QKF1_CRAGI	2461	1.00E-16	228	95	61	51.58	445	726	12	104	Deleted in malignant brain tumors 1 protein OS=Crassostrea gigas GN=CGI_10027681 PE=4 SV=1
contig_7984	1346	tr|K1QKF1|K1QKF1_CRAGI	2461	1.00E-09	172	159	65	32.7	1031	1345	2	158	Deleted in malignant brain tumors 1 protein OS=Crassostrea gigas GN=CGI_10027681 PE=4 SV=1
contig_7989	6602	tr|V4B585|V4B585_LOTGI	722	0	2797	719	612	71.63	520	2658	5	721	Uncharacterized protein OS=Lottia gigantea GN=LOTGIDRAFT_225475 PE=4 SV=1
contig_8011	4489	tr|V4CSN3|V4CSN3_LOTGI	676	0	2956	674	599	79.53	3696	1681	1	674	Uncharacterized protein OS=Lottia gigantea GN=LOTGIDRAFT_103202 PE=3 SV=1
contig_8027	4836	tr|K1QRG1|K1QRG1_CRAGI	547	5.00E-139	1164	472	334	56.57	2418	3812	95	547	Synaptotagmin-14 OS=Crassostrea gigas GN=CGI_10006288 PE=4 SV=1
[truncated: 32,603 more rows]
