# Supplementary material for: Comparative profiling of hepatopancreas transcriptomes in satiated and starving Pomacea canaliculata
Source: BMC Genet. 2017 Feb 22;18:18. doi: 10.1186/s12863-017-0485-7 (PMC5322654; doi:10.1186/s12863-017-0485-7)
Supplement: Additional file 4: Table S4. — Gene Ontology analysis of the SG transcriptome data. (XLSX 18 kb) [file 12863_2017_485_MOESM4_ESM.xlsx]

## Sheet: Sheet1
Additional file 4: Table S4 Gene Ontology analysis of the SG transcriptome data.
GO_namespace	GO_id	Term		Unigene_num	levels
biological_process	GO:0008152	metabolic process		4131	2
biological_process	GO:0051704	multi-organism process		34	2
biological_process	GO:0000003	reproduction		10	2
biological_process	GO:0040007	growth		7	2
biological_process	GO:0032502	developmental process		64	2
biological_process	GO:0050896	response to stimulus		725	2
biological_process	GO:0009987	cellular process		3538	2
biological_process	GO:0022414	reproductive process		10	2
biological_process	GO:0051179	localization		736	2
biological_process	GO:0048519	negative regulation of biological process		44	2
biological_process	GO:0032501	multicellular organismal process		83	2
biological_process	GO:0002376	immune system process		26	2
biological_process	GO:0044699	single-organism process		1670	2
biological_process	GO:0065009	regulation of molecular function		218	2
biological_process	GO:0044092	negative regulation of molecular function		99	2
biological_process	GO:0022610	biological adhesion		128	2
biological_process	GO:0040011	locomotion		35	2
biological_process	GO:0048518	positive regulation of biological process		31	2
biological_process	GO:0065007	biological regulation		1029	2
biological_process	GO:0044093	positive regulation of molecular function		41	2
biological_process	GO:0023052	signaling		575	2
biological_process	GO:0051234	establishment of localization		697	2
biological_process	GO:0050789	regulation of biological process		1003	2
cellular_component	GO:0043226	organelle		892	2
cellular_component	GO:0044423	virion part		6	2
cellular_component	GO:0032991	macromolecular complex		484	2
cellular_component	GO:0005623	cell		1687	2
cellular_component	GO:0044421	extracellular region part		112	2
cellular_component	GO:0031974	membrane-enclosed lumen		65	2
cellular_component	GO:0044464	cell part		1687	2
cellular_component	GO:0030054	cell junction		30	2
cellular_component	GO:0044420	extracellular matrix part		48	2
cellular_component	GO:0044425	membrane part		818	2
cellular_component	GO:0005576	extracellular region		218	2
cellular_component	GO:0045202	synapse		28	2
cellular_component	GO:0016020	membrane		1222	2
cellular_component	GO:0044456	synapse part		27	2
cellular_component	GO:0019012	virion		6	2
cellular_component	GO:0031012	extracellular matrix		81	2
cellular_component	GO:0044422	organelle part		355	2
molecular_function	GO:0016530	metallochaperone activity		1	2
molecular_function	GO:0060089	molecular transducer activity		197	2
molecular_function	GO:0003824	catalytic activity		3565	2
molecular_function	GO:0030234	enzyme regulator activity		192	2
molecular_function	GO:0000988	protein binding transcription factor activity		19	2
molecular_function	GO:0005198	structural molecule activity		143	2
molecular_function	GO:0009055	electron carrier activity		133	2
molecular_function	GO:0004872	receptor activity		285	2
molecular_function	GO:0001071	nucleic acid binding transcription factor activity		161	2
molecular_function	GO:0016209	antioxidant activity		30	2
molecular_function	GO:0045735	nutrient reservoir activity		13	2
molecular_function	GO:0005488	binding		3980	2
molecular_function	GO:0005215	transporter activity		370	2
molecular_function	GO:0016247	channel regulator activity		1	2
