# Supplementary material for: Comparative profiling of hepatopancreas transcriptomes in satiated and starving Pomacea canaliculata
Source: BMC Genet. 2017 Feb 22;18:18. doi: 10.1186/s12863-017-0485-7 (PMC5322654; doi:10.1186/s12863-017-0485-7)
Supplement: Additional file 5: Table S5. — Statistics on the COG functional classification of the transcriptome. (XLS 62 kb) [file 12863_2017_485_MOESM5_ESM.xls]

## Sheet: Supplementary table 5
Additional file 5: Table S5 Statistics on the COG functional classification of the transcriptome.
S	Function unknown	951	First_Contig171,First_Contig458,First_Contig466,First_Contig699,First_Contig791,First_Contig959,First_Contig1091,First_Contig1392,First_Contig1466,First_Contig1512,First_Contig1599,First_Contig1611,First_Contig1639,First_Contig1716,First_Contig1717,First_Contig1801,First_Contig2070,contig_12,contig_31,contig_151,contig_165,contig_190,contig_273,contig_339,contig_419,contig_449,contig_450,contig_4…
F	Nucleotide transport and metabolism	222	First_Contig74,First_Contig286,First_Contig908,First_Contig1343,First_Contig1413,First_Contig1483,First_Contig1842,First_Contig2133,First_Contig2146,contig_10,contig_124,contig_317,contig_475,contig_552,contig_679,contig_878,contig_1026,contig_1065,contig_1163,contig_1337,contig_1435,contig_1492,contig_1496,contig_1563,contig_1579,contig_1637,contig_1638,contig_1709,contig_1906,contig_2160,contig…
T	Signal transduction mechanisms	2600	First_Contig121,First_Contig161,First_Contig243,First_Contig343,First_Contig498,First_Contig561,First_Contig651,First_Contig764,First_Contig884,First_Contig934,First_Contig1221,First_Contig1227,First_Contig1233,First_Contig1270,First_Contig1428,First_Contig1433,First_Contig1434,First_Contig1596,First_Contig1714,First_Contig1804,First_Contig1900,First_Contig2002,First_Contig2043,First_Contig2093,c…	contig_89243,contig_89266,contig_89285,contig_89312,contig_89348,contig_89360,contig_89368,contig_89404,contig_89416,contig_89460,contig_89498,contig_89502,contig_89504,contig_89519,contig_89532,contig_89554,contig_89599,contig_89670,contig_89720,contig_89729,contig_89736,contig_89740,contig_89747,contig_89821,contig_89873,contig_89891,contig_89924,contig_90004,contig_90022,contig_90027,contig_90…
N	Cell motility	25	contig_105,contig_582,contig_1766,contig_2801,contig_3670,contig_4582,contig_8824,contig_9045,contig_11248,contig_11712,contig_12951,contig_17778,contig_19334,contig_19335,contig_21614,contig_21915,contig_24865,contig_25346,contig_36854,contig_49945,contig_61863,contig_61972,contig_70656,contig_71097,contig_72820,
K	Transcription	850	First_Contig154,First_Contig279,First_Contig1433,First_Contig1448,First_Contig1862,First_Contig1863,contig_57,contig_78,contig_96,contig_117,contig_131,contig_212,contig_246,contig_297,contig_364,contig_388,contig_452,contig_461,contig_508,contig_529,contig_565,contig_698,contig_699,contig_715,contig_755,contig_821,contig_844,contig_1022,contig_1064,contig_1103,contig_1164,contig_1194,contig_1252…
Y	Nuclear structure	53	contig_2385,contig_2483,contig_3495,contig_3837,contig_4363,contig_4433,contig_4694,contig_4905,contig_5277,contig_7106,contig_7340,contig_7988,contig_7993,contig_8034,contig_9083,contig_9517,contig_9659,contig_10148,contig_10783,contig_11917,contig_12906,contig_13795,contig_14171,contig_14561,contig_16027,contig_17930,contig_18094,contig_18388,contig_19116,contig_21566,contig_21577,contig_22298,…
E	Amino acid transport and metabolism	487	First_Contig15,First_Contig73,First_Contig169,First_Contig1040,First_Contig1254,First_Contig1368,First_Contig1557,First_Contig1821,First_Contig2185,First_Contig2198,contig_137,contig_254,contig_269,contig_291,contig_517,contig_533,contig_635,contig_657,contig_666,contig_843,contig_938,contig_1013,contig_1034,contig_1037,contig_1072,contig_1113,contig_1141,contig_1160,contig_1161,contig_1199,conti…
V	Defense mechanisms	142	contig_35,contig_91,contig_127,contig_129,contig_130,contig_144,contig_353,contig_369,contig_893,contig_899,contig_1050,contig_1099,contig_1167,contig_1203,contig_1277,contig_1278,contig_1602,contig_2085,contig_2499,contig_2806,contig_2892,contig_2893,contig_2981,contig_3052,contig_3053,contig_3910,contig_3932,contig_3987,contig_4110,contig_4369,contig_4595,contig_4993,contig_5027,contig_5062,con…
Z	Cytoskeleton	721	First_Contig85,First_Contig98,First_Contig630,First_Contig1320,First_Contig1714,First_Contig1752,First_Contig2049,contig_13,contig_64,contig_142,contig_153,contig_172,contig_177,contig_298,contig_331,contig_397,contig_437,contig_479,contig_604,contig_640,contig_652,contig_653,contig_665,contig_792,contig_810,contig_852,contig_864,contig_928,contig_960,contig_961,contig_962,contig_1007,contig_1048…
Q	Secondary metabolites biosynthesis, transport and catabolism	438	First_Contig82,First_Contig176,First_Contig206,First_Contig236,First_Contig333,First_Contig427,First_Contig540,First_Contig598,First_Contig709,First_Contig831,First_Contig1034,First_Contig1109,First_Contig1177,First_Contig1193,First_Contig1277,First_Contig1832,First_Contig1930,contig_82,contig_133,contig_216,contig_243,contig_325,contig_496,contig_511,contig_595,contig_597,contig_639,contig_741,c…
M	Cell wall/membrane/envelope biogenesis	270	contig_90,contig_128,contig_823,contig_861,contig_982,contig_1195,contig_1264,contig_1272,contig_1358,contig_1490,contig_1576,contig_1606,contig_1777,contig_1873,contig_1970,contig_2232,contig_2577,contig_2578,contig_2753,contig_2839,contig_2932,contig_3059,contig_3115,contig_3270,contig_3715,contig_3784,contig_3839,contig_3848,contig_3884,contig_4119,contig_4195,contig_4528,contig_4583,contig_47…
C	Energy production and conversion	330	First_Contig39,First_Contig296,First_Contig575,First_Contig1123,First_Contig1526,First_Contig1557,First_Contig1667,contig_14,contig_108,contig_140,contig_194,contig_207,contig_248,contig_257,contig_282,contig_296,contig_305,contig_329,contig_343,contig_346,contig_387,contig_412,contig_454,contig_455,contig_458,contig_466,contig_556,contig_566,contig_590,contig_591,contig_686,contig_716,contig_850…
L	Replication, recombination and repair	325	First_Contig246,First_Contig406,First_Contig616,First_Contig1233,First_Contig1463,First_Contig1814,First_Contig1862,contig_70,contig_117,contig_208,contig_645,contig_688,contig_1184,contig_1185,contig_1503,contig_1627,contig_1716,contig_2155,contig_2316,contig_2453,contig_2467,contig_3207,contig_3750,contig_4073,contig_4120,contig_4577,contig_4647,contig_4731,contig_4810,contig_4838,contig_5220,c…
A	RNA processing and modification	443	First_Contig132,First_Contig1012,First_Contig1361,contig_253,contig_568,contig_617,contig_621,contig_711,contig_715,contig_775,contig_822,contig_898,contig_1009,contig_1016,contig_1049,contig_1104,contig_1291,contig_1323,contig_1365,contig_1424,contig_1425,contig_1497,contig_1505,contig_1589,contig_1629,contig_1652,contig_1813,contig_1864,contig_1921,contig_1944,contig_2037,contig_2188,contig_237…
J	Translation, ribosomal structure and biogenesis	425	First_Contig3,First_Contig75,First_Contig453,First_Contig497,First_Contig982,First_Contig1469,contig_55,contig_77,contig_79,contig_102,contig_164,contig_176,contig_222,contig_232,contig_249,contig_295,contig_347,contig_460,contig_498,contig_581,contig_630,contig_710,contig_779,contig_789,contig_800,contig_892,contig_916,contig_918,contig_929,contig_978,contig_990,contig_1012,contig_1036,contig_10…
O	Posttranslational modification, protein turnover, chaperones	1205	First_Contig9,First_Contig23,First_Contig87,First_Contig112,First_Contig132,First_Contig169,First_Contig264,First_Contig281,First_Contig297,First_Contig321,First_Contig342,First_Contig464,First_Contig561,First_Contig1102,First_Contig1157,First_Contig1200,First_Contig1326,First_Contig1894,First_Contig2167,contig_20,contig_22,contig_42,contig_63,contig_75,contig_163,contig_174,contig_180,contig_181…
W	Extracellular structures	278	First_Contig149,First_Contig518,contig_24,contig_148,contig_366,contig_406,contig_823,contig_998,contig_1106,contig_1155,contig_1229,contig_1293,contig_1504,contig_1571,contig_1594,contig_1606,contig_1882,contig_2013,contig_2014,contig_2016,contig_2031,contig_2200,contig_2232,contig_2239,contig_2637,contig_2759,contig_2800,contig_2839,contig_3001,contig_3051,contig_3102,contig_3200,contig_3570,co…
P	Inorganic ion transport and metabolism	461	Second_Contig19,First_Contig54,First_Contig1221,First_Contig1660,First_Contig1668,First_Contig1706,First_Contig1882,First_Contig2172,contig_82,contig_147,contig_168,contig_187,contig_234,contig_586,contig_704,contig_753,contig_758,contig_936,contig_969,contig_1030,contig_1102,contig_1235,contig_1239,contig_1342,contig_1369,contig_1409,contig_1428,contig_1438,contig_1536,contig_1705,contig_1990,co…
B	Chromatin structure and dynamics	199	First_Contig132,First_Contig527,contig_508,contig_575,contig_707,contig_859,contig_1008,contig_1022,contig_1164,contig_1410,contig_1715,contig_1767,contig_1948,contig_1969,contig_2025,contig_2196,contig_2929,contig_3207,contig_3210,contig_3779,contig_3818,contig_3940,contig_4088,contig_4192,contig_4274,contig_4324,contig_4348,contig_4749,contig_5381,contig_5428,contig_5663,contig_5886,contig_6046…
H	Coenzyme transport and metabolism	129	First_Contig133,First_Contig340,First_Contig425,First_Contig1780,contig_114,contig_161,contig_210,contig_643,contig_1005,contig_2282,contig_2328,contig_2509,contig_2544,contig_2818,contig_2934,contig_3177,contig_3605,contig_3835,contig_3972,contig_4426,contig_4566,contig_5274,contig_5386,contig_5722,contig_5859,contig_6108,contig_7226,contig_7228,contig_7458,contig_7753,contig_7800,contig_8015,co…
D	Cell cycle control, cell division, chromosome partitioning	316	First_Contig211,First_Contig527,First_Contig1035,First_Contig1862,First_Contig2167,contig_32,contig_205,contig_331,contig_452,contig_642,contig_648,contig_928,contig_1156,contig_1175,contig_1212,contig_1500,contig_1525,contig_1690,contig_2025,contig_2196,contig_2226,contig_2367,contig_2381,contig_2510,contig_2821,contig_2938,contig_2998,contig_3042,contig_3112,contig_3207,contig_3308,contig_3407,…
R	General function prediction only	2052	First_Contig26,First_Contig29,First_Contig32,First_Contig48,First_Contig94,First_Contig111,First_Contig127,First_Contig323,First_Contig445,First_Contig504,First_Contig569,First_Contig718,First_Contig749,First_Contig831,First_Contig884,First_Contig1005,First_Contig1062,First_Contig1072,First_Contig1108,First_Contig1535,First_Contig1544,First_Contig1683,First_Contig1712,First_Contig1735,First_Conti…
I	Lipid transport and metabolism	525	First_Contig10,First_Contig139,First_Contig504,First_Contig540,First_Contig632,First_Contig770,First_Contig818,First_Contig1131,First_Contig1385,First_Contig1539,First_Contig1735,contig_20,contig_175,contig_188,contig_215,contig_285,contig_302,contig_328,contig_376,contig_480,contig_535,contig_577,contig_760,contig_849,contig_1058,contig_1071,contig_1078,contig_1137,contig_1180,contig_1201,contig…
G	Carbohydrate transport and metabolism	624	Second_Contig9,First_Contig30,First_Contig50,First_Contig163,First_Contig166,First_Contig192,First_Contig204,First_Contig294,First_Contig440,First_Contig531,First_Contig2192,contig_9,contig_28,contig_29,contig_69,contig_115,contig_150,contig_193,contig_219,contig_256,contig_302,contig_306,contig_345,contig_489,contig_512,contig_513,contig_514,contig_550,contig_579,contig_602,contig_634,contig_636…
U	Intracellular trafficking, secretion, and vesicular transport	580	Second_Contig30,First_Contig55,First_Contig475,First_Contig509,First_Contig597,contig_18,contig_87,contig_106,contig_123,contig_315,contig_352,contig_391,contig_481,contig_488,contig_499,contig_518,contig_589,contig_612,contig_616,contig_620,contig_684,contig_685,contig_714,contig_774,contig_806,contig_824,contig_882,contig_928,contig_1075,contig_1082,contig_1141,contig_1150,contig_1165,contig_12…
