# Supplementary material for: Comparative profiling of hepatopancreas transcriptomes in satiated and starving Pomacea canaliculata
Source: BMC Genet. 2017 Feb 22;18:18. doi: 10.1186/s12863-017-0485-7 (PMC5322654; doi:10.1186/s12863-017-0485-7)
Supplement: Additional file 6: Table S6. — Statistical analysis of the GO functional enrichment of DEGs. (XLS 30 kb) [file 12863_2017_485_MOESM6_ESM.xls]

## Sheet: Supplementary table 6
Additional file 6: Table S6 Statistical analysis of the GO functional enrichment of DEGs.
GO_ID	GO_term	TYPE	DIFF_GENE_IN_GO	UP_GENE	DOWN_GENE	ALL_DIFF_GENE_IN_ALL_GO	ALL_GENE_IN_GO	ALL_GENE_IN_ALL_GO	UP_GENE_list	DWON_GENE_list	P-VALUE	FDR
GO:0005975	carbohydrate metabolic process	biological_process	27	21	6	194	172	6635	contig_1325,contig_6437,contig_8002,contig_890,contig_8719,contig_10465,contig_576,contig_2881,contig_713,First_Contig204,contig_4652,contig_12254,contig_896,contig_2150,contig_14087,contig_2265,contig_6717,contig_8505,contig_3668,contig_4457,contig_1714,	contig_236,contig_2532,contig_186,contig_237,contig_16406,contig_4793,	1.02E-11	1.99E-09
GO:0004553	hydrolase activity, hydrolyzing O-glycosyl compounds	molecular_function	22	16	6	194	115	6635	contig_1325,contig_6437,contig_8002,contig_890,contig_576,contig_2881,contig_713,First_Contig204,contig_12254,contig_896,contig_14087,contig_6717,contig_8505,contig_3668,contig_4457,contig_1714,	contig_236,contig_2532,contig_186,contig_237,contig_16406,contig_4793,	2.08E-11	2.01E-09
GO:0055114	oxidation-reduction process	biological_process	45	29	16	194	477	6635	contig_716,contig_3225,contig_1342,contig_4736,contig_3163,contig_12040,contig_5541,First_Contig142,contig_3162,contig_1928,contig_534,contig_9346,contig_10465,contig_5124,contig_9160,contig_3976,contig_1840,contig_14962,contig_590,contig_1768,contig_6799,contig_8697,contig_1631,contig_790,contig_108,contig_12042,contig_22,contig_791,contig_849,	contig_24662,contig_37247,contig_1890,contig_248,contig_5956,contig_17543,contig_14192,contig_13819,contig_4011,contig_4936,contig_1472,contig_11392,contig_11555,contig_1609,contig_183,contig_21664,	5.83E-11	3.77E-09
GO:0008152	metabolic process	biological_process	38	28	10	194	426	6635	contig_10411,contig_1615,contig_1987,contig_546,contig_547,contig_890,contig_296,contig_3004,contig_576,contig_2341,contig_713,contig_9160,contig_14962,contig_6631,contig_7634,contig_896,contig_14087,contig_6799,contig_6717,contig_14847,contig_1631,contig_3668,contig_9011,contig_4457,contig_17482,contig_2368,contig_8328,contig_849,	contig_11992,contig_17472,contig_20882,contig_2532,contig_12019,contig_12807,contig_21723,contig_20042,contig_12808,contig_411,	6.64E-09	3.22E-07
GO:0016491	oxidoreductase activity	molecular_function	34	24	10	194	359	6635	contig_716,contig_3225,contig_1342,contig_4736,contig_3163,contig_12040,First_Contig142,contig_3162,contig_207,contig_1928,contig_10465,contig_9160,contig_3976,contig_1840,contig_14962,contig_590,contig_1768,contig_6799,contig_8697,contig_1631,contig_108,contig_12042,contig_22,contig_849,	contig_24662,contig_37247,contig_1890,contig_248,contig_5956,contig_14192,contig_4936,contig_1472,contig_11555,contig_21664,	9.51E-09	3.69E-07
GO:0006213	pyrimidine nucleoside metabolic process	biological_process	5	0	5	194	5	6635	-	contig_11992,contig_12019,contig_12807,contig_20042,contig_12808,	4.29E-07	1.39E-05
GO:0006206	pyrimidine nucleobase metabolic process	biological_process	5	0	5	194	5	6635	-	contig_11992,contig_12019,contig_12807,contig_20042,contig_12808,	4.29E-07	1.39E-05
GO:0016763	transferase activity, transferring pentosyl groups	molecular_function	5	0	5	194	5	6635	-	contig_11992,contig_12019,contig_12807,contig_20042,contig_12808,	4.29E-07	1.39E-05
GO:0004645	phosphorylase activity	molecular_function	5	0	5	194	5	6635	-	contig_11992,contig_12019,contig_12807,contig_20042,contig_12808,	4.29E-07	1.39E-05
GO:0016154	pyrimidine-nucleoside phosphorylase activity	molecular_function	5	0	5	194	5	6635	-	contig_11992,contig_12019,contig_12807,contig_20042,contig_12808,	4.29E-07	1.39E-05
GO:0070469	respiratory chain	cellular_component	6	3	3	194	10	6635	contig_716,contig_207,contig_108,	contig_1890,contig_4936,contig_1472,	4.52E-07	7.97E-06
GO:0005524	ATP binding	molecular_function	2	1	1	194	711	6635	First_Contig98,	contig_1609,	5.54E-07	8.96E-06
GO:0022900	electron transport chain	biological_process	6	3	3	194	12	6635	contig_716,contig_207,contig_108,	contig_1890,contig_4936,contig_1472,	1.11E-06	1.66E-05
GO:0008137	NADH dehydrogenase (ubiquinone) activity	molecular_function	5	2	3	194	8	6635	contig_716,contig_108,	contig_1890,contig_248,contig_4936,	2.59E-06	3.59E-05
GO:0042773	ATP synthesis coupled electron transport	biological_process	4	2	2	194	4	6635	contig_716,contig_108,	contig_1890,contig_4936,	4.24E-06	5.48E-05
GO:0006098	pentose-phosphate shunt	biological_process	4	4	0	194	5	6635	contig_4736,contig_10465,contig_2150,contig_2265,	-	8.27E-06	0.0001003192
GO:0005739	mitochondrion	cellular_component	10	5	5	194	64	6635	contig_716,contig_296,contig_207,contig_346,contig_108,	contig_1890,contig_248,contig_4936,contig_1472,contig_1402,	1.78E-05	0.0002030624
GO:0030234	enzyme regulator activity	molecular_function	4	4	0	194	8	6635	contig_1536,contig_3664,contig_3663,contig_704,	-	3.93E-05	0.0004239626
GO:0003723	RNA binding	molecular_function	3	0	3	194	614	6635	-	contig_10244,contig_42974,contig_7502,	4.27E-05	0.000436279
GO:0004867	serine-type endopeptidase inhibitor activity	molecular_function	8	5	3	194	46	6635	contig_7808,contig_18729,contig_3053,contig_3052,contig_10307,	contig_163,contig_181,contig_180,	4.69E-05	0.0004550357
GO:0003676	nucleic acid binding	molecular_function	4	2	2	194	673	6635	contig_5807,contig_3049,	contig_20882,contig_13819,	5.15E-05	0.0004759963
GO:0050790	regulation of catalytic activity	biological_process	4	4	0	194	9	6635	contig_1536,contig_3664,contig_3663,contig_704,	-	5.98E-05	0.0005268868
GO:0009253	peptidoglycan catabolic process	biological_process	3	0	3	194	4	6635	-	contig_43001,contig_5321,contig_20715,	8.32E-05	0.0007016227
GO:0016798	hydrolase activity, acting on glycosyl bonds	molecular_function	10	8	2	194	79	6635	contig_890,contig_576,contig_713,contig_896,contig_14087,contig_6717,contig_3668,contig_4457,	contig_2532,contig_411,	0.0001023561	0.0008273781
GO:0004364	glutathione transferase activity	molecular_function	4	4	0	194	11	6635	contig_1615,contig_546,contig_547,contig_9011,	-	0.0001243049	0.0009646063
GO:0022904	respiratory electron transport chain	biological_process	3	2	1	194	5	6635	contig_207,contig_346,	contig_1402,	0.0001463382	0.0010919082
GO:0003824	catalytic activity	molecular_function	31	24	7	194	509	6635	contig_1325,contig_6437,contig_8002,contig_3004,contig_8719,contig_576,contig_2341,contig_2881,First_Contig204,contig_4652,contig_12254,contig_6631,contig_7634,contig_2150,contig_6717,contig_8505,contig_14847,First_Contig307,contig_3668,contig_1160,contig_17482,contig_1714,contig_2368,contig_8328,	contig_843,contig_13990,contig_20882,contig_2532,contig_4002,contig_21723,contig_6966,	0.000213239	0.0015321619
GO:0005622	intracellular	cellular_component	4	3	1	194	607	6635	contig_12402,contig_5807,contig_3049,	contig_17932,	0.0002345495	0.0016250927
GO:0030246	carbohydrate binding	molecular_function	14	9	5	194	163	6635	contig_1325,contig_18041,contig_6437,contig_8002,First_Contig204,contig_12254,contig_8505,contig_1277,contig_1714,	contig_1278,contig_1303,contig_6266,contig_2833,contig_5813,	0.0003872475	0.0025905522
GO:0006030	chitin metabolic process	biological_process	7	5	2	194	49	6635	contig_625,contig_13445,contig_16303,contig_626,contig_632,	contig_1443,contig_1482,	0.0004045847	0.0026163143
GO:0008061	chitin binding	molecular_function	7	5	2	194	49	6635	contig_625,contig_13445,contig_16303,contig_626,contig_632,	contig_1443,contig_1482,	0.0004045847	0.0030188242
GO:0009055	electron carrier activity	molecular_function	12	4	8	194	131	6635	contig_207,contig_9346,contig_1840,contig_889,	contig_24662,contig_37247,contig_5956,contig_17543,contig_14192,contig_13819,contig_1472,contig_21664,	0.0005164231	0.003130815
GO:0003964	RNA-directed DNA polymerase activity	molecular_function	3	0	3	194	497	6635	-	contig_10244,contig_42974,contig_7502,	0.0006901793	0.0040574177
GO:0016705	oxidoreductase activity, acting on paired donors, with incorporation or reduction of molecular oxygen	molecular_function	9	2	7	194	85	6635	contig_9346,contig_1840,	contig_24662,contig_37247,contig_5956,contig_17543,contig_14192,contig_13819,contig_21664,	0.0007659719	0.0043705453
GO:0006278	RNA-dependent DNA replication	biological_process	3	0	3	194	489	6635	-	contig_10244,contig_42974,contig_7502,	0.0008310159	0.0046062025
GO:0005576	extracellular region	cellular_component	13	9	4	194	157	6635	contig_625,contig_13445,contig_18729,contig_16303,contig_3514,First_Contig47,contig_626,contig_632,contig_3800,	contig_1443,contig_17116,contig_1482,contig_25096,	0.0008353032	0.004501356
GO:0003796	lysozyme activity	molecular_function	2	0	2	194	3	6635	-	contig_43001,contig_20715,	0.0008597567	0.0045079137
GO:0005743	mitochondrial inner membrane	cellular_component	4	2	2	194	19	6635	contig_716,contig_108,	contig_1890,contig_1472,	0.001000624	0.0051084488
GO:0006066	alcohol metabolic process	biological_process	3	2	1	194	10	6635	contig_5124,contig_3976,	contig_183,	0.0010371688	0.0051592501
GO:0005634	nucleus	cellular_component	1	0	1	194	344	6635	-	contig_23021,	0.0010384938	0.0050366948
GO:0008812	choline dehydrogenase activity	molecular_function	3	2	1	194	11	6635	contig_5124,contig_3976,	contig_183,	0.0013824969	0.0065415705
GO:0045493	xylan catabolic process	biological_process	3	2	1	194	11	6635	contig_6717,contig_3668,	contig_2532,	0.0013824969	0.0074501219
GO:0019646	aerobic electron transport chain	biological_process	2	1	1	194	4	6635	contig_346,	contig_1402,	0.0014726578	0.006644084
GO:0006120	mitochondrial electron transport, NADH to ubiquinone	biological_process	2	1	1	194	4	6635	contig_108,	contig_4936,	0.0014726578	0.007721503
GO:0015002	heme-copper terminal oxidase activity	molecular_function	2	1	1	194	4	6635	contig_346,	contig_1402,	0.0014726578	0.007721503
GO:0016614	oxidoreductase activity, acting on CH-OH group of donors	molecular_function	6	5	1	194	49	6635	contig_5541,contig_5124,contig_3976,contig_790,contig_791,	contig_183,	0.0020439146	0.0086199878
GO:0020037	heme binding	molecular_function	10	2	8	194	116	6635	contig_9346,contig_1840,	contig_24662,contig_37247,contig_5956,contig_17543,contig_14192,contig_13819,contig_1472,contig_21664,	0.0021060798	0.0086931805
GO:0004129	cytochrome-c oxidase activity	molecular_function	3	1	2	194	13	6635	contig_346,	contig_1472,contig_1402,	0.0023034116	0.0093096221
GO:0016998	cell wall macromolecule catabolic process	biological_process	2	0	2	194	5	6635	-	contig_43001,contig_20715,	0.0023063432	0.0091312365
GO:0005506	iron ion binding	molecular_function	11	3	8	194	137	6635	contig_534,contig_9346,contig_1840,	contig_24662,contig_37247,contig_5956,contig_17543,contig_14192,contig_13819,contig_1472,contig_21664,	0.0024106396	0.0093532816
GO:0008484	sulfuric ester hydrolase activity	molecular_function	5	5	0	194	38	6635	contig_3004,contig_2341,contig_6631,contig_7634,contig_8328,	-	0.0029363463	0.0111696311
GO:0000166	nucleotide binding	molecular_function	11	11	0	194	858	6635	contig_3225,contig_4736,contig_3163,contig_3162,contig_1928,contig_10465,First_Contig98,contig_9160,contig_1768,contig_6799,contig_849,	-	0.0029781981	0.0111109697
GO:0005615	extracellular space	cellular_component	5	3	2	194	40	6635	contig_3514,First_Contig47,contig_3800,	contig_17116,contig_50,	0.0037129101	0.0135906522
GO:0005581	collagen	cellular_component	5	4	1	194	41	6635	contig_16303,contig_761,contig_632,contig_11004,	contig_13754,	0.0041549828	0.0149271603
GO:0004344	glucose dehydrogenase activity	molecular_function	1	1	0	194	1	6635	contig_3976,	-	0.0047504699	0.0167562028
GO:0006559	L-phenylalanine catabolic process	biological_process	1	0	1	194	1	6635	-	contig_4011,	0.0047504699	0.0196083224
GO:0009032	thymidine phosphorylase activity	molecular_function	1	0	1	194	1	6635	-	contig_12807,	0.0047504699	0.0196083224
GO:0009751	response to salicylic acid stimulus	biological_process	1	0	1	194	1	6635	-	contig_25096,	0.0047504699	0.0196083224
GO:0008347	glial cell migration	biological_process	1	1	0	194	1	6635	contig_3861,	-	0.0047504699	0.0196083224
GO:0009753	response to jasmonic acid stimulus	biological_process	1	0	1	194	1	6635	-	contig_25096,	0.0047504699	0.0196083224
GO:0009627	systemic acquired resistance	biological_process	1	0	1	194	1	6635	-	contig_25096,	0.0047504699	0.0196083224
GO:0044260	cellular macromolecule metabolic process	biological_process	1	0	1	194	1	6635	-	contig_5106,	0.0047504699	0.0196083224
GO:0004345	glucose-6-phosphate dehydrogenase activity	molecular_function	1	1	0	194	1	6635	contig_10465,	-	0.0047504699	0.0196083224
GO:0046950	cellular ketone body metabolic process	biological_process	1	1	0	194	1	6635	contig_296,	-	0.0047504699	0.0196083224
GO:0048678	response to axon injury	biological_process	1	1	0	194	1	6635	contig_3861,	-	0.0047504699	0.0196083224
GO:0042732	D-xylose metabolic process	biological_process	1	1	0	194	1	6635	contig_2265,	-	0.0047504699	0.0196083224
GO:0031104	dendrite regeneration	biological_process	1	1	0	194	1	6635	contig_3861,	-	0.0047504699	0.0196083224
GO:0004642	phosphoribosylformylglycinamidine synthase activity	molecular_function	1	0	1	194	1	6635	-	contig_13990,	0.0047504699	0.0196083224
GO:0042182	ketone catabolic process	biological_process	1	1	0	194	1	6635	contig_296,	-	0.0047504699	0.0196083224
GO:0050113	inositol oxygenase activity	molecular_function	1	1	0	194	1	6635	contig_534,	-	0.0047504699	0.0196083224
GO:0010266	response to vitamin B1	biological_process	1	0	1	194	1	6635	-	contig_25096,	0.0047504699	0.0196083224
GO:0001764	neuron migration	biological_process	1	1	0	194	1	6635	contig_3861,	-	0.0047504699	0.0196083224
GO:0019310	inositol catabolic process	biological_process	1	1	0	194	1	6635	contig_534,	-	0.0047504699	0.0196083224
GO:0004411	homogentisate 1,2-dioxygenase activity	molecular_function	1	0	1	194	1	6635	-	contig_4011,	0.0047504699	0.0196083224
GO:0006570	tyrosine metabolic process	biological_process	1	0	1	194	1	6635	-	contig_4011,	0.0047504699	0.0196083224
GO:0009723	response to ethylene stimulus	biological_process	1	0	1	194	1	6635	-	contig_25096,	0.0047504699	0.0196083224
GO:0008745	N-acetylmuramoyl-L-alanine amidase activity	molecular_function	1	0	1	194	1	6635	-	contig_5321,	0.0047504699	0.0196083224
GO:0008260	3-oxoacid CoA-transferase activity	molecular_function	1	1	0	194	1	6635	contig_296,	-	0.0047504699	0.0196083224
GO:0005618	cell wall	cellular_component	1	0	1	194	1	6635	-	contig_25096,	0.0047504699	0.0196083224
GO:0046952	ketone body catabolic process	biological_process	1	1	0	194	1	6635	contig_296,	-	0.0047504699	0.0196083224
GO:0007411	axon guidance	biological_process	1	1	0	194	1	6635	contig_3861,	-	0.0047504699	0.0196083224
GO:0008410	CoA-transferase activity	molecular_function	1	1	0	194	1	6635	contig_296,	-	0.0047504699	0.0196083224
GO:0004801	sedoheptulose-7-phosphate:D-glyceraldehyde-3-phosphate glyceronetransferase activity	molecular_function	1	1	0	194	1	6635	contig_2150,	-	0.0047504699	0.0196083224
GO:0009045	xylose isomerase activity	molecular_function	1	1	0	194	1	6635	contig_2265,	-	0.0047504699	0.0196083224
GO:0008270	zinc ion binding	molecular_function	10	7	3	194	764	6635	contig_3225,contig_3163,contig_3162,contig_1928,contig_12402,contig_5807,contig_1768,	contig_13819,contig_6931,contig_5321,	0.0063542989	0.0145027529
GO:0005319	lipid transporter activity	molecular_function	2	1	1	194	9	6635	contig_139,	contig_5015,	0.0083196974	0.0187676895
GO:0003868	4-hydroxyphenylpyruvate dioxygenase activity	molecular_function	1	0	1	194	2	6635	-	contig_1609,	0.0093214372	0.0207857334
GO:0080130	L-phenylalanine:2-oxoglutarate aminotransferase activity	molecular_function	1	1	0	194	2	6635	contig_1160,	-	0.0093214372	0.0361671762
GO:0006119	oxidative phosphorylation	biological_process	1	0	1	194	2	6635	-	contig_1472,	0.0093214372	0.0361671762
GO:0004616	phosphogluconate dehydrogenase (decarboxylating) activity	molecular_function	1	1	0	194	2	6635	contig_4736,	-	0.0093214372	0.0361671762
GO:0031966	mitochondrial membrane	cellular_component	1	0	1	194	2	6635	-	contig_4936,	0.0093214372	0.0361671762
GO:0004857	enzyme inhibitor activity	molecular_function	1	1	0	194	2	6635	contig_18729,	-	0.0093214372	0.0361671762
GO:0031175	neuron projection development	biological_process	1	1	0	194	2	6635	contig_3861,	-	0.0093214372	0.0361671762
GO:0016701	oxidoreductase activity, acting on single donors with incorporation of molecular oxygen	molecular_function	1	0	1	194	2	6635	-	contig_1609,	0.0093214372	0.0361671762
GO:0004069	L-aspartate:2-oxoglutarate aminotransferase activity	molecular_function	1	1	0	194	2	6635	contig_1160,	-	0.0093214372	0.0361671762
GO:0009060	aerobic respiration	biological_process	1	0	1	194	2	6635	-	contig_1472,	0.0093214372	0.0361671762
GO:0010951	negative regulation of endopeptidase activity	biological_process	4	3	1	194	34	6635	contig_3514,First_Contig47,contig_3800,	contig_17116,	0.0095286807	0.0190573614
GO:0004866	endopeptidase inhibitor activity	molecular_function	4	3	1	194	34	6635	contig_3514,First_Contig47,contig_3800,	contig_17116,	0.0095286807	0.036246354
GO:0006869	lipid transport	biological_process	2	1	1	194	10	6635	contig_139,	contig_5015,	0.0105882347	0.0207486619
GO:0016772	transferase activity, transferring phosphorus-containing groups	molecular_function	1	1	0	194	250	6635	contig_8070,	-	0.0117377064	0.0227711504
GO:0006006	glucose metabolic process	biological_process	1	1	0	194	3	6635	contig_10465,	-	0.0152429226	0.029278485
GO:0016780	phosphotransferase activity, for other substituted phosphate groups	molecular_function	1	1	0	194	3	6635	First_Contig307,	-	0.0152429226	0.0547616108
GO:0003678	DNA helicase activity	molecular_function	1	0	1	194	3	6635	-	contig_1609,	0.0152429226	0.0547616108
GO:0006189	'de novo' IMP biosynthetic process	biological_process	1	0	1	194	3	6635	-	contig_13990,	0.0152429226	0.0547616108
GO:0006355	regulation of transcription, DNA-dependent	biological_process	1	0	1	194	238	6635	-	contig_23021,	0.0158918829	0.0293621456
GO:0010466	negative regulation of peptidase activity	biological_process	2	1	1	194	12	6635	contig_18729,	contig_18298,	0.0161457143	0.0295497036
GO:0030414	peptidase inhibitor activity	molecular_function	2	1	1	194	12	6635	contig_18729,	contig_18298,	0.0161457143	0.0559333675
GO:0016787	hydrolase activity	molecular_function	24	17	7	194	494	6635	contig_1152,contig_4692,contig_1343,contig_890,contig_1344,contig_576,First_Contig127,contig_713,contig_876,contig_2165,contig_896,contig_14087,contig_1129,contig_6717,contig_3668,contig_4457,contig_9976,	contig_17472,contig_843,contig_2532,contig_4002,contig_5106,contig_3865,contig_411,	0.0165620729	0.0297503903
GO:0031012	extracellular matrix	cellular_component	2	1	1	194	13	6635	contig_3861,	contig_50,	0.0194558267	0.0346278016
GO:0032508	DNA duplex unwinding	biological_process	1	0	1	194	4	6635	-	contig_1609,	0.0224345055	0.0395663097
GO:0006810	transport	biological_process	2	1	1	194	277	6635	contig_5144,	contig_58053,	0.0266502516	0.0465779172
GO:0050661	NADP binding	molecular_function	2	2	0	194	15	6635	contig_4736,contig_10465,	-	0.0271785937	0.0470772069
GO:0005604	basement membrane	cellular_component	1	1	0	194	5	6635	contig_3861,	-	0.0308192446	0.0529109155
GO:0004104	cholinesterase activity	molecular_function	1	1	0	194	5	6635	contig_1344,	-	0.0308192446	0.0964344105
GO:0008241	peptidyl-dipeptidase activity	molecular_function	1	0	1	194	5	6635	-	contig_11268,	0.0308192446	0.0964344105
GO:0051920	peroxiredoxin activity	molecular_function	1	1	0	194	5	6635	contig_22,	-	0.0308192446	0.0964344105
GO:0008654	phospholipid biosynthetic process	biological_process	1	1	0	194	5	6635	First_Contig307,	-	0.0308192446	0.0964344105
GO:0016757	transferase activity, transferring glycosyl groups	molecular_function	5	0	5	194	65	6635	-	contig_11992,contig_12019,contig_12807,contig_20042,contig_12808,	0.0312421849	0.05136427
GO:0005201	extracellular matrix structural constituent	molecular_function	2	1	1	194	16	6635	contig_11004,	contig_6407,	0.0316024021	0.0515198824
GO:0004497	monooxygenase activity	molecular_function	6	1	5	194	85	6635	contig_1840,	contig_24662,contig_37247,contig_5956,contig_14192,contig_21664,	0.0321046692	0.0519025485
GO:0008236	serine-type peptidase activity	molecular_function	3	0	3	194	31	6635	-	contig_843,contig_4002,contig_5106,	0.0338124932	0.054211766
GO:0016021	integral to membrane	cellular_component	12	6	6	194	741	6635	contig_716,contig_5887,contig_207,contig_346,contig_3909,contig_108,	contig_1890,contig_248,contig_4936,contig_1472,contig_1402,contig_6966,	0.0375850998	0.0597664702
GO:0009072	aromatic amino acid family metabolic process	biological_process	1	0	1	194	6	6635	-	contig_1609,	0.040323545	0.0635997377
GO:0016209	antioxidant activity	molecular_function	1	1	0	194	6	6635	contig_22,	-	0.040323545	0.1150407021
GO:0006520	cellular amino acid metabolic process	biological_process	1	1	0	194	6	6635	contig_1160,	-	0.040323545	0.1150407021
GO:0016810	hydrolase activity, acting on carbon-nitrogen (but not peptide) bonds	molecular_function	2	2	0	194	18	6635	contig_8719,contig_4652,	-	0.0415921243	0.0640386676
GO:0006662	glycerol ether metabolic process	biological_process	1	1	0	194	7	6635	contig_889,	-	0.0508770306	0.0777176687
GO:0050660	flavin adenine dinucleotide binding	molecular_function	5	4	1	194	77	6635	contig_5124,contig_3976,contig_790,contig_791,	contig_183,	0.0620485929	0.0940423985
GO:0008199	ferric iron binding	molecular_function	1	1	0	194	8	6635	contig_1342,	-	0.0624124199	0.0938605384
GO:0046914	transition metal ion binding	molecular_function	1	1	0	194	8	6635	contig_1342,	-	0.0624124199	0.1681667979
GO:0008810	cellulase activity	molecular_function	1	0	1	194	8	6635	-	contig_411,	0.0624124199	0.1681667979
GO:0006879	cellular iron ion homeostasis	biological_process	1	1	0	194	8	6635	contig_1342,	-	0.0624124199	0.1681667979
GO:0006826	iron ion transport	biological_process	1	1	0	194	8	6635	contig_1342,	-	0.0624124199	0.1681667979
GO:0055085	transmembrane transport	biological_process	2	2	0	194	235	6635	contig_5887,contig_5144,	-	0.0673404638	0.0974929103
GO:0031176	endo-1,4-beta-xylanase activity	molecular_function	1	1	0	194	10	6635	contig_576,	-	0.0881745496	0.1267100935
GO:0008289	lipid binding	molecular_function	1	0	1	194	10	6635	-	contig_58053,	0.0881745496	0.2311603058
GO:0016849	phosphorus-oxygen lyase activity	molecular_function	2	2	0	194	25	6635	contig_1431,contig_2559,	-	0.0885410664	0.1253793203
GO:0009190	cyclic nucleotide biosynthetic process	biological_process	2	2	0	194	25	6635	contig_1431,contig_2559,	-	0.0885410664	0.229026225
GO:0004252	serine-type endopeptidase activity	molecular_function	3	0	3	194	46	6635	-	contig_843,contig_4002,contig_6966,	0.1068366922	0.1491102035
GO:0003700	sequence-specific DNA binding transcription factor activity	molecular_function	1	0	1	194	159	6635	-	contig_23021,	0.1102470651	0.1527709331
GO:0005578	proteinaceous extracellular matrix	cellular_component	2	1	1	194	28	6635	contig_3861,	contig_6407,	0.1141838552	0.1571040277
GO:0016747	transferase activity, transferring acyl groups other than amino-acyl groups	molecular_function	1	0	1	194	12	6635	-	contig_28189,	0.1171291659	0.1600215366
GO:0008408	3'-5' exonuclease activity	molecular_function	1	1	0	194	12	6635	contig_3049,	-	0.1171291659	0.287633648
GO:0050662	coenzyme binding	molecular_function	1	1	0	194	12	6635	contig_4736,	-	0.1171291659	0.287633648
GO:0005509	calcium ion binding	molecular_function	14	9	5	194	321	6635	contig_3861,contig_1536,contig_528,contig_25,contig_3664,contig_3663,contig_12977,contig_2550,contig_704,	contig_152,contig_13809,contig_6407,contig_283,contig_5656,	0.1183452568	0.1583377919
GO:0016020	membrane	cellular_component	17	8	9	194	852	6635	contig_716,contig_14061,contig_207,contig_5144,contig_346,contig_5302,First_Contig307,contig_108,	contig_1890,contig_248,contig_21040,contig_4936,contig_1472,contig_1402,contig_5656,contig_11268,contig_5781,	0.1290328639	0.1714546274
GO:0016459	myosin complex	cellular_component	1	1	0	194	13	6635	contig_1534,	-	0.1326650816	0.1750818083
GO:0003774	motor activity	molecular_function	1	1	0	194	13	6635	contig_1534,	-	0.1326650816	0.3138661686
GO:0016702	oxidoreductase activity, acting on single donors with incorporation of molecular oxygen, incorporation of two atoms of oxygen	molecular_function	1	0	1	194	14	6635	-	contig_1609,	0.1488378323	0.1937888554
GO:0015035	protein disulfide oxidoreductase activity	molecular_function	1	1	0	194	14	6635	contig_889,	-	0.1488378323	0.3478860176
GO:0051301	cell division	biological_process	1	0	1	194	16	6635	-	contig_20882,	0.1829012103	0.2349856609
GO:0016616	oxidoreductase activity, acting on the CH-OH group of donors, NAD or NADP as acceptor	molecular_function	1	1	0	194	16	6635	contig_4736,	-	0.1829012103	0.4224146999
GO:0016032	viral reproduction	biological_process	1	0	1	194	17	6635	-	contig_23021,	0.2007010701	0.2544837098
GO:0005525	GTP binding	molecular_function	2	1	1	194	182	6635	contig_12402,	contig_19286,	0.2027322582	0.2553899876
GO:0008233	peptidase activity	molecular_function	6	0	6	194	133	6635	-	contig_843,contig_163,contig_4002,contig_181,contig_180,contig_6966,	0.2105829358	0.2635683196
GO:0004197	cysteine-type endopeptidase activity	molecular_function	1	1	0	194	18	6635	contig_368,	-	0.2189560556	0.272291505
GO:0008483	transaminase activity	molecular_function	1	1	0	194	18	6635	contig_1160,	-	0.2189560556	0.482698577
GO:0004527	exonuclease activity	molecular_function	1	1	0	194	18	6635	contig_3049,	-	0.2189560556	0.482698577
GO:0004519	endonuclease activity	molecular_function	2	0	2	194	174	6635	-	contig_10244,contig_7502,	0.2374149944	0.2896761566
GO:0030247	polysaccharide binding	molecular_function	1	1	0	194	19	6635	contig_6437,	-	0.237625943	0.2881214559
GO:0006508	proteolysis	biological_process	9	1	8	194	220	6635	contig_368,	contig_843,contig_163,contig_4002,contig_5106,contig_181,contig_11268,contig_180,contig_6966,	0.2448848587	0.2950786496
GO:0004601	peroxidase activity	molecular_function	1	1	0	194	20	6635	contig_22,	-	0.256672427	0.3073731533
GO:0009058	biosynthetic process	biological_process	2	2	0	194	41	6635	First_Contig307,contig_1160,	-	0.2581341977	0.3072272046
GO:0045454	cell redox homeostasis	biological_process	1	1	0	194	22	6635	contig_889,	-	0.2957510958	0.349851906
GO:0006915	apoptotic process	biological_process	1	0	1	194	23	6635	-	contig_20882,	0.3157155851	0.3712049909
GO:0006260	DNA replication	biological_process	1	0	1	194	24	6635	-	contig_1609,	0.3359211402	0.3925825373
GO:0046872	metal ion binding	molecular_function	15	7	8	194	674	6635	contig_1342,contig_207,contig_1928,contig_1840,contig_2265,contig_1631,contig_17482,	contig_24662,contig_37247,contig_5956,contig_14192,contig_13819,contig_1472,contig_6931,contig_21664,	0.3487147371	0.4050937664
GO:0006412	translation	biological_process	1	0	1	194	101	6635	-	contig_17932,	0.4122693653	0.4760729576
GO:0006139	nucleobase-containing compound metabolic process	biological_process	1	1	0	194	29	6635	contig_3049,	-	0.4395728071	0.5045983702
GO:0016791	phosphatase activity	molecular_function	1	1	0	194	98	6635	contig_2165,	-	0.4396712809	0.5017425206
GO:0016311	dephosphorylation	biological_process	1	1	0	194	98	6635	contig_2165,	-	0.4396712809	0.852962285
GO:0005737	cytoplasm	cellular_component	7	7	0	194	195	6635	contig_1615,contig_546,contig_547,contig_534,First_Contig98,contig_2150,contig_9011,	-	0.4444616049	0.5013113451
GO:0006470	protein dephosphorylation	biological_process	1	1	0	194	97	6635	contig_2165,	-	0.4491547721	0.5036764496
GO:0016853	isomerase activity	molecular_function	1	1	0	194	30	6635	contig_2265,	-	0.4606491549	0.5135973337
GO:0007155	cell adhesion	biological_process	4	3	1	194	111	6635	contig_1431,contig_2559,contig_13445,	contig_32706,	0.4693753868	0.5203361431
GO:0005840	ribosome	cellular_component	1	0	1	194	94	6635	-	contig_17932,	0.4786867558	0.5276433558
GO:0016740	transferase activity	molecular_function	8	6	2	194	373	6635	contig_1615,contig_546,contig_547,contig_2150,contig_9011,contig_1160,	contig_12807,contig_12808,	0.4832000622	0.5296091077
GO:0004725	protein tyrosine phosphatase activity	molecular_function	1	1	0	194	93	6635	contig_2165,	-	0.4888990048	0.5328449827
GO:0035335	peptidyl-tyrosine dephosphorylation	biological_process	1	1	0	194	93	6635	contig_2165,	-	0.4888990048	0.886415018
GO:0030170	pyridoxal phosphate binding	molecular_function	1	1	0	194	32	6635	contig_1160,	-	0.5029668055	0.5420864459
GO:0005856	cytoskeleton	cellular_component	1	1	0	194	33	6635	First_Contig98,	-	0.5241681804	0.5618156187
GO:0006629	lipid metabolic process	biological_process	1	0	1	194	33	6635	-	contig_17472,	0.5241681804	0.9329231834
GO:0003735	structural constituent of ribosome	molecular_function	1	0	1	194	86	6635	-	contig_17932,	0.5657718595	0.599780004
GO:0004721	phosphoprotein phosphatase activity	molecular_function	1	1	0	194	83	6635	contig_2165,	-	0.601720823	0.6344230417
GO:0005044	scavenger receptor activity	molecular_function	2	0	2	194	122	6635	-	contig_21040,contig_5781,	0.6149396827	0.6448556672
GO:0016706	oxidoreductase activity, acting on paired donors, with incorporation or reduction of molecular oxygen, 2-oxoglutarate as one donor, and incorporation of one atom each of oxygen into both donors	molecular_function	1	0	1	194	39	6635	-	contig_11392,	0.6508787388	0.6788735233
GO:0016829	lyase activity	molecular_function	1	0	1	194	40	6635	-	contig_5813,	0.6717743783	0.6969210127
GO:0008081	phosphoric diester hydrolase activity	molecular_function	1	1	0	194	43	6635	contig_17482,	-	0.7338263108	0.7572462994
GO:0032259	methylation	biological_process	3	2	1	194	104	6635	contig_10411,contig_1987,	contig_11392,	0.7364515255	0.75593437
GO:0008168	methyltransferase activity	molecular_function	3	2	1	194	105	6635	contig_10411,contig_1987,	contig_11392,	0.7493509737	0.7651267836
GO:0035556	intracellular signal transduction	biological_process	2	2	0	194	105	6635	contig_1431,contig_2559,	-	0.8094745992	0.8221888599
GO:0005215	transporter activity	molecular_function	2	1	1	194	103	6635	contig_5144,	contig_58053,	0.834827067	0.8435231823
GO:0016874	ligase activity	molecular_function	2	1	1	194	100	6635	contig_14847,	contig_21723,	0.8737908187	0.8783182323
GO:0008237	metallopeptidase activity	molecular_function	1	0	1	194	58	6635	-	contig_11268,	0.9774067254	0.9774067254
