# Supplementary material for: Comparative profiling of hepatopancreas transcriptomes in satiated and starving Pomacea canaliculata
Source: BMC Genet. 2017 Feb 22;18:18. doi: 10.1186/s12863-017-0485-7 (PMC5322654; doi:10.1186/s12863-017-0485-7)
Supplement: Additional file 7: Table S7. — Statistical analysis of the KEGG pathway enrichment of DEGs. (XLS 29 kb) [file 12863_2017_485_MOESM7_ESM.xls]

## Sheet: Supplementary table 7
Additional file 7: Table S7 Statistical analysis of the KEGG pathway enrichment of DEGs.
pathway_ID	KEGG_name	diff_gene_in_this_pathway	UP_GENES	DOWN_GENES	diff_gene_in_all_pathway	all_gene_in_this_pathway	all_gene_in_all_pathway	NCBI_gene_list	Ensemble_UP_list	Ensemble_DOWN_list	Pvalue	FDR
ko01100	Metabolic pathways	104	64	40	164	714	5650	contig_3976,contig_716,contig_890,contig_1472,contig_31,contig_207,contig_579,contig_5541,contig_872,contig_31586,contig_230,contig_704,contig_11992,contig_5956,First_Contig1526,contig_1325,contig_3663,contig_1160,contig_9886,contig_896,contig_14192,contig_1529,contig_346,contig_10586,contig_2150,contig_5124,contig_5885,contig_8070,contig_1140,contig_791,contig_1631,contig_20042,contig_1839,conti…	contig_3976,contig_716,contig_890,contig_31,contig_207,contig_5541,contig_872,contig_230,contig_704,First_Contig1526,contig_1325,contig_3663,contig_1160,contig_896,contig_1529,contig_346,contig_10586,contig_2150,contig_5124,contig_8070,contig_1140,contig_791,contig_1631,contig_1839,contig_4213,contig_1838,contig_10585,contig_6437,contig_14033,contig_12254,contig_7172,contig_790,contig_10777,conti…	contig_1472,contig_579,contig_31586,contig_11992,contig_5956,contig_9886,contig_14192,contig_5885,contig_20042,contig_19334,contig_21245,contig_9302,contig_2742,contig_1890,contig_19335,contig_31601,contig_25037,contig_291,contig_9303,contig_11555,contig_7990,contig_4011,contig_24653,contig_10900,contig_19843,contig_552,contig_1609,contig_2480,contig_15171,contig_8183,contig_5273,contig_848,conti…	1.02E-31	1.51E-29
ko05204	Chemical carcinogenesis	18	12	6	164	14	5650	contig_4734,contig_2871,contig_5956,contig_9528,contig_252,contig_1531,contig_7161,contig_4735,contig_9302,contig_5046,contig_344,contig_251,contig_4386,contig_7990,contig_5710,contig_8183,contig_1524,contig_4593,	contig_4734,contig_2871,contig_9528,contig_252,contig_1531,contig_4735,contig_5046,contig_344,contig_251,contig_4386,contig_1524,contig_4593,	contig_5956,contig_7161,contig_9302,contig_7990,contig_5710,contig_8183,	1.21E-24	8.94E-23
ko00980	Metabolism of xenobiotics by cytochrome P450	16	11	5	164	12	5650	contig_4734,contig_2871,contig_5956,contig_252,contig_37247,contig_1531,contig_4735,contig_9302,contig_344,contig_251,contig_4386,contig_7990,First_Contig224,contig_8183,contig_1524,contig_4593,	contig_4734,contig_2871,contig_252,contig_1531,contig_4735,contig_344,contig_251,contig_4386,First_Contig224,contig_1524,contig_4593,	contig_5956,contig_37247,contig_9302,contig_7990,contig_8183,	1.57E-22	7.76E-21
ko00982	Drug metabolism - cytochrome P450	14	10	4	164	11	5650	contig_4734,contig_2871,contig_5956,contig_252,contig_1531,contig_4735,contig_9302,contig_344,contig_251,contig_4386,contig_7990,contig_8183,contig_1524,contig_4593,	contig_4734,contig_2871,contig_252,contig_1531,contig_4735,contig_344,contig_251,contig_4386,contig_1524,contig_4593,	contig_5956,contig_9302,contig_7990,contig_8183,	8.19E-20	3.03E-18
ko00500	Starch and sucrose metabolism	17	16	1	164	26	5650	contig_890,contig_1325,contig_896,contig_1140,contig_6437,contig_12254,contig_7952,contig_7669,contig_8002,contig_2701,contig_1714,contig_712,First_Contig204,contig_4457,contig_4593,contig_8505,contig_4115,	contig_890,contig_1325,contig_896,contig_1140,contig_6437,contig_12254,contig_7952,contig_7669,contig_8002,contig_2701,contig_1714,contig_712,First_Contig204,contig_4457,contig_4593,contig_8505,	contig_4115,	2.43E-18	7.20E-17
ko00140	Steroid hormone biosynthesis	12	6	6	164	16	5650	contig_5956,contig_9528,contig_10586,contig_7161,contig_10585,contig_9302,contig_4386,contig_7990,contig_5710,contig_4738,contig_8183,contig_4593,	contig_9528,contig_10586,contig_10585,contig_4386,contig_4738,contig_4593,	contig_5956,contig_7161,contig_9302,contig_7990,contig_5710,contig_8183,	1.62E-14	3.99E-13
ko01110	Biosynthesis of secondary metabolites	32	21	11	164	192	5650	contig_150,contig_872,contig_31586,contig_704,contig_3663,contig_1160,contig_896,contig_2150,contig_1631,contig_21245,contig_7172,contig_31601,contig_7669,contig_4736,contig_3664,contig_24653,contig_712,contig_10900,contig_552,contig_10465,contig_3647,contig_15171,contig_6615,contig_2368,contig_5273,contig_4457,contig_2493,contig_4780,contig_13990,contig_1536,contig_14324,contig_1610,	contig_150,contig_872,contig_704,contig_3663,contig_1160,contig_896,contig_2150,contig_1631,contig_7172,contig_7669,contig_4736,contig_3664,contig_712,contig_10465,contig_3647,contig_6615,contig_2368,contig_4457,contig_2493,contig_4780,contig_1536,	contig_31586,contig_21245,contig_31601,contig_24653,contig_10900,contig_552,contig_15171,contig_5273,contig_13990,contig_14324,contig_1610,	3.94E-14	8.33E-13
ko00480	Glutathione metabolism	11	10	1	164	20	5650	contig_4734,contig_2871,contig_252,contig_1531,contig_4735,contig_344,contig_251,contig_4736,contig_10465,contig_1524,contig_1610,	contig_4734,contig_2871,contig_252,contig_1531,contig_4735,contig_344,contig_251,contig_4736,contig_10465,contig_1524,	contig_1610,	5.47E-12	1.01E-10
ko00830	Retinol metabolism	11	4	7	164	23	5650	contig_5956,contig_9528,contig_1512,contig_7161,contig_9302,contig_4386,contig_7990,contig_5710,contig_6783,contig_8183,contig_4593,	contig_9528,contig_1512,contig_4386,contig_4593,	contig_5956,contig_7161,contig_9302,contig_7990,contig_5710,contig_6783,contig_8183,	2.68E-11	4.41E-10
ko00590	Arachidonic acid metabolism	10	6	4	164	20	5650	contig_14192,contig_1529,contig_1839,contig_1838,contig_25037,contig_9303,contig_19843,First_Contig224,contig_4806,contig_9346,	contig_1529,contig_1839,contig_1838,First_Contig224,contig_4806,contig_9346,	contig_14192,contig_25037,contig_9303,contig_19843,	1.06E-10	1.57E-09
ko04142	Lysosome	16	11	5	164	66	5650	contig_579,contig_2848,contig_230,contig_8767,contig_1325,contig_14473,contig_1512,contig_4059,contig_7952,contig_2701,contig_1714,contig_10950,contig_6631,contig_5887,contig_368,contig_6249,	contig_230,contig_8767,contig_1325,contig_1512,contig_7952,contig_2701,contig_1714,contig_10950,contig_6631,contig_5887,contig_368,	contig_579,contig_2848,contig_14473,contig_4059,contig_6249,	1.19E-10	1.61E-09
ko00940	Phenylpropanoid biosynthesis	6	5	1	164	4	5650	contig_896,contig_7669,contig_712,contig_5273,contig_4457,contig_4780,	contig_896,contig_7669,contig_712,contig_4457,contig_4780,	contig_5273,	1.20E-10	1.48E-09
ko00030	Pentose phosphate pathway	9	9	0	164	17	5650	contig_704,contig_3663,contig_2150,contig_4736,contig_3664,contig_10465,contig_3647,contig_2368,contig_1536,	contig_704,contig_3663,contig_2150,contig_4736,contig_3664,contig_10465,contig_3647,contig_2368,contig_1536,	-	4.07E-10	4.63E-09
ko00053	Ascorbate and aldarate metabolism	7	7	0	164	8	5650	contig_704,contig_3663,contig_3664,contig_534,contig_3647,contig_4593,contig_1536,	contig_704,contig_3663,contig_3664,contig_534,contig_3647,contig_4593,contig_1536,	-	4.19E-10	4.43E-09
ko05205	Proteoglycans in cancer	16	9	7	164	77	5650	First_Contig98,contig_716,contig_1472,contig_207,First_Contig1526,contig_9886,contig_346,contig_1512,contig_14033,contig_3898,contig_1890,contig_2480,contig_108,contig_248,contig_4936,contig_1402,	First_Contig98,contig_716,contig_207,First_Contig1526,contig_346,contig_1512,contig_14033,contig_3898,contig_108,	contig_1472,contig_9886,contig_1890,contig_2480,contig_248,contig_4936,contig_1402,	1.18E-09	1.17E-08
ko01220	Degradation of aromatic compounds	5	5	0	164	3	5650	contig_704,contig_3663,contig_3664,contig_3647,contig_1536,	contig_704,contig_3663,contig_3664,contig_3647,contig_1536,	-	1.27E-09	1.18E-08
ko01120	Microbial metabolism in diverse environments	19	13	6	164	116	5650	contig_872,contig_704,contig_3663,contig_2150,contig_21245,contig_7172,contig_4736,contig_291,contig_4011,contig_3664,contig_10900,contig_10465,contig_3647,contig_6615,contig_2368,contig_8697,contig_1536,contig_14324,contig_1610,	contig_872,contig_704,contig_3663,contig_2150,contig_7172,contig_4736,contig_3664,contig_10465,contig_3647,contig_6615,contig_2368,contig_8697,contig_1536,	contig_21245,contig_291,contig_4011,contig_10900,contig_14324,contig_1610,	2.79E-09	2.43E-08
ko00460	Cyanoamino acid metabolism	5	4	1	164	4	5650	contig_896,contig_21245,contig_7669,contig_712,contig_4457,	contig_896,contig_7669,contig_712,contig_4457,	contig_21245,	6.96E-09	5.72E-08
ko00052	Galactose metabolism	8	8	0	164	19	5650	contig_1325,contig_4213,contig_12254,contig_8002,contig_1714,First_Contig204,contig_6615,contig_8505,	contig_1325,contig_4213,contig_12254,contig_8002,contig_1714,First_Contig204,contig_6615,contig_8505,	-	2.02E-08	1.57E-07
ko00930	Caprolactam degradation	5	5	0	164	6	5650	contig_704,contig_3663,contig_3664,contig_3647,contig_1536,	contig_704,contig_3663,contig_3664,contig_3647,contig_1536,	-	7.53E-08	5.57E-07
ko01200	Carbon metabolism	14	10	4	164	79	5650	contig_704,contig_3663,contig_1160,contig_2150,contig_21245,contig_2742,contig_4736,contig_3664,contig_10900,contig_10465,contig_3647,contig_2368,contig_1536,contig_1610,	contig_704,contig_3663,contig_1160,contig_2150,contig_4736,contig_3664,contig_10465,contig_3647,contig_2368,contig_1536,	contig_21245,contig_2742,contig_10900,contig_1610,	7.69E-08	5.42E-07
ko00260	Glycine, serine and threonine metabolism	9	6	3	164	31	5650	contig_3976,contig_5541,contig_5124,contig_791,contig_1928,contig_21245,contig_790,contig_2742,contig_11555,	contig_3976,contig_5541,contig_5124,contig_791,contig_1928,contig_790,	contig_21245,contig_2742,contig_11555,	1.12E-07	7.53E-07
ko04973	Carbohydrate digestion and absorption	6	6	0	164	12	5650	contig_3847,contig_4213,contig_12254,contig_8002,First_Contig204,contig_8505,	contig_3847,contig_4213,contig_12254,contig_8002,First_Contig204,contig_8505,	-	2.12E-07	1.37E-06
ko00531	Glycosaminoglycan degradation	6	5	1	164	12	5650	contig_579,contig_230,contig_14033,contig_7952,contig_2701,contig_6631,	contig_230,contig_14033,contig_7952,contig_2701,contig_6631,	contig_579,	2.12E-07	1.37E-06
ko00591	Linoleic acid metabolism	5	2	3	164	8	5650	contig_5956,contig_25037,contig_19843,contig_4806,contig_8697,	contig_4806,contig_8697,	contig_5956,contig_25037,contig_19843,	4.02E-07	2.38E-06
ko00190	Oxidative phosphorylation	13	6	7	164	78	5650	contig_716,contig_1472,contig_207,First_Contig1526,contig_9886,contig_346,contig_3898,contig_1890,contig_2480,contig_108,contig_248,contig_4936,contig_1402,	contig_716,contig_207,First_Contig1526,contig_346,contig_3898,contig_108,	contig_1472,contig_9886,contig_1890,contig_2480,contig_248,contig_4936,contig_1402,	4.07E-07	2.32E-06
ko04260	Cardiac muscle contraction	7	4	3	164	20	5650	contig_1472,contig_207,First_Contig1526,contig_346,contig_3847,contig_2480,contig_1402,	contig_207,First_Contig1526,contig_346,contig_3847,	contig_1472,contig_2480,contig_1402,	4.62E-07	2.53E-06
ko00360	Phenylalanine metabolism	5	2	3	164	11	5650	contig_1160,contig_5885,contig_1609,contig_5273,contig_4780,	contig_1160,contig_4780,	contig_5885,contig_1609,contig_5273,	2.51E-06	1.33E-05
ko00983	Drug metabolism - other enzymes	6	3	3	164	18	5650	contig_11992,contig_5956,contig_20042,contig_7952,contig_2701,contig_4593,	contig_7952,contig_2701,contig_4593,	contig_11992,contig_5956,contig_20042,	3.10E-06	1.58E-05
ko00944	Flavone and flavonol biosynthesis	2	2	0	164	1	5650	contig_7952,contig_2701,	contig_7952,contig_2701,	-	8.27E-06	4.08E-05
ko00670	One carbon pool by folate	5	1	4	164	14	5650	First_Contig98,contig_31586,contig_21245,contig_552,contig_15171,	First_Contig98,	contig_31586,contig_21245,contig_552,contig_15171,	9.89E-06	4.72E-05
ko04610	Complement and coagulation cascades	5	3	2	164	15	5650	contig_1431,contig_2559,contig_4529,contig_181,contig_4002,	contig_1431,contig_2559,contig_4529,	contig_181,contig_4002,	1.46E-05	6.74E-05
ko00350	Tyrosine metabolism	5	2	3	164	17	5650	contig_1160,contig_1631,contig_4011,contig_1609,contig_517,	contig_1160,contig_1631,	contig_4011,contig_1609,contig_517,	2.94E-05	0.0001316511
ko02020	Two-component system	4	1	3	164	11	5650	contig_207,contig_291,contig_10900,contig_2480,	contig_207,	contig_291,contig_10900,contig_2480,	4.60E-05	0.0002002872
ko01230	Biosynthesis of amino acids	8	4	4	164	54	5650	contig_872,contig_1160,contig_2150,contig_5885,contig_21245,contig_291,contig_2368,contig_1610,	contig_872,contig_1160,contig_2150,contig_2368,	contig_5885,contig_21245,contig_291,contig_1610,	9.40E-05	0.0003972863
ko00130	Ubiquinone and other terpenoid-quinone biosynthesis	3	1	2	164	8	5650	contig_1609,contig_5273,contig_4780,	contig_4780,	contig_1609,contig_5273,	0.0002127397	0.0008745966
ko00400	Phenylalanine, tyrosine and tryptophan biosynthesis	2	1	1	164	3	5650	contig_1160,contig_5885,	contig_1160,	contig_5885,	0.0002135116	0.0008540464
ko00965	Betalain biosynthesis	2	2	0	164	3	5650	contig_1631,contig_12536,	contig_1631,contig_12536,	-	0.0002135116	0.0008777699
ko00561	Glycerolipid metabolism	5	2	3	164	26	5650	contig_19334,contig_10777,contig_19335,contig_847,contig_848,	contig_10777,contig_847,	contig_19334,contig_19335,contig_848,	0.0002985334	0.0011328961
ko00720	Carbon fixation pathways in prokaryotes	4	1	3	164	17	5650	First_Contig98,contig_11268,contig_10900,contig_1610,	First_Contig98,	contig_11268,contig_10900,contig_1610,	0.0003496463	0.0012936912
ko04913	Ovarian steroidogenesis	4	3	1	164	19	5650	contig_10586,contig_10585,contig_19843,contig_4806,	contig_10586,contig_10585,contig_4806,	contig_19843,	0.0005803962	0.0020950887
ko00040	Pentose and glucuronate interconversions	3	3	0	164	11	5650	contig_7952,contig_2701,contig_4593,	contig_7952,contig_2701,contig_4593,	-	0.0007083169	0.0024959737
ko01051	Biosynthesis of ansamycins	1	1	0	164	1	5650	contig_2368,	contig_2368,	-	0.0008412953	0.0028956211
ko00860	Porphyrin and chlorophyll metabolism	4	4	0	164	21	5650	contig_1342,contig_7952,contig_2701,contig_4593,	contig_1342,contig_7952,contig_2701,contig_4593,	-	0.000911309	0.003065312
ko00072	Synthesis and degradation of ketone bodies	2	1	1	164	5	5650	contig_296,contig_10900,	contig_296,	contig_10900,	0.0009456372	0.0031100958
ko00950	Isoquinoline alkaloid biosynthesis	2	2	0	164	6	5650	contig_1160,contig_1631,	contig_1160,contig_1631,	-	0.001598346	0.0051425046
ko04512	ECM-receptor interaction	4	4	0	164	25	5650	contig_1431,contig_2559,contig_4529,contig_11004,	contig_1431,contig_2559,contig_4529,contig_11004,	-	0.0019752254	0.0062198586
ko00270	Cysteine and methionine metabolism	4	4	0	164	26	5650	contig_31,contig_1160,contig_339,contig_1005,	contig_31,contig_1160,contig_339,contig_1005,	-	0.0023450163	0.007230467
ko00740	Riboflavin metabolism	2	1	1	164	7	5650	contig_1631,contig_6783,	contig_1631,	contig_6783,	0.0024827318	0.0074988635
ko04964	Proximal tubule bicarbonate reclamation	2	1	1	164	7	5650	contig_3847,contig_14324,	contig_3847,	contig_14324,	0.0024827318	0.0078179641
ko00564	Glycerophospholipid metabolism	5	2	3	164	41	5650	contig_1344,contig_19334,contig_10777,contig_19335,contig_25037,	contig_1344,contig_10777,	contig_19334,contig_19335,contig_25037,	0.0031405733	0.0091138205
ko00960	Tropane, piperidine and pyridine alkaloid biosynthesis	1	1	0	164	2	5650	contig_1160,	contig_1160,	-	0.0032997732	0.0093916622
ko00710	Carbon fixation in photosynthetic organisms	3	3	0	164	17	5650	First_Contig98,contig_1160,contig_2368,	First_Contig98,contig_1160,contig_2368,	-	0.0035085266	0.0097973951
ko04975	Fat digestion and absorption	3	3	0	164	17	5650	contig_1160,contig_10777,contig_847,	contig_1160,contig_10777,contig_847,	-	0.0035085266	0.0103852388
ko00362	Benzoate degradation	2	1	1	164	8	5650	contig_7172,contig_10900,	contig_7172,	contig_10900,	0.0036252711	0.009755275
ko00650	Butanoate metabolism	3	2	1	164	18	5650	contig_296,contig_10900,contig_8697,	contig_296,contig_8697,	contig_10900,	0.0043076648	0.0113845426
ko00511	Other glycan degradation	2	0	2	164	10	5650	contig_4059,contig_6249,	-	contig_4059,contig_6249,	0.0067762439	0.0175944578
ko00625	Chloroalkane and chloroalkene degradation	1	1	0	164	3	5650	contig_8697,	contig_8697,	-	0.0072805566	0.0185779721
ko00363	Bisphenol degradation	1	1	0	164	3	5650	contig_8697,	contig_8697,	-	0.0072805566	0.0199541182
ko00643	Styrene degradation	1	0	1	164	3	5650	contig_4011,	-	contig_4011,	0.0072805566	0.0199541182
ko00630	Glyoxylate and dicarboxylate metabolism	3	0	3	164	22	5650	contig_21245,contig_291,contig_10900,	-	contig_21245,contig_291,contig_10900,	0.0087551054	0.0212418951
ko04144	Endocytosis	7	4	3	164	86	5650	contig_1472,contig_207,First_Contig1526,contig_346,contig_3898,contig_2480,contig_1402,	contig_207,First_Contig1526,contig_346,contig_3898,	contig_1472,contig_2480,contig_1402,	0.0094282201	0.0225060739
ko01212	Fatty acid metabolism	4	3	1	164	37	5650	contig_2033,contig_7172,contig_480,contig_10900,	contig_2033,contig_7172,contig_480,	contig_10900,	0.010470449	0.0245972452
ko01210	2-Oxocarboxylic acid metabolism	2	1	1	164	12	5650	contig_1160,contig_1610,	contig_1160,	contig_1610,	0.011207707	0.0259178224
ko04145	Phagosome	5	3	2	164	54	5650	First_Contig98,contig_1278,contig_1512,contig_1303,contig_1277,	First_Contig98,contig_1512,contig_1277,	contig_1278,contig_1303,	0.0118417343	0.0269627182
ko04974	Protein digestion and absorption	3	2	1	164	25	5650	contig_50,contig_3847,contig_11004,	contig_3847,contig_11004,	contig_50,	0.0136153903	0.0305314812
ko00250	Alanine, aspartate and glutamate metabolism	3	2	1	164	25	5650	contig_1160,contig_1982,contig_291,	contig_1160,contig_1982,	contig_291,	0.0136153903	0.0335846293
ko00534	Glycosaminoglycan biosynthesis - heparan sulfate / heparin	2	0	2	164	13	5650	contig_11992,contig_20042,	-	contig_11992,contig_20042,	0.0139418306	0.0303439843
ko04932	Non-alcoholic fatty liver disease (NAFLD)	6	3	3	164	74	5650	contig_1472,contig_207,First_Contig1526,contig_346,contig_2480,contig_1402,	contig_207,First_Contig1526,contig_346,	contig_1472,contig_2480,contig_1402,	0.0144356533	0.0309634303
ko04115	p53 signaling pathway	3	3	0	164	26	5650	contig_7426,contig_2893,contig_11004,	contig_7426,contig_2893,contig_11004,	-	0.0155628552	0.0329043225
ko04724	Glutamatergic synapse	4	1	3	164	43	5650	contig_1278,contig_291,contig_1303,contig_1277,	contig_1277,	contig_1278,contig_291,contig_1303,	0.0192041201	0.0400311235
ko04612	Antigen processing and presentation	2	2	0	164	15	5650	contig_1512,contig_368,	contig_1512,contig_368,	-	0.0205043818	0.0421478959
ko00565	Ether lipid metabolism	2	1	1	164	15	5650	contig_10777,contig_25037,	contig_10777,	contig_25037,	0.0205043818	0.0466869001
ko00520	Amino sugar and nucleotide sugar metabolism	3	3	0	164	29	5650	contig_890,contig_150,contig_2493,	contig_890,contig_150,contig_2493,	-	0.022472122	0.0449442439
ko01040	Biosynthesis of unsaturated fatty acids	2	2	0	164	16	5650	contig_2033,contig_480,	contig_2033,contig_480,	-	0.0243500251	0.0480507161
ko04978	Mineral absorption	2	2	0	164	16	5650	contig_3847,contig_1342,	contig_3847,contig_1342,	-	0.0243500251	0.053788115
ko00910	Nitrogen metabolism	1	0	1	164	6	5650	contig_291,	-	contig_291,	0.0274696603	0.0527988276
ko00300	Lysine biosynthesis	1	1	0	164	6	5650	contig_872,	contig_872,	-	0.0274696603	0.0597869077
ko03013	RNA transport	7	4	3	164	105	5650	contig_1472,contig_207,First_Contig1526,contig_346,contig_3898,contig_2480,contig_1402,	contig_207,First_Contig1526,contig_346,contig_3898,	contig_1472,contig_2480,contig_1402,	0.0285377417	0.0534631111
ko03320	PPAR signaling pathway	3	2	1	164	32	5650	contig_480,contig_3405,contig_14324,	contig_480,contig_3405,	contig_14324,	0.0310904703	0.05751737
ko04510	Focal adhesion	5	5	0	164	68	5650	First_Contig98,contig_1431,contig_2559,contig_4529,contig_11004,	First_Contig98,contig_1431,contig_2559,contig_4529,contig_11004,	-	0.0333994064	0.0610260759
ko04614	Renin-angiotensin system	1	0	1	164	7	5650	contig_11268,	-	contig_11268,	0.0366720274	0.0661885373
ko00310	Lysine degradation	3	1	2	164	35	5650	contig_8070,contig_11555,contig_10900,	contig_8070,	contig_11555,contig_10900,	0.0415331807	0.0740591655
ko00280	Valine, leucine and isoleucine degradation	3	2	1	164	36	5650	contig_296,contig_7172,contig_10900,	contig_296,contig_7172,	contig_10900,	0.0454351389	0.0800523875
ko00592	alpha-Linolenic acid metabolism	1	0	1	164	8	5650	contig_25037,	-	contig_25037,	0.046981789	0.0818035856
ko00230	Purine metabolism	6	0	6	164	97	5650	contig_31586,contig_31601,contig_24653,contig_552,contig_15171,contig_13990,	-	contig_31586,contig_31601,contig_24653,contig_552,contig_15171,contig_13990,	0.0538301602	0.0926379502
ko04640	Hematopoietic cell lineage	1	0	1	164	9	5650	contig_2833,	-	contig_2833,	0.0583267902	0.0992225856
ko00120	Primary bile acid biosynthesis	1	1	0	164	9	5650	contig_7683,	contig_7683,	-	0.0583267902	0.1121086357
ko00020	Citrate cycle (TCA cycle)	2	0	2	164	23	5650	contig_14324,contig_1610,	-	contig_14324,contig_1610,	0.0621957631	0.1034266623
ko00620	Pyruvate metabolism	2	0	2	164	25	5650	contig_10900,contig_14324,	-	contig_10900,contig_14324,	0.0765277101	0.1258455677
ko00071	Fatty acid degradation	2	1	1	164	26	5650	contig_7172,contig_10900,	contig_7172,	contig_10900,	0.0842665673	0.1370489227
ko04917	Prolactin signaling pathway	2	2	0	164	27	5650	contig_10586,contig_10585,	contig_10586,contig_10585,	-	0.092380528	0.1486121537
ko04745	Phototransduction - fly	1	1	0	164	12	5650	First_Contig98,	First_Contig98,	-	0.0979000927	0.155797997
ko04960	Aldosterone-regulated sodium reabsorption	1	1	0	164	12	5650	contig_3847,	contig_3847,	-	0.0979000927	0.1766977284
ko00062	Fatty acid elongation	1	1	0	164	12	5650	contig_7172,	contig_7172,	-	0.0979000927	0.1766977284
ko04970	Salivary secretion	2	1	1	164	29	5650	contig_3847,contig_5083,	contig_3847,	contig_5083,	0.1097092167	0.1691350424
ko00010	Glycolysis / Gluconeogenesis	2	1	1	164	29	5650	contig_6615,contig_14324,	contig_6615,	contig_14324,	0.1097092167	0.1956260731
ko04151	PI3K-Akt signaling pathway	5	4	1	164	93	5650	contig_1431,contig_2559,contig_4529,contig_11004,contig_14324,	contig_1431,contig_2559,contig_4529,contig_11004,	contig_14324,	0.1190792854	0.1798340228
ko04726	Serotonergic synapse	2	1	1	164	31	5650	contig_19843,contig_4806,	contig_4806,	contig_19843,	0.128458886	0.1920395467
ko04114	Oocyte meiosis	3	1	2	164	53	5650	contig_1278,contig_1303,contig_1277,	contig_1277,	contig_1278,contig_1303,	0.1453445846	0.2151099852
ko04750	Inflammatory mediator regulation of TRP channels	2	1	1	164	33	5650	contig_19843,contig_4806,	contig_4806,	contig_19843,	0.1485666292	0.2177015952
ko04725	Cholinergic synapse	2	2	0	164	33	5650	First_Contig98,contig_1344,	First_Contig98,contig_1344,	-	0.1485666292	0.2527340358
ko03050	Proteasome	2	1	1	164	34	5650	First_Contig98,contig_11268,	First_Contig98,	contig_11268,	0.1591083397	0.228621692
ko04976	Bile secretion	2	2	0	164	34	5650	contig_3847,contig_20333,	contig_3847,contig_20333,	-	0.1591083397	0.2675912986
ko00100	Steroid biosynthesis	1	1	0	164	16	5650	contig_597,	contig_597,	-	0.1613241917	0.2273902893
ko04961	Endocrine and other factor-regulated calcium reabsorption	1	1	0	164	17	5650	contig_3847,	contig_3847,	-	0.1787207717	0.2495346624
ko00900	Terpenoid backbone biosynthesis	1	0	1	164	17	5650	contig_10900,	-	contig_10900,	0.1787207717	0.2938963802
ko00680	Methane metabolism	1	0	1	164	17	5650	contig_21245,	-	contig_21245,	0.1787207717	0.2938963802
ko04146	Peroxisome	3	1	2	164	58	5650	contig_1982,contig_11555,contig_1610,	contig_1982,	contig_11555,contig_1610,	0.1865101795	0.2532431795
ko04520	Adherens junction	2	2	0	164	37	5650	First_Contig98,contig_2165,	First_Contig98,contig_2165,	-	0.1925743645	0.2591000541
ko00330	Arginine and proline metabolism	2	1	1	164	37	5650	contig_1160,contig_291,	contig_1160,	contig_291,	0.1925743645	0.3097935429
ko00051	Fructose and mannose metabolism	1	1	0	164	18	5650	contig_8697,	contig_8697,	-	0.1966360485	0.2598404926
ko04972	Pancreatic secretion	2	2	0	164	38	5650	contig_3847,contig_847,	contig_3847,contig_847,	-	0.2043112457	0.26759349
ko04340	Hedgehog signaling pathway	1	1	0	164	20	5650	First_Contig98,	First_Contig98,	-	0.2338460673	0.3035896313
ko04621	NOD-like receptor signaling pathway	1	1	0	164	20	5650	First_Contig98,	First_Contig98,	-	0.2338460673	0.3643075575
ko04727	GABAergic synapse	1	0	1	164	21	5650	contig_291,	-	contig_291,	0.253057835	0.3228668929
ko00600	Sphingolipid metabolism	1	1	0	164	22	5650	contig_10777,	contig_10777,	-	0.2726221754	0.3448554014
ko00640	Propanoate metabolism	1	0	1	164	22	5650	contig_10900,	-	contig_10900,	0.2726221754	0.4159596078
ko04971	Gastric acid secretion	1	1	0	164	22	5650	contig_3847,	contig_3847,	-	0.2726221754	0.4159596078
ko04530	Tight junction	2	2	0	164	45	5650	First_Contig98,contig_1534,	First_Contig98,contig_1534,	-	0.2935778155	0.3620793058
ko04919	Thyroid hormone signaling pathway	2	2	0	164	49	5650	First_Contig98,contig_3847,	First_Contig98,contig_3847,	-	0.3492684312	0.4272043622
ko04920	Adipocytokine signaling pathway	1	0	1	164	26	5650	contig_14324,	-	contig_14324,	0.3537015764	0.4290806009
ko04918	Thyroid hormone synthesis	1	1	0	164	26	5650	contig_3847,	contig_3847,	-	0.3537015764	0.5234783331
ko04911	Insulin secretion	1	1	0	164	27	5650	contig_3847,	contig_3847,	-	0.3745162748	0.4470032957
ko00380	Tryptophan metabolism	1	0	1	164	28	5650	contig_10900,	-	contig_10900,	0.3954903484	0.4682605725
ko00562	Inositol phosphate metabolism	1	1	0	164	28	5650	contig_534,	contig_534,	-	0.3954903484	0.5738487408
ko05132	Salmonella infection	1	1	0	164	28	5650	First_Contig98,	First_Contig98,	-	0.3954903484	0.5738487408
ko05164	Influenza A	2	1	1	164	53	5650	First_Contig98,contig_843,	First_Contig98,	contig_843,	0.4075504011	0.4712301513
ko03010	Ribosome	1	0	1	164	102	5650	contig_17932,	-	contig_17932,	0.4100649451	0.4704621076
ko04670	Leukocyte transendothelial migration	1	1	0	164	29	5650	First_Contig98,	First_Contig98,	-	0.4165971752	0.474279861
ko04721	Synaptic vesicle cycle	1	1	0	164	29	5650	First_Contig98,	First_Contig98,	-	0.4165971752	0.5872036374
ko02010	ABC transporters	1	1	0	164	29	5650	contig_20333,	contig_20333,	-	0.4165971752	0.5872036374
ko04666	Fc gamma R-mediated phagocytosis	1	1	0	164	30	5650	contig_10777,	contig_10777,	-	0.4378115506	0.4871887932
ko05169	Epstein-Barr virus infection	1	0	1	164	98	5650	contig_2833,	-	contig_2833,	0.4467275512	0.493400579
ko04916	Melanogenesis	1	1	0	164	34	5650	contig_1631,	contig_1631,	-	0.5232867459	0.5736773214
ko04261	Adrenergic signaling in cardiomyocytes	1	1	0	164	37	5650	contig_3847,	contig_3847,	-	0.5874772004	0.6393134239
ko00240	Pyrimidine metabolism	2	0	2	164	66	5650	contig_11992,contig_20042,	-	contig_11992,contig_20042,	0.6076023905	0.6563879839
ko04391	Hippo signaling pathway - fly	1	1	0	164	38	5650	First_Contig98,	First_Contig98,	-	0.6087958223	0.6529114616
ko04380	Osteoclast differentiation	1	0	1	164	40	5650	contig_6783,	-	contig_6783,	0.651224877	0.6933905165
ko04360	Axon guidance	1	0	1	164	43	5650	contig_13390,	-	contig_13390,	0.7141509132	0.7549595369
ko04810	Regulation of actin cytoskeleton	1	1	0	164	72	5650	First_Contig98,	First_Contig98,	-	0.7614514651	0.7992540201
ko04015	Rap1 signaling pathway	1	1	0	164	72	5650	First_Contig98,	First_Contig98,	-	0.7614514651	0.9885510249
ko04014	Ras signaling pathway	1	0	1	164	70	5650	contig_25037,	-	contig_25037,	0.7917269781	0.8194097396
ko04068	FoxO signaling pathway	1	0	1	164	49	5650	contig_14324,	-	contig_14324,	0.8363507534	0.8595827188
ko04910	Insulin signaling pathway	1	0	1	164	52	5650	contig_14324,	-	contig_14324,	0.8951697388	0.913690492
ko04921	Oxytocin signaling pathway	1	1	0	164	55	5650	First_Contig98,	First_Contig98,	-	0.9522428656	0.9652872884
ko04390	Hippo signaling pathway	1	1	0	164	56	5650	First_Contig98,	First_Contig98,	-	0.9708575591	0.9774620323
ko05202	Transcriptional misregulation in cancer	1	1	0	164	58	5650	contig_849,	contig_849,	-	0.9925497723	0.9925497723
