# Supplementary material for: Comparative profiling of hepatopancreas transcriptomes in satiated and starving Pomacea canaliculata
Source: BMC Genet. 2017 Feb 22;18:18. doi: 10.1186/s12863-017-0485-7 (PMC5322654; doi:10.1186/s12863-017-0485-7)
Supplement: Additional file 8: Table S8. — Information on the identified SSRs. (XLS 812 kb) [file 12863_2017_485_MOESM8_ESM.xls]

## Sheet: Supplementary table 8
Additional file 8: Table S8 Information on the identified SSRs.
contig_ID	SSR nr.	SSR type	SSR	size	start	end
Second_Contig6	1	p2	(AT)6	12	3390	3401
Second_Contig6	2	p2	(AT)6	12	3822	3833
Second_Contig7	1	p1	(T)12	12	619	630
Second_Contig10	1	p2	(AC)9	18	267	284
Second_Contig10	2	p1	(A)10	10	515	524
Second_Contig10	3	p1	(A)13	13	3401	3413
Second_Contig11	1	p1	(T)11	11	1	11
Second_Contig17	1	p1	(A)15	15	824	838
Second_Contig19	1	p1	(A)11	11	112	122
Second_Contig19	2	p2	(GT)9	18	703	720
Second_Contig19	3	p2	(AT)6	12	1531	1542
Second_Contig19	4	p1	(T)10	10	7284	7293
Second_Contig20	1	p1	(T)11	11	137	147
Second_Contig22	1	p1	(A)41	41	1111	1151
Second_Contig24	1	p1	(T)10	10	2064	2073
Second_Contig25	1	c*	(TG)6ntgg(T)10(TC)8*	41	491	531
Second_Contig26	1	p4	(CCGT)5	20	125	144
Second_Contig26	2	p1	(A)17	17	1659	1675
Second_Contig28	1	c	(GT)7(GA)7	28	214	241
Second_Contig29	1	p1	(T)10	10	635	644
Second_Contig30	1	p2	(TC)6	12	1561	1572
Second_Contig30	2	p2	(AT)6	12	2247	2258
Second_Contig30	3	p2	(AT)6	12	2676	2687
Second_Contig30	4	p2	(TA)6	12	2961	2972
Second_Contig31	1	p1	(A)10	10	2998	3007
Second_Contig31	2	c	(C)11(A)11	22	4394	4415
First_Contig1	1	p3	(AAG)5	15	32	46
First_Contig1	2	p3	(TTA)6	18	191	208
First_Contig3	1	p1	(A)11	11	1996	2006
First_Contig5	1	p2	(TA)6	12	231	242
First_Contig5	2	p1	(T)10	10	1489	1498
First_Contig7	1	p3	(TGA)6	18	41	58
First_Contig9	1	p1	(T)14	14	1913	1926
First_Contig13	1	p2	(TG)7	14	949	962
First_Contig15	1	p2	(TC)7	14	694	707
First_Contig15	2	p3	(AAT)5	15	8163	8177
First_Contig15	3	p1	(A)11	11	11437	11447
First_Contig20	1	p1	(T)10	10	2271	2280
First_Contig22	1	p2	(CA)8	16	868	883
First_Contig22	2	p3	(CTG)5	15	1446	1460
First_Contig23	1	p1	(A)10	10	2040	2049
First_Contig23	2	p1	(T)11	11	4500	4510
First_Contig23	3	p1	(A)10	10	5137	5146
First_Contig23	4	p1	(C)11	11	7946	7956
First_Contig23	5	p3	(ATT)5	15	8483	8497
First_Contig25	1	p1	(T)10	10	1020	1029
First_Contig27	1	c	(TG)10agc(GT)6atgtgtgtgtgagtgtgagtgtgagn(TG)9(AG)6tgtgtgtgagtgagagagagtgtgtgtgtgntt(TG)6	136	977	1112
First_Contig28	1	p1	(A)10	10	407	416
First_Contig32	1	p2	(AC)6	12	5277	5288
First_Contig34	1	c	(A)19n(A)27	47	859	905
First_Contig39	1	p1	(T)12	12	4134	4145
First_Contig41	1	p2	(TG)6	12	10068	10079
First_Contig41	2	p1	(T)13	13	12314	12326
First_Contig42	1	p2	(CA)6	12	1095	1106
First_Contig42	2	p1	(T)16	16	1537	1552
First_Contig44	1	p1	(A)10	10	863	872
First_Contig51	1	p2	(TG)7	14	1532	1545
First_Contig51	2	p1	(T)11	11	2480	2490
First_Contig54	1	p2	(AC)7	14	2711	2724
First_Contig55	1	p2	(AC)6	12	396	407
First_Contig55	2	p1	(T)11	11	684	694
First_Contig57	1	p1	(A)10	10	592	601
First_Contig62	1	p1	(T)10	10	328	337
First_Contig70	1	p1	(A)13	13	857	869
First_Contig72	1	p2	(TC)8	16	2901	2916
First_Contig82	1	p3	(AAC)5	15	4361	4375
First_Contig84	1	p1	(A)11	11	515	525
First_Contig87	1	p2	(TC)7	14	1295	1308
First_Contig87	2	p1	(T)11	11	1648	1658
First_Contig88	1	p3	(TTA)9	27	904	930
First_Contig89	1	p2	(GT)9	18	737	754
First_Contig95	1	p1	(A)10	10	4343	4352
First_Contig99	1	p1	(T)13	13	133	145
First_Contig99	2	p1	(T)12	12	537	548
First_Contig99	3	p3	(GCT)5	15	2140	2154
First_Contig99	4	p1	(T)12	12	2300	2311
First_Contig99	5	p1	(T)15	15	4266	4280
First_Contig101	1	p2	(TA)6	12	1836	1847
First_Contig109	1	c	(CA)6ctctcttacaccca(CG)6	38	853	890
First_Contig111	1	p1	(T)11	11	6506	6516
First_Contig111	2	p1	(T)11	11	8085	8095
First_Contig113	1	p1	(T)13	13	2263	2275
First_Contig118	1	p1	(T)13	13	523	535
First_Contig119	1	p3	(CAG)10	30	9049	9078
First_Contig119	2	p2	(TG)8	16	10171	10186
First_Contig124	1	p1	(A)10	10	251	260
First_Contig124	2	p3	(CAG)5	15	5089	5103
First_Contig124	3	p3	(TGG)5	15	7527	7541
First_Contig124	4	p3	(GTC)5	15	10482	10496
First_Contig124	5	c	(TG)6cagacgggcgagttgtagagagaggagggaaggagngaaggaataacagtgtcaggatgtgcgagtcgtgtctgccgctgatttatttttttctgtn(T)14	123	11653	11775
First_Contig124	6	p1	(T)11	11	12029	12039
First_Contig124	7	p1	(T)11	11	12494	12504
First_Contig126	1	p1	(T)12	12	10	21
First_Contig132	1	p1	(A)10	10	2507	2516
First_Contig132	2	p3	(GCT)7	21	13883	13903
First_Contig133	1	p3	(ATC)7	21	3195	3215
First_Contig139	1	p2	(TA)6	12	765	776
First_Contig139	2	p1	(A)16	16	1179	1194
First_Contig139	3	p1	(A)10	10	1387	1396
First_Contig139	4	p2	(AC)6	12	2811	2822
First_Contig140	1	p1	(A)10	10	1587	1596
First_Contig143	1	p1	(T)10	10	443	452
First_Contig145	1	p2	(AT)6	12	7522	7533
First_Contig149	1	p1	(A)10	10	2723	2732
First_Contig151	1	p2	(CA)6	12	14733	14744
First_Contig151	2	c	(A)16tt(TC)6	30	14944	14973
First_Contig153	1	p2	(TA)6	12	777	788
First_Contig153	2	p1	(T)13	13	1171	1183
First_Contig154	1	p3	(GCA)5	15	5836	5850
First_Contig154	2	p3	(CAG)5	15	6267	6281
First_Contig154	3	p2	(TG)6	12	8557	8568
First_Contig154	4	p1	(T)10	10	10412	10421
First_Contig154	5	p1	(T)10	10	11000	11009
First_Contig154	6	p1	(T)10	10	12062	12071
First_Contig154	7	p1	(T)15	15	15560	15574
First_Contig161	1	p1	(A)10	10	2517	2526
First_Contig163	1	p2	(AT)6	12	3267	3278
First_Contig163	2	p1	(T)10	10	4720	4729
First_Contig170	1	p2	(GT)8	16	2767	2782
First_Contig172	1	p2	(GT)7	14	33	46
First_Contig180	1	p3	(ATC)6	18	2141	2158
First_Contig180	2	p2	(TG)6	12	4136	4147
First_Contig187	1	p1	(T)11	11	3892	3902
First_Contig188	1	p4	(TTTG)5	20	2302	2321
First_Contig188	2	p3	(TGA)5	15	2809	2823
First_Contig188	3	p2	(TC)6	12	3085	3096
First_Contig191	1	c	(AG)9(GA)6	30	335	364
First_Contig192	1	p3	(ATC)5	15	1	15
First_Contig192	2	p1	(A)10	10	354	363
First_Contig193	1	p2	(AG)6	12	755	766
First_Contig198	1	p1	(A)10	10	333	342
First_Contig205	1	p3	(CAA)5	15	3282	3296
First_Contig209	1	c	(TA)6gtgttccctcgctacttcgcggttcacatatcgcggattcactancttcgcgg(T)15	80	684	763
First_Contig211	1	p1	(A)13	13	2293	2305
First_Contig211	2	p1	(T)10	10	4627	4636
First_Contig211	3	c	(T)11g(T)34cctcncccc(T)16	71	6344	6414
First_Contig212	1	p5	(TAAGG)6	30	448	477
First_Contig212	2	p2	(CA)8	16	591	606
First_Contig215	1	p2	(TG)12	24	1735	1758
First_Contig217	1	p2	(TC)6	12	355	366
First_Contig218	1	p2	(TG)6	12	297	308
First_Contig222	1	p3	(TGG)5	15	3579	3593
First_Contig222	2	p1	(A)11	11	7456	7466
First_Contig224	1	p3	(ATA)8	24	1741	1764
First_Contig224	2	p1	(T)11	11	1890	1900
First_Contig225	1	p2	(TC)6	12	839	850
First_Contig229	1	p3	(ATC)5	15	1675	1689
First_Contig233	1	p1	(A)13	13	265	277
First_Contig237	1	p1	(T)10	10	2086	2095
First_Contig238	1	p4	(AACA)8	32	442	473
First_Contig238	2	p1	(T)10	10	1080	1089
First_Contig240	1	p3	(TAT)19	57	2015	2071
First_Contig240	2	c	(A)11tttgtaggcttttgaagnagagtgggttttaaaagatcttaattgcggttctgat(TC)6	78	3999	4076
First_Contig243	1	p1	(A)11	11	2520	2530
First_Contig243	2	p1	(T)14	14	3252	3265
First_Contig243	3	p1	(A)10	10	4456	4465
First_Contig244	1	p1	(T)12	12	862	873
First_Contig244	2	p1	(A)14	14	1752	1765
First_Contig250	1	p1	(A)12	12	383	394
First_Contig253	1	p1	(A)10	10	16	25
First_Contig253	2	p3	(TTA)5	15	469	483
First_Contig253	3	p4	(AAAT)11	44	751	794
First_Contig259	1	p1	(T)11	11	265	275
First_Contig259	2	p1	(T)10	10	1660	1669
First_Contig259	3	p1	(T)11	11	2241	2251
First_Contig261	1	p2	(CA)8	16	468	483
First_Contig262	1	p2	(GT)6	12	163	174
First_Contig262	2	p2	(TC)7	14	614	627
First_Contig262	3	p2	(CA)6	12	1071	1082
First_Contig266	1	p1	(T)10	10	449	458
First_Contig270	1	p1	(T)10	10	316	325
First_Contig270	2	p1	(T)14	14	897	910
First_Contig270	3	p1	(T)10	10	2725	2734
First_Contig276	1	p1	(A)17	17	192	208
First_Contig281	1	p2	(AT)6	12	331	342
First_Contig289	1	p2	(TG)7	14	1866	1879
First_Contig296	1	p3	(TTG)6	18	383	400
First_Contig307	1	p3	(TGC)5	15	25	39
First_Contig309	1	c*	(CA)6(A)10*	21	1061	1081
First_Contig310	1	p3	(CAG)14	42	11	52
First_Contig311	1	p1	(A)11	11	232	242
First_Contig312	1	p1	(T)11	11	367	377
First_Contig312	2	p1	(C)12	12	1513	1524
First_Contig316	1	p2	(CA)6	12	1817	1828
First_Contig317	1	p2	(AC)6	12	1200	1211
First_Contig317	2	p2	(TG)7	14	1795	1808
First_Contig317	3	p1	(A)13	13	2116	2128
First_Contig318	1	p1	(T)11	11	2138	2148
First_Contig318	2	p2	(TG)6	12	2556	2567
First_Contig322	1	p2	(GT)7	14	1081	1094
First_Contig322	2	p1	(T)11	11	4040	4050
First_Contig335	1	p3	(ACA)5	15	2278	2292
First_Contig335	2	p2	(TG)6	12	2618	2629
First_Contig336	1	p3	(CAG)5	15	290	304
First_Contig339	1	p1	(T)13	13	3835	3847
First_Contig339	2	p1	(T)13	13	6306	6318
First_Contig339	3	p1	(A)10	10	7921	7930
First_Contig339	4	p1	(T)14	14	8468	8481
First_Contig340	1	p2	(TG)9	18	3335	3352
First_Contig349	1	p2	(GC)6	12	789	800
First_Contig351	1	c	(TG)8catgcatgagncatgtaaatgtgtttgctggcttcactatttctagccaatccagtaatcacatgatgcacnaatcagtctgagactgatgat(A)10	119	1133	1251
First_Contig354	1	p1	(T)10	10	568	577
First_Contig354	2	p2	(AC)8	16	1022	1037
First_Contig356	1	p1	(T)12	12	250	261
First_Contig362	1	p2	(CA)6	12	208	219
First_Contig367	1	p1	(T)10	10	7	16
First_Contig367	2	p2	(GA)6	12	977	988
First_Contig368	1	p1	(A)16	16	1180	1195
First_Contig371	1	p1	(A)11	11	2513	2523
First_Contig372	1	p2	(AT)6	12	631	642
First_Contig372	2	p2	(CA)6	12	3404	3415
First_Contig372	3	p2	(AT)6	12	3730	3741
First_Contig372	4	p1	(A)15	15	4497	4511
First_Contig372	5	c	(AT)6gacctngacaaacccctttgagaaaaatgtcacaaattactactaaaaaatcttaagaaaatcatantggcttata(AT)6	100	9777	9876
First_Contig375	1	c	(TTG)9n(TTG)7	49	918	966
First_Contig377	1	p3	(GTC)5	15	396	410
First_Contig382	1	p2	(AT)6	12	146	157
First_Contig382	2	p1	(A)10	10	771	780
First_Contig390	1	p1	(A)19	19	207	225
First_Contig390	2	p2	(AT)7	14	816	829
First_Contig393	1	p3	(CTC)5	15	557	571
First_Contig404	1	p3	(TTC)5	15	2093	2107
First_Contig404	2	p2	(GT)7	14	2525	2538
First_Contig406	1	p1	(A)10	10	1830	1839
First_Contig408	1	p1	(A)10	10	1306	1315
First_Contig412	1	p2	(GA)6	12	34	45
First_Contig415	1	p1	(A)11	11	155	165
First_Contig416	1	p1	(A)10	10	77	86
First_Contig419	1	p2	(AC)7	14	5280	5293
First_Contig423	1	p1	(T)16	16	835	850
First_Contig430	1	p2	(CA)8	16	1567	1582
First_Contig431	1	p1	(A)10	10	187	196
First_Contig434	1	p2	(GT)6	12	1438	1449
First_Contig439	1	p1	(A)29	29	7	35
First_Contig443	1	p1	(T)12	12	313	324
First_Contig443	2	p1	(A)11	11	656	666
First_Contig443	3	p1	(A)12	12	1225	1236
First_Contig443	4	p1	(A)10	10	1392	1401
First_Contig443	5	p1	(T)11	11	2278	2288
First_Contig443	6	p1	(A)12	12	4784	4795
First_Contig443	7	p1	(A)13	13	5575	5587
First_Contig446	1	c	(GCT)5(GTT)7	36	1231	1266
First_Contig447	1	p2	(TG)6	12	3858	3869
First_Contig450	1	c	(ATC)14n(ATC)5	58	1057	1114
First_Contig452	1	p2	(CA)6	12	15	26
First_Contig452	2	p1	(A)14	14	1204	1217
First_Contig454	1	p1	(A)10	10	363	372
First_Contig463	1	p1	(T)10	10	1283	1292
First_Contig464	1	c	(TG)8cacatta(T)11	34	3912	3945
First_Contig465	1	p1	(T)10	10	722	731
First_Contig465	2	p5	(CACAT)5	25	1179	1203
First_Contig466	1	p1	(T)12	12	2204	2215
First_Contig466	2	p1	(A)15	15	2897	2911
First_Contig468	1	p1	(A)10	10	656	665
First_Contig469	1	p2	(AC)6	12	318	329
First_Contig470	1	p2	(AT)6	12	22	33
First_Contig470	2	p2	(CA)6	12	347	358
First_Contig471	1	p1	(A)12	12	141	152
First_Contig481	1	p1	(A)12	12	73	84
First_Contig481	2	p2	(AC)7	14	301	314
First_Contig487	1	p1	(T)13	13	452	464
First_Contig487	2	p1	(C)11	11	729	739
First_Contig489	1	p1	(A)11	11	438	448
First_Contig498	1	p1	(A)11	11	4056	4066
First_Contig498	2	p1	(T)12	12	5088	5099
First_Contig499	1	p1	(A)10	10	2357	2366
First_Contig504	1	p1	(T)11	11	3851	3861
First_Contig504	2	p1	(A)11	11	5195	5205
First_Contig505	1	p1	(A)11	11	2826	2836
First_Contig505	2	p1	(T)10	10	3108	3117
First_Contig509	1	p1	(A)13	13	2002	2014
First_Contig512	1	p1	(A)12	12	1244	1255
First_Contig523	1	p1	(T)10	10	1935	1944
First_Contig527	1	c	(TC)8(AC)7	30	739	768
First_Contig531	1	p2	(GT)7	14	370	383
First_Contig533	1	p2	(AC)6	12	49	60
First_Contig541	1	c	(A)10tgtaaaccacagaatacttntctatcagctatactaaaaaattgtgactagcatatg(AT)6	79	1764	1842
First_Contig543	1	p1	(T)13	13	186	198
First_Contig547	1	p2	(CA)7	14	184	197
First_Contig548	1	p1	(T)11	11	1448	1458
First_Contig549	1	p1	(T)11	11	3806	3816
First_Contig549	2	p1	(T)18	18	5117	5134
First_Contig550	1	p1	(T)11	11	1358	1368
First_Contig554	1	p1	(A)14	14	1	14
First_Contig554	2	c	(C)10aaccatanctggagctagatgtcatctgatctgaaaatggagcgaat(A)12	69	1008	1076
First_Contig555	1	p1	(T)11	11	1392	1402
First_Contig560	1	p3	(GGT)5	15	563	577
First_Contig562	1	c	(TC)7na(CT)6	28	721	748
First_Contig568	1	p1	(A)11	11	206	216
First_Contig569	1	p1	(A)10	10	1387	1396
First_Contig570	1	p2	(AG)6	12	612	623
First_Contig570	2	p1	(A)12	12	1953	1964
First_Contig570	3	p1	(A)14	14	4437	4450
First_Contig576	1	p3	(GGT)7	21	2664	2684
First_Contig577	1	p1	(T)13	13	638	650
First_Contig579	1	p2	(AC)6	12	473	484
First_Contig583	1	p1	(A)11	11	294	304
First_Contig586	1	p1	(T)10	10	412	421
First_Contig590	1	p1	(T)12	12	1160	1171
First_Contig590	2	p3	(ACC)5	15	6206	6220
First_Contig591	1	p1	(C)11	11	515	525
First_Contig599	1	p1	(A)11	11	3967	3977
First_Contig607	1	p1	(A)10	10	3835	3844
First_Contig609	1	p2	(TA)6	12	440	451
First_Contig613	1	p3	(AAT)5	15	266	280
First_Contig614	1	p1	(A)13	13	229	241
First_Contig617	1	p1	(A)14	14	406	419
First_Contig618	1	p3	(CTG)5	15	1	15
First_Contig636	1	p1	(T)10	10	1812	1821
First_Contig638	1	p2	(GT)6	12	1661	1672
First_Contig641	1	p1	(G)19	19	749	767
First_Contig646	1	p1	(T)11	11	1	11
First_Contig660	1	p1	(T)10	10	1580	1589
First_Contig660	2	p1	(T)14	14	1983	1996
First_Contig664	1	p1	(A)12	12	876	887
First_Contig664	2	p1	(T)14	14	2024	2037
First_Contig664	3	p2	(GA)6	12	2762	2773
First_Contig665	1	p1	(A)12	12	100	111
First_Contig666	1	p2	(CA)6	12	816	827
First_Contig672	1	p3	(GTG)5	15	29	43
First_Contig677	1	p1	(A)12	12	365	376
First_Contig682	1	p2	(CA)6	12	2696	2707
First_Contig684	1	p1	(T)13	13	117	129
First_Contig689	1	p1	(A)14	14	785	798
First_Contig697	1	p1	(A)10	10	502	511
First_Contig706	1	p1	(T)11	11	251	261
First_Contig708	1	p1	(T)17	17	1279	1295
First_Contig710	1	p1	(A)10	10	1745	1754
First_Contig710	2	p1	(A)17	17	1864	1880
First_Contig711	1	p3	(ATG)5	15	1562	1576
First_Contig718	1	p1	(A)15	15	4	18
First_Contig718	2	p1	(A)12	12	1053	1064
First_Contig718	3	p3	(GGT)8	24	1286	1309
First_Contig718	4	p1	(A)10	10	3613	3622
First_Contig724	1	p2	(CA)6	12	1063	1074
First_Contig724	2	p2	(CA)7	14	1218	1231
First_Contig724	3	p2	(TG)6	12	1403	1414
First_Contig724	4	p2	(AG)6	12	1524	1535
First_Contig729	1	p1	(T)12	12	2711	2722
First_Contig729	2	p1	(T)19	19	3565	3583
First_Contig732	1	p2	(GT)18	36	40	75
First_Contig734	1	p2	(GT)6	12	1360	1371
First_Contig739	1	p2	(GA)6	12	3161	3172
First_Contig746	1	p1	(A)11	11	367	377
First_Contig746	2	p1	(A)10	10	621	630
First_Contig751	1	c	(A)10gc(A)11	23	1184	1206
First_Contig752	1	p1	(T)12	12	885	896
First_Contig757	1	p1	(A)10	10	276	285
First_Contig760	1	p1	(A)10	10	557	566
First_Contig762	1	p1	(A)10	10	283	292
First_Contig764	1	p1	(A)19	19	94	112
First_Contig767	1	p1	(A)13	13	89	101
First_Contig792	1	p1	(T)11	11	677	687
First_Contig792	2	p1	(A)11	11	952	962
First_Contig792	3	p1	(T)13	13	2737	2749
First_Contig795	1	p2	(CA)10	20	785	804
First_Contig798	1	p2	(CA)6	12	123	134
First_Contig804	1	p2	(TA)6	12	558	569
First_Contig804	2	p2	(GT)6	12	1145	1156
First_Contig811	1	p1	(A)10	10	227	236
First_Contig813	1	p1	(T)10	10	3493	3502
First_Contig815	1	p1	(A)14	14	515	528
First_Contig815	2	c	(CG)6(TG)6	24	1791	1814
First_Contig816	1	p2	(TG)9	18	1621	1638
First_Contig817	1	p1	(T)10	10	15	24
First_Contig818	1	p2	(AT)6	12	2471	2482
First_Contig826	1	p1	(A)10	10	1121	1130
First_Contig828	1	p2	(CA)6	12	41	52
First_Contig831	1	p1	(T)12	12	376	387
First_Contig831	2	p1	(T)10	10	1138	1147
First_Contig832	1	p1	(A)14	14	107	120
First_Contig832	2	p1	(T)10	10	1190	1199
First_Contig836	1	p2	(AT)6	12	119	130
First_Contig840	1	p3	(GGT)5	15	696	710
First_Contig843	1	p1	(T)10	10	890	899
First_Contig847	1	p2	(TA)6	12	1475	1486
First_Contig847	2	p1	(T)13	13	1897	1909
First_Contig847	3	p2	(TA)6	12	2804	2815
First_Contig848	1	c	(GT)6ttt(AG)8	31	247	277
First_Contig851	1	p2	(AT)6	12	1595	1606
First_Contig852	1	p1	(T)11	11	347	357
First_Contig854	1	p1	(T)10	10	135	144
First_Contig854	2	p1	(T)13	13	637	649
First_Contig856	1	p1	(T)10	10	2976	2985
First_Contig860	1	p1	(T)10	10	1527	1536
First_Contig865	1	p2	(TG)6	12	840	851
First_Contig867	1	p1	(T)13	13	397	409
First_Contig868	1	p1	(T)11	11	2068	2078
First_Contig870	1	p2	(AT)6	12	137	148
First_Contig872	1	c	(CA)7tgtattatacatacaaacantatcctctctctctgt(CA)8	66	6	71
First_Contig872	2	p2	(AC)6	12	2883	2894
First_Contig873	1	p1	(T)15	15	106	120
First_Contig878	1	p3	(CAC)5	15	490	504
First_Contig879	1	p2	(TA)6	12	780	791
First_Contig881	1	p1	(A)12	12	232	243
First_Contig881	2	p1	(T)10	10	1270	1279
First_Contig881	3	p1	(T)14	14	1556	1569
First_Contig881	4	p3	(GTG)5	15	3789	3803
First_Contig881	5	c	(AG)6aagacgatatcaacgaattttgaagctctggcttgttnctactactgcttgcaccaaaaaaagaag(A)10	88	7246	7333
First_Contig882	1	p1	(A)10	10	481	490
First_Contig888	1	p2	(AG)6	12	6841	6852
First_Contig891	1	p1	(T)11	11	2282	2292
First_Contig894	1	p1	(A)13	13	292	304
First_Contig896	1	p3	(AGC)5	15	197	211
First_Contig899	1	p1	(T)10	10	346	355
First_Contig900	1	c	(TG)9(AG)6gggggggtgtgtctgtgcgtn(GT)6ccgtgt(GA)6	81	11	91
First_Contig900	2	c	(ACAA)7acan(AACA)7	60	1128	1187
First_Contig902	1	p2	(CA)7	14	826	839
First_Contig903	1	p1	(T)11	11	3336	3346
First_Contig910	1	p1	(T)10	10	828	837
First_Contig912	1	p2	(GA)6	12	251	262
First_Contig922	1	c	(T)10(G)11	21	1191	1211
First_Contig923	1	p2	(TC)6	12	2468	2479
First_Contig925	1	p1	(T)11	11	1	11
First_Contig925	2	p2	(TA)7	14	1053	1066
First_Contig927	1	p2	(CA)7	14	2010	2023
First_Contig927	2	p1	(T)10	10	3749	3758
First_Contig927	3	p1	(A)10	10	4468	4477
First_Contig927	4	p1	(A)12	12	4612	4623
First_Contig928	1	p2	(AT)7	14	95	108
First_Contig930	1	c	(AC)6gtaggtccctcccaagaccagnattaagcc(TTG)12	78	1065	1142
First_Contig940	1	p2	(CA)7	14	133	146
First_Contig940	2	p2	(TC)7	14	345	358
First_Contig942	1	p3	(ATC)6	18	3	20
First_Contig945	1	p2	(TC)7	14	2612	2625
First_Contig950	1	p1	(T)10	10	503	512
First_Contig950	2	p1	(T)12	12	794	805
First_Contig953	1	p1	(A)10	10	806	815
First_Contig958	1	c	(T)16nn(T)11	29	1666	1694
First_Contig959	1	p2	(GT)6	12	1563	1574
First_Contig959	2	p1	(T)11	11	1938	1948
First_Contig959	3	p1	(T)11	11	2765	2775
First_Contig963	1	p2	(GT)6	12	367	378
First_Contig966	1	p1	(T)15	15	516	530
First_Contig970	1	p1	(A)14	14	206	219
First_Contig975	1	p1	(A)10	10	495	504
First_Contig976	1	p1	(A)10	10	977	986
First_Contig976	2	p1	(A)13	13	2725	2737
First_Contig978	1	p2	(CA)6	12	290	301
First_Contig979	1	p1	(T)16	16	494	509
First_Contig981	1	p1	(A)14	14	374	387
First_Contig981	2	p2	(CA)7	14	2198	2211
First_Contig981	3	p2	(AC)7	14	3241	3254
First_Contig982	1	p1	(A)14	14	1844	1857
First_Contig983	1	p1	(A)11	11	475	485
First_Contig990	1	p1	(A)15	15	1164	1178
First_Contig994	1	p1	(A)10	10	72	81
First_Contig998	1	p2	(AC)12	24	402	425
First_Contig998	2	p1	(T)14	14	2243	2256
First_Contig1000	1	p1	(A)10	10	164	173
First_Contig1000	2	p1	(T)10	10	554	563
First_Contig1002	1	p3	(TGC)6	18	1175	1192
First_Contig1004	1	p1	(A)11	11	4199	4209
First_Contig1008	1	p1	(A)12	12	538	549
First_Contig1010	1	p1	(T)12	12	148	159
First_Contig1012	1	p2	(TA)6	12	79	90
First_Contig1012	2	p1	(A)10	10	1348	1357
First_Contig1012	3	p1	(T)10	10	1515	1524
First_Contig1012	4	p1	(A)10	10	2101	2110
First_Contig1012	5	p1	(T)10	10	2523	2532
First_Contig1012	6	p1	(T)14	14	3386	3399
First_Contig1014	1	p2	(AC)7	14	503	516
First_Contig1017	1	p1	(T)12	12	1	12
First_Contig1017	2	p1	(T)12	12	1378	1389
First_Contig1017	3	p1	(T)10	10	1779	1788
First_Contig1017	4	p1	(T)10	10	2228	2237
First_Contig1018	1	c	(ATG)7an(TGA)14	65	715	779
First_Contig1018	2	p2	(GA)7	14	1726	1739
First_Contig1031	1	p3	(TTA)5	15	428	442
First_Contig1031	2	p1	(A)11	11	556	566
First_Contig1033	1	p1	(T)11	11	2793	2803
First_Contig1039	1	p1	(T)10	10	380	389
First_Contig1046	1	p2	(AG)6	12	2167	2178
First_Contig1046	2	p1	(A)11	11	3085	3095
First_Contig1049	1	p1	(A)15	15	711	725
First_Contig1049	2	p2	(TA)6	12	3015	3026
First_Contig1055	1	p2	(CA)6	12	1038	1049
First_Contig1055	2	p1	(T)10	10	1415	1424
First_Contig1055	3	p1	(T)10	10	2990	2999
First_Contig1063	1	p1	(A)10	10	900	909
First_Contig1068	1	p3	(ATC)5	15	570	584
First_Contig1070	1	c	(CA)10aataa(AC)7	39	2271	2309
First_Contig1070	2	c	(CA)6ta(AC)7	28	3199	3226
First_Contig1073	1	p2	(AC)7	14	846	859
First_Contig1073	2	p1	(T)12	12	1318	1329
First_Contig1075	1	c	(A)11cag(A)12gaaagtgaaaacnnn(A)11	52	1967	2018
First_Contig1078	1	p2	(TG)8	16	279	294
First_Contig1079	1	p1	(T)12	12	98	109
First_Contig1080	1	p1	(T)12	12	730	741
First_Contig1080	2	p1	(C)11	11	6329	6339
First_Contig1082	1	p2	(TG)7	14	990	1003
First_Contig1087	1	p4	(TTTG)5	20	369	388
First_Contig1089	1	p2	(CA)6	12	1428	1439
First_Contig1091	1	p1	(A)11	11	4738	4748
First_Contig1091	2	p1	(A)11	11	4952	4962
First_Contig1092	1	p1	(T)11	11	1132	1142
First_Contig1097	1	p1	(A)10	10	311	320
First_Contig1097	2	p2	(GA)7	14	1250	1263
First_Contig1098	1	p5	(AATTG)5	25	1189	1213
First_Contig1104	1	c	(GT)8tgtat(TG)6tatga(TG)6	50	245	294
First_Contig1107	1	p3	(GTT)5	15	373	387
First_Contig1108	1	p1	(T)10	10	2120	2129
First_Contig1108	2	p2	(TG)8	16	6059	6074
First_Contig1112	1	p1	(T)13	13	1	13
First_Contig1112	2	p1	(T)10	10	262	271
First_Contig1112	3	p1	(T)10	10	1272	1281
First_Contig1114	1	c	(T)12ggctcaggcccct(A)22	47	11	57
First_Contig1116	1	p1	(A)10	10	80	89
First_Contig1117	1	p3	(ATG)5	15	1437	1451
First_Contig1123	1	p1	(T)10	10	188	197
First_Contig1125	1	p1	(T)15	15	888	902
First_Contig1127	1	p1	(A)12	12	3802	3813
First_Contig1128	1	c	(TG)6ttg(A)12	27	268	294
First_Contig1128	2	p2	(CT)6	12	1966	1977
First_Contig1128	3	p3	(TGT)14	42	3049	3090
First_Contig1131	1	p1	(A)10	10	444	453
First_Contig1134	1	p1	(A)13	13	41	53
First_Contig1134	2	p1	(A)12	12	1862	1873
First_Contig1134	3	p1	(A)10	10	4433	4442
First_Contig1136	1	p2	(TA)7	14	1465	1478
First_Contig1136	2	p1	(A)10	10	1658	1667
First_Contig1136	3	p1	(A)10	10	3076	3085
First_Contig1144	1	p2	(GT)6	12	72	83
First_Contig1144	2	p2	(TC)7	14	761	774
First_Contig1147	1	p1	(A)10	10	1049	1058
First_Contig1148	1	p2	(TA)6	12	408	419
First_Contig1150	1	p1	(T)10	10	3458	3467
First_Contig1150	2	p1	(T)10	10	3928	3937
First_Contig1154	1	p2	(GT)6	12	191	202
First_Contig1173	1	p2	(GT)6	12	564	575
First_Contig1176	1	p2	(AC)8	16	331	346
First_Contig1177	1	p1	(A)15	15	1811	1825
First_Contig1178	1	p2	(CA)7	14	1693	1706
First_Contig1184	1	p3	(GAT)5	15	956	970
First_Contig1187	1	p1	(A)10	10	400	409
First_Contig1187	2	p2	(CA)7	14	2688	2701
First_Contig1191	1	p1	(A)10	10	4007	4016
First_Contig1191	2	p1	(A)10	10	4414	4423
First_Contig1191	3	p1	(T)16	16	5770	5785
First_Contig1192	1	p3	(GGA)6	18	827	844
First_Contig1199	1	p2	(CA)8	16	318	333
First_Contig1199	2	p1	(T)17	17	1170	1186
First_Contig1199	3	p1	(T)11	11	2551	2561
First_Contig1212	1	p3	(GTT)6	18	795	812
First_Contig1212	2	p3	(CAA)12	36	3928	3963
First_Contig1214	1	p2	(AC)7	14	823	836
First_Contig1221	1	p1	(A)10	10	354	363
First_Contig1223	1	p1	(T)12	12	2376	2387
First_Contig1228	1	p1	(C)15	15	49	63
First_Contig1228	2	p1	(T)10	10	1252	1261
First_Contig1228	3	p1	(T)15	15	6545	6559
First_Contig1230	1	p1	(T)11	11	502	512
First_Contig1232	1	p1	(T)11	11	143	153
First_Contig1236	1	p2	(CA)7	14	2814	2827
First_Contig1238	1	p1	(T)15	15	198	212
First_Contig1238	2	p3	(TTA)5	15	2416	2430
First_Contig1239	1	p1	(T)10	10	862	871
First_Contig1245	1	p1	(T)10	10	2215	2224
First_Contig1245	2	p1	(A)11	11	2759	2769
First_Contig1245	3	p1	(T)14	14	3048	3061
First_Contig1245	4	p1	(A)10	10	4442	4451
First_Contig1249	1	p1	(A)13	13	1221	1233
First_Contig1249	2	p4	(ATTT)5	20	1992	2011
First_Contig1252	1	c	(AC)6tacatacacaattnatataatcatttgttcaaaaacaagagaacatcatgcatgtatatcttctctcccactcanttctctctaactccctctttctt(AC)7	124	611	734
First_Contig1253	1	p1	(A)13	13	979	991
First_Contig1253	2	p1	(A)10	10	3169	3178
First_Contig1253	3	p1	(A)11	11	5256	5266
First_Contig1260	1	p1	(T)10	10	477	486
First_Contig1263	1	p1	(T)10	10	5075	5084
First_Contig1266	1	p1	(T)17	17	814	830
First_Contig1266	2	p2	(CA)6	12	1866	1877
First_Contig1267	1	p1	(T)10	10	213	222
First_Contig1270	1	p2	(CA)6	12	5117	5128
First_Contig1275	1	p1	(T)11	11	573	583
First_Contig1278	1	p2	(TC)6	12	2268	2279
First_Contig1279	1	p1	(A)12	12	2228	2239
First_Contig1283	1	p2	(TG)6	12	137	148
First_Contig1283	2	p2	(TC)9	18	818	835
First_Contig1288	1	p1	(A)10	10	1641	1650
First_Contig1288	2	p1	(T)10	10	3379	3388
First_Contig1291	1	p1	(T)10	10	68	77
First_Contig1293	1	p2	(TA)7	14	258	271
First_Contig1297	1	p1	(T)12	12	503	514
First_Contig1297	2	p1	(T)10	10	729	738
First_Contig1298	1	p2	(GT)6	12	440	451
First_Contig1300	1	p2	(CA)8	16	291	306
First_Contig1306	1	c	(GA)7(AAC)8	38	80	117
First_Contig1306	2	p2	(GA)7	14	1912	1925
First_Contig1312	1	p3	(GAT)5	15	961	975
First_Contig1312	2	p6	(GGCTCT)6	36	1106	1141
First_Contig1314	1	p1	(A)11	11	51	61
First_Contig1316	1	p1	(T)11	11	1260	1270
First_Contig1317	1	p1	(T)10	10	2028	2037
First_Contig1317	2	p1	(T)11	11	2671	2681
First_Contig1319	1	p2	(CA)6	12	1741	1752
First_Contig1325	1	p3	(TTG)5	15	1908	1922
First_Contig1325	2	c	(CAT)5cn(ATC)5	32	2464	2495
First_Contig1325	3	p1	(A)14	14	2922	2935
First_Contig1326	1	p1	(T)12	12	1147	1158
First_Contig1326	2	p1	(T)10	10	3963	3972
First_Contig1328	1	p1	(T)10	10	463	472
First_Contig1329	1	c	(A)13g(A)11	25	27	51
First_Contig1334	1	c	(A)10(TG)6	22	95	116
First_Contig1334	2	p4	(AACA)7	28	831	858
First_Contig1337	1	p2	(CA)8	16	625	640
First_Contig1346	1	p2	(CA)7	14	100	113
First_Contig1349	1	p1	(T)11	11	92	102
First_Contig1349	2	p2	(AT)6	12	4732	4743
First_Contig1349	3	p1	(A)10	10	7748	7757
First_Contig1350	1	p1	(T)10	10	157	166
First_Contig1354	1	p1	(A)11	11	468	478
First_Contig1355	1	p1	(A)10	10	1536	1545
First_Contig1356	1	p1	(A)14	14	2066	2079
First_Contig1357	1	p2	(TA)6	12	381	392
First_Contig1361	1	p3	(TCA)5	15	1034	1048
First_Contig1362	1	p2	(GA)8	16	250	265
First_Contig1362	2	p1	(T)15	15	3683	3697
First_Contig1363	1	p1	(T)10	10	345	354
First_Contig1366	1	p2	(TG)7	14	150	163
First_Contig1366	2	p1	(G)10	10	984	993
First_Contig1367	1	p2	(AC)9	18	624	641
First_Contig1369	1	p1	(T)10	10	1100	1109
First_Contig1373	1	p2	(CA)8	16	30	45
First_Contig1376	1	p2	(CA)8	16	319	334
First_Contig1385	1	p2	(CA)6	12	374	385
First_Contig1392	1	p2	(CA)6	12	2619	2630
First_Contig1396	1	p3	(TGG)9	27	1836	1862
First_Contig1396	2	p1	(A)10	10	2323	2332
First_Contig1398	1	p1	(A)16	16	584	599
First_Contig1399	1	p1	(T)11	11	1159	1169
First_Contig1402	1	p2	(GT)6	12	136	147
First_Contig1411	1	p1	(A)11	11	414	424
First_Contig1411	2	p1	(A)22	22	2340	2361
First_Contig1413	1	p1	(A)10	10	1015	1024
First_Contig1420	1	p2	(GA)6	12	594	605
First_Contig1422	1	p2	(AC)6	12	10	21
First_Contig1423	1	p1	(T)13	13	184	196
First_Contig1423	2	p1	(A)11	11	2732	2742
First_Contig1424	1	p1	(A)14	14	21	34
First_Contig1425	1	p3	(CTT)6	18	3373	3390
First_Contig1429	1	p2	(TG)6	12	2113	2124
First_Contig1432	1	p1	(A)10	10	649	658
First_Contig1436	1	p2	(AT)7	14	3055	3068
First_Contig1437	1	p1	(T)10	10	2	11
First_Contig1437	2	p1	(T)10	10	626	635
First_Contig1441	1	p3	(GCA)5	15	4165	4179
First_Contig1441	2	p1	(A)12	12	9280	9291
First_Contig1442	1	p2	(CA)7	14	6201	6214
First_Contig1443	1	p2	(CA)6	12	808	819
First_Contig1443	2	p2	(GA)6	12	1158	1169
First_Contig1444	1	p1	(T)10	10	2075	2084
First_Contig1445	1	p3	(TCC)6	18	323	340
First_Contig1448	1	p2	(AC)6	12	1485	1496
First_Contig1448	2	p1	(T)11	11	1991	2001
First_Contig1449	1	c	(GTG)6atggtgatga(TGG)6	46	135	180
First_Contig1449	2	p1	(T)17	17	1159	1175
First_Contig1450	1	p1	(T)11	11	1319	1329
First_Contig1451	1	p1	(A)12	12	216	227
First_Contig1451	2	c	(G)11ngggaaaaaaacaaaaaaaaacccccctcaacctcccccc(A)14	65	954	1018
First_Contig1453	1	p2	(TC)6	12	198	209
First_Contig1456	1	p1	(A)10	10	1897	1906
First_Contig1456	2	p1	(T)12	12	2768	2779
First_Contig1456	3	p1	(T)12	12	2957	2968
First_Contig1456	4	p1	(T)11	11	3723	3733
First_Contig1461	1	c	(GT)7atttttacagcatcaagcaca(TTG)5n(TTG)6	69	11	79
First_Contig1461	2	c	(A)45n(A)36	82	2659	2740
First_Contig1465	1	p1	(T)13	13	1033	1045
First_Contig1465	2	p2	(TC)7	14	1297	1310
First_Contig1471	1	p2	(GT)6	12	1201	1212
First_Contig1475	1	p1	(A)10	10	2455	2464
First_Contig1476	1	p2	(CT)6	12	271	282
First_Contig1477	1	c	(TA)6(AG)7tgtgggagnggaagaaagagacattgacatggtatatcaaacgggataaaatgcatgcttaatatgcatngccttcttgtcacttgtctgcaaaa(AG)6	133	149	281
First_Contig1480	1	p4	(AAAC)13	52	301	352
First_Contig1485	1	p3	(TTA)5	15	1532	1546
First_Contig1490	1	p1	(T)10	10	1550	1559
First_Contig1490	2	p1	(A)10	10	2421	2430
First_Contig1490	3	p1	(A)11	11	2769	2779
First_Contig1493	1	p2	(CA)7	14	344	357
First_Contig1493	2	p1	(A)13	13	1512	1524
First_Contig1501	1	p1	(T)10	10	1393	1402
First_Contig1502	1	p1	(A)16	16	1063	1078
First_Contig1502	2	p1	(T)10	10	3042	3051
First_Contig1508	1	p2	(TC)8	16	817	832
First_Contig1508	2	p2	(TA)6	12	947	958
First_Contig1508	3	p1	(A)11	11	2102	2112
First_Contig1512	1	p1	(A)12	12	399	410
First_Contig1512	2	p1	(T)10	10	3419	3428
First_Contig1517	1	p1	(T)12	12	306	317
First_Contig1518	1	p2	(GA)6	12	691	702
First_Contig1518	2	c	(TG)6agtgtgt(GA)6	31	2968	2998
First_Contig1519	1	p1	(A)10	10	638	647
First_Contig1519	2	p1	(A)10	10	1028	1037
First_Contig1520	1	p1	(A)15	15	684	698
First_Contig1522	1	p3	(GAG)5	15	1421	1435
First_Contig1527	1	p2	(AT)6	12	90	101
First_Contig1527	2	p1	(T)10	10	1135	1144
First_Contig1529	1	p1	(T)10	10	1071	1080
First_Contig1531	1	p1	(T)10	10	586	595
First_Contig1531	2	p1	(G)10	10	1076	1085
First_Contig1532	1	p2	(AT)6	12	3026	3037
First_Contig1535	1	p1	(T)15	15	4480	4494
First_Contig1536	1	p2	(TC)6	12	11	22
First_Contig1537	1	c	(CA)6taataataaant(TTA)5	39	762	800
First_Contig1539	1	p2	(CT)6	12	3942	3953
First_Contig1545	1	p1	(T)11	11	392	402
First_Contig1545	2	p3	(ATC)7	21	2524	2544
First_Contig1547	1	p2	(CA)7	14	209	222
First_Contig1550	1	p1	(A)10	10	2229	2238
First_Contig1551	1	p2	(AC)6	12	387	398
First_Contig1551	2	p2	(TG)7	14	1575	1588
First_Contig1554	1	p2	(CA)7	14	458	471
First_Contig1557	1	p1	(A)10	10	2139	2148
First_Contig1558	1	p2	(AC)6	12	1515	1526
First_Contig1558	2	p1	(T)40	40	1818	1857
First_Contig1560	1	p1	(A)10	10	1359	1368
First_Contig1561	1	p1	(A)11	11	145	155
First_Contig1565	1	p2	(TC)7	14	1596	1609
First_Contig1571	1	p2	(TA)6	12	274	285
First_Contig1571	2	p2	(CA)6	12	715	726
First_Contig1575	1	p1	(A)12	12	1410	1421
First_Contig1579	1	p1	(T)10	10	190	199
First_Contig1579	2	p2	(AG)6	12	433	444
First_Contig1579	3	p1	(A)10	10	746	755
First_Contig1580	1	p2	(GT)6	12	554	565
First_Contig1586	1	p2	(CA)6	12	529	540
First_Contig1589	1	p2	(TA)8	16	467	482
First_Contig1589	2	p1	(A)10	10	1375	1384
First_Contig1589	3	p3	(CAA)6	18	2958	2975
First_Contig1591	1	p3	(TTA)7	21	411	431
First_Contig1591	2	p2	(AT)8	16	1030	1045
First_Contig1591	3	p1	(T)11	11	1774	1784
First_Contig1592	1	p3	(GAT)6	18	557	574
First_Contig1593	1	p1	(T)10	10	1284	1293
First_Contig1593	2	p3	(TAT)5	15	2218	2232
First_Contig1598	1	p2	(TC)7	14	2014	2027
First_Contig1601	1	p1	(T)15	15	824	838
First_Contig1604	1	p2	(CA)7	14	317	330
First_Contig1605	1	p1	(T)12	12	1400	1411
First_Contig1607	1	p2	(TG)6	12	2387	2398
First_Contig1608	1	p2	(CA)6	12	246	257
First_Contig1617	1	p2	(CA)7	14	2820	2833
First_Contig1617	2	p1	(T)10	10	3493	3502
First_Contig1618	1	c	(T)10g(A)11	22	519	540
First_Contig1627	1	p3	(GAC)7	21	1344	1364
First_Contig1630	1	p1	(A)11	11	861	871
First_Contig1632	1	p1	(T)14	14	8325	8338
First_Contig1633	1	p1	(T)13	13	422	434
First_Contig1634	1	p1	(A)10	10	216	225
First_Contig1639	1	p1	(T)12	12	3859	3870
First_Contig1644	1	p1	(T)10	10	485	494
First_Contig1646	1	p1	(A)12	12	582	593
First_Contig1646	2	p1	(A)12	12	1713	1724
First_Contig1649	1	p1	(T)23	23	1294	1316
First_Contig1652	1	p1	(A)12	12	1152	1163
First_Contig1656	1	p1	(A)13	13	33	45
First_Contig1658	1	p1	(G)16	16	36	51
First_Contig1659	1	p1	(T)11	11	4649	4659
First_Contig1659	2	p1	(T)10	10	6648	6657
First_Contig1659	3	p1	(T)12	12	7114	7125
First_Contig1659	4	p1	(A)10	10	14209	14218
First_Contig1659	5	p1	(A)12	12	14644	14655
First_Contig1663	1	p1	(T)11	11	344	354
First_Contig1664	1	p2	(TC)10	20	123	142
First_Contig1666	1	p1	(A)17	17	2	18
First_Contig1669	1	p2	(TA)7	14	63	76
First_Contig1669	2	p2	(CA)8	16	180	195
First_Contig1669	3	p1	(G)11	11	764	774
First_Contig1670	1	p2	(AC)7	14	1041	1054
First_Contig1675	1	p1	(A)15	15	1170	1184
First_Contig1678	1	p2	(AG)8	16	815	830
First_Contig1679	1	p1	(G)13	13	731	743
First_Contig1680	1	p2	(TG)7	14	1087	1100
First_Contig1683	1	p2	(CA)7	14	133	146
First_Contig1683	2	p2	(TA)6	12	3310	3321
First_Contig1683	3	p1	(T)11	11	4999	5009
First_Contig1684	1	p2	(TG)7	14	1519	1532
First_Contig1687	1	p2	(TG)6	12	737	748
First_Contig1690	1	p2	(CA)6	12	945	956
First_Contig1691	1	p1	(T)10	10	26	35
First_Contig1692	1	p1	(A)12	12	107	118
First_Contig1693	1	p1	(A)10	10	1	10
First_Contig1696	1	p1	(T)11	11	2337	2347
First_Contig1698	1	p1	(T)11	11	687	697
First_Contig1705	1	p1	(T)11	11	161	171
First_Contig1705	2	p1	(T)11	11	572	582
First_Contig1705	3	p1	(T)10	10	986	995
First_Contig1711	1	p2	(CA)6	12	708	719
First_Contig1713	1	p2	(TG)7	14	936	949
First_Contig1715	1	p1	(A)11	11	1785	1795
First_Contig1721	1	p2	(CA)6	12	324	335
First_Contig1721	2	p2	(TA)6	12	1013	1024
First_Contig1724	1	p1	(T)11	11	8034	8044
First_Contig1726	1	p1	(T)10	10	1414	1423
First_Contig1730	1	p1	(T)10	10	828	837
First_Contig1730	2	p1	(T)10	10	5285	5294
First_Contig1730	3	p1	(T)10	10	6182	6191
First_Contig1730	4	p1	(A)13	13	7409	7421
First_Contig1733	1	p2	(GA)7	14	1333	1346
First_Contig1737	1	p3	(GCT)5	15	357	371
First_Contig1738	1	p2	(AC)8	16	444	459
First_Contig1741	1	p2	(AT)6	12	113	124
First_Contig1743	1	p3	(ACA)7	21	1605	1625
First_Contig1752	1	p1	(T)13	13	1152	1164
First_Contig1753	1	p1	(T)11	11	345	355
First_Contig1755	1	c	(T)15ccaatttttgtgtaaattncttctttttttgaaaagaaaattttttttt(G)13agggaatttcagattttntgcccttgccgtttttttggg(T)18	134	2463	2596
First_Contig1757	1	c	(TAA)5tan(ATA)8	42	431	472
First_Contig1761	1	p1	(T)14	14	486	499
First_Contig1764	1	p1	(T)12	12	4239	4250
First_Contig1770	1	p1	(A)11	11	79	89
First_Contig1773	1	p3	(GCA)6	18	612	629
First_Contig1775	1	p1	(T)11	11	506	516
First_Contig1775	2	p1	(T)10	10	1757	1766
First_Contig1776	1	p1	(T)15	15	1203	1217
First_Contig1780	1	p2	(AG)6	12	2121	2132
First_Contig1789	1	c	(AC)10an(CA)8	38	284	321
First_Contig1789	2	p5	(CAAAA)5	25	1633	1657
First_Contig1789	3	p2	(GA)6	12	2244	2255
First_Contig1792	1	p2	(TG)6	12	401	412
First_Contig1792	2	p1	(T)12	12	1079	1090
First_Contig1793	1	p3	(AGC)5	15	121	135
First_Contig1797	1	p1	(T)16	16	3161	3176
First_Contig1799	1	p1	(A)13	13	2718	2730
First_Contig1799	2	p1	(T)10	10	3461	3470
First_Contig1803	1	p2	(GA)6	12	582	593
First_Contig1804	1	p1	(A)11	11	14	24
First_Contig1804	2	p1	(C)11	11	3605	3615
First_Contig1804	3	p2	(TG)6	12	3847	3858
First_Contig1804	4	p1	(A)10	10	6145	6154
First_Contig1805	1	c	(CA)6tcaaacacatgcacatgtgcat(AC)6	46	311	356
First_Contig1810	1	p2	(CT)8	16	1423	1438
First_Contig1810	2	p1	(T)12	12	2780	2791
First_Contig1810	3	p1	(A)16	16	3047	3062
First_Contig1815	1	p3	(CAA)5	15	834	848
First_Contig1816	1	p1	(T)12	12	18	29
First_Contig1816	2	p1	(T)10	10	3745	3754
First_Contig1818	1	p1	(T)13	13	274	286
First_Contig1818	2	p3	(ATC)5	15	1230	1244
First_Contig1820	1	p1	(A)18	18	1509	1526
First_Contig1821	1	p2	(TA)6	12	840	851
First_Contig1821	2	p1	(A)10	10	1643	1652
First_Contig1823	1	p1	(A)11	11	1088	1098
First_Contig1829	1	p1	(A)14	14	514	527
First_Contig1833	1	p2	(AC)6	12	925	936
First_Contig1834	1	p1	(T)14	14	4367	4380
First_Contig1835	1	p1	(A)11	11	644	654
First_Contig1835	2	p1	(T)10	10	2469	2478
First_Contig1836	1	p1	(A)10	10	765	774
First_Contig1841	1	p1	(A)10	10	955	964
First_Contig1846	1	p1	(T)10	10	386	395
First_Contig1848	1	p2	(AT)6	12	613	624
First_Contig1849	1	p1	(T)10	10	219	228
First_Contig1851	1	p2	(CA)6	12	21	32
First_Contig1853	1	p1	(T)11	11	323	333
First_Contig1855	1	p1	(T)10	10	36	45
First_Contig1861	1	p2	(CT)6	12	2283	2294
First_Contig1861	2	p1	(A)10	10	2627	2636
First_Contig1861	3	p1	(A)15	15	7784	7798
First_Contig1861	4	p1	(A)10	10	7954	7963
First_Contig1861	5	p1	(A)14	14	9418	9431
First_Contig1863	1	c	(T)11gttgctttataacaggtaaatacactncaaagcgttcacggtttagataccctg(A)14	79	285	363
First_Contig1869	1	p2	(TA)6	12	493	504
First_Contig1875	1	p2	(GA)6	12	258	269
First_Contig1876	1	p2	(AT)6	12	248	259
First_Contig1879	1	p1	(A)10	10	1903	1912
First_Contig1883	1	p2	(CA)6	12	156	167
First_Contig1883	2	p1	(A)11	11	721	731
First_Contig1886	1	c	(T)10ggt(G)19	32	7	38
First_Contig1886	2	p1	(T)13	13	2535	2547
First_Contig1889	1	p2	(AT)6	12	5539	5550
First_Contig1893	1	p1	(T)11	11	366	376
First_Contig1893	2	p2	(TG)6	12	741	752
First_Contig1899	1	p2	(TG)8	16	4607	4622
First_Contig1899	2	p1	(T)11	11	5079	5089
First_Contig1900	1	p1	(A)11	11	2061	2071
First_Contig1901	1	p2	(TG)6	12	172	183
First_Contig1901	2	p1	(T)15	15	954	968
First_Contig1907	1	p6	(CAGCCA)5	30	1062	1091
First_Contig1912	1	p2	(AT)7	14	1809	1822
First_Contig1915	1	p3	(ACA)7	21	2	22
First_Contig1917	1	p3	(TGC)11	33	674	706
First_Contig1919	1	p1	(T)10	10	1566	1575
First_Contig1921	1	p2	(TG)6	12	349	360
First_Contig1923	1	p2	(AC)6	12	1080	1091
First_Contig1927	1	p1	(T)14	14	428	441
First_Contig1931	1	p3	(AAT)5	15	66	80
First_Contig1940	1	p1	(A)10	10	616	625
First_Contig1940	2	p1	(T)11	11	1954	1964
First_Contig1940	3	p1	(T)11	11	2837	2847
First_Contig1940	4	p1	(A)10	10	2951	2960
First_Contig1940	5	p2	(TG)6	12	3127	3138
First_Contig1943	1	p1	(A)20	20	784	803
First_Contig1945	1	p2	(AT)6	12	1111	1122
First_Contig1946	1	p1	(T)11	11	260	270
First_Contig1951	1	p1	(A)11	11	266	276
First_Contig1951	2	p2	(TA)6	12	1193	1204
First_Contig1952	1	p1	(A)14	14	577	590
First_Contig1952	2	p1	(T)12	12	1735	1746
First_Contig1957	1	p1	(A)16	16	261	276
First_Contig1957	2	p1	(A)11	11	561	571
First_Contig1957	3	p1	(A)10	10	1416	1425
First_Contig1958	1	p3	(GCA)5	15	438	452
First_Contig1958	2	p1	(T)10	10	749	758
First_Contig1959	1	p1	(A)12	12	433	444
First_Contig1959	2	p2	(CA)6	12	756	767
First_Contig1960	1	p2	(AT)6	12	702	713
First_Contig1964	1	p1	(A)11	11	412	422
First_Contig1964	2	c	(TG)7ncaggtgtgtgactagacacaggac(TG)6	51	1163	1213
First_Contig1965	1	c	(CA)6gacagcatacancacacatagagacag(CA)6	51	587	637
First_Contig1965	2	p1	(T)11	11	1266	1276
First_Contig1974	1	p2	(CA)6	12	776	787
First_Contig1976	1	p1	(A)13	13	219	231
First_Contig1976	2	p1	(A)10	10	620	629
First_Contig1978	1	p1	(T)10	10	930	939
First_Contig1979	1	p1	(A)11	11	639	649
First_Contig1982	1	c	(TGG)12ng(GGT)7	59	7	65
First_Contig1983	1	p2	(AG)8	16	1	16
First_Contig1983	2	p1	(T)10	10	749	758
First_Contig1984	1	p2	(AT)6	12	4350	4361
First_Contig1986	1	p1	(A)10	10	661	670
First_Contig1986	2	p1	(T)17	17	790	806
First_Contig1988	1	p2	(AT)6	12	226	237
First_Contig1988	2	p1	(T)10	10	1592	1601
First_Contig1990	1	p1	(A)10	10	921	930
First_Contig1991	1	p1	(T)10	10	301	310
First_Contig1996	1	p2	(TA)6	12	572	583
First_Contig2009	1	p2	(TA)6	12	889	900
First_Contig2009	2	p1	(T)11	11	1064	1074
First_Contig2012	1	p1	(A)11	11	1000	1010
First_Contig2013	1	p2	(CA)6	12	675	686
First_Contig2021	1	c	(T)10gac(TG)6	25	305	329
First_Contig2021	2	c	(GTT)12gn(TTG)6	56	501	556
First_Contig2022	1	p1	(A)13	13	30	42
First_Contig2026	1	p3	(GAG)5	15	1231	1245
First_Contig2032	1	p2	(TA)6	12	663	674
First_Contig2036	1	p2	(TG)6	12	70	81
First_Contig2043	1	p2	(TG)6	12	593	604
First_Contig2049	1	p2	(AT)6	12	3428	3439
First_Contig2050	1	p2	(GA)6	12	1000	1011
First_Contig2053	1	p1	(T)10	10	524	533
First_Contig2055	1	p3	(ATT)5	15	1784	1798
First_Contig2055	2	p2	(TA)7	14	2910	2923
First_Contig2065	1	p1	(T)13	13	915	927
First_Contig2068	1	p2	(TG)6	12	28	39
First_Contig2072	1	p1	(A)10	10	886	895
First_Contig2074	1	p2	(CT)6	12	396	407
First_Contig2078	1	p2	(GT)9	18	391	408
First_Contig2078	2	p2	(CA)7	14	1041	1054
First_Contig2081	1	p3	(CAT)5	15	245	259
First_Contig2083	1	c	(A)12t(A)14	27	366	392
First_Contig2083	2	p2	(TA)6	12	992	1003
First_Contig2083	3	p1	(A)11	11	1195	1205
First_Contig2083	4	p3	(CAC)5	15	1605	1619
First_Contig2083	5	p2	(TG)6	12	2609	2620
First_Contig2086	1	p2	(AG)6	12	489	500
First_Contig2087	1	p1	(A)10	10	10	19
First_Contig2089	1	p1	(T)10	10	1119	1128
First_Contig2089	2	p1	(T)11	11	1440	1450
First_Contig2089	3	p3	(TGT)13	39	2890	2928
First_Contig2092	1	p1	(A)15	15	685	699
First_Contig2094	1	p1	(A)10	10	657	666
First_Contig2095	1	p1	(T)11	11	353	363
First_Contig2101	1	p3	(GCT)5	15	1233	1247
First_Contig2101	2	p1	(T)11	11	1429	1439
First_Contig2104	1	p2	(TG)8	16	205	220
First_Contig2106	1	p1	(A)11	11	3032	3042
First_Contig2109	1	p3	(CCA)5	15	116	130
First_Contig2113	1	p1	(A)10	10	1246	1255
First_Contig2115	1	p1	(T)15	15	5	19
First_Contig2119	1	p2	(TA)6	12	307	318
First_Contig2125	1	p1	(T)11	11	515	525
First_Contig2130	1	p1	(T)10	10	2968	2977
First_Contig2130	2	p1	(A)11	11	3323	3333
First_Contig2131	1	c	(T)10a(T)12	23	12	34
First_Contig2131	2	c	(TG)6agagagann(AG)7	35	799	833
First_Contig2137	1	p3	(ACA)8	24	1676	1699
First_Contig2152	1	p1	(A)11	11	43	53
First_Contig2154	1	p1	(T)12	12	916	927
First_Contig2155	1	p2	(GT)23	46	1365	1410
First_Contig2156	1	p1	(A)12	12	282	293
First_Contig2157	1	p1	(T)12	12	531	542
First_Contig2163	1	p2	(AC)6	12	464	475
First_Contig2163	2	p2	(CG)6	12	580	591
First_Contig2165	1	p1	(A)10	10	311	320
First_Contig2165	2	p1	(A)12	12	1322	1333
First_Contig2166	1	c	(T)10aaaaacttaaaatccataccagctgctaataactntcctgctggtgtgaggtatcttacgg(A)11	82	720	801
First_Contig2169	1	p1	(T)10	10	1363	1372
First_Contig2173	1	p2	(CA)7	14	391	404
First_Contig2174	1	p1	(A)10	10	665	674
First_Contig2177	1	p2	(TA)6	12	1841	1852
First_Contig2178	1	p1	(A)10	10	451	460
First_Contig2179	1	p1	(T)10	10	734	743
First_Contig2180	1	p2	(TA)6	12	1207	1218
First_Contig2180	2	p3	(TTG)5	15	1355	1369
First_Contig2182	1	p1	(G)18	18	399	416
First_Contig2182	2	p2	(AC)8	16	1856	1871
First_Contig2183	1	p1	(A)14	14	1136	1149
First_Contig2185	1	p1	(A)12	12	1497	1508
First_Contig2185	2	c	(TA)6tcattttatttttatatcgtatt(TA)6	47	4157	4203
First_Contig2185	3	p1	(T)38	38	4596	4633
First_Contig2188	1	p1	(T)12	12	167	178
First_Contig2189	1	p1	(T)11	11	598	608
First_Contig2195	1	p2	(TA)7	14	6146	6159
First_Contig2198	1	p1	(T)10	10	823	832
First_Contig2200	1	p1	(T)10	10	1805	1814
First_Contig2201	1	p1	(T)10	10	627	636
First_Contig2204	1	p1	(A)10	10	494	503
First_Contig2205	1	p2	(TG)7	14	18	31
First_Contig2216	1	c	(A)11cccgcacctttttgaaaagcaaagagatagctgaattnttatgcaaaaaggaatttttgaaaatgctgaaatactgc(T)14	102	3888	3989
First_Contig2216	2	c	(A)13gtnaaaacaatgaccaatctggatacccattacattctgataattctggtaagaagtacaccancactttttt(A)10	96	5080	5175
First_Contig2216	3	p1	(A)18	18	6660	6677
First_Contig2216	4	p2	(CA)8	16	6841	6856
First_Contig2216	5	p1	(A)13	13	9065	9077
First_Contig2216	6	p1	(T)11	11	11303	11313
First_Contig2216	7	p1	(T)12	12	13410	13421
First_Contig2216	8	p1	(A)10	10	14015	14024
contig_1	1	p1	(T)11	11	1030	1040
contig_8	1	p3	(TAA)5	15	3458	3472
contig_11	1	p2	(GT)6	12	2405	2416
contig_12	1	p3	(AGA)6	18	3247	3264
contig_12	2	p1	(A)10	10	5004	5013
contig_12	3	p1	(T)10	10	5478	5487
contig_13	1	p1	(T)14	14	2208	2221
contig_14	1	p1	(T)11	11	1639	1649
contig_14	2	p1	(T)11	11	2048	2058
contig_14	3	p1	(T)11	11	2356	2366
contig_17	1	p2	(TG)7	14	1665	1678
contig_20	1	p1	(A)11	11	10	20
contig_20	2	p1	(T)10	10	2365	2374
contig_20	3	p2	(TG)10	20	2780	2799
contig_20	4	c	(A)10gaacaagtattagttctgcaagagattgctgatgatgtc(GAT)5	64	2984	3047
contig_20	5	p1	(T)11	11	6169	6179
contig_20	6	p1	(T)10	10	6722	6731
contig_20	7	p1	(T)39	39	9256	9294
contig_24	1	p2	(CA)6	12	100	111
contig_27	1	c	(AT)6gagttactacatgaccatgtaaaggacataatgttaaaataatgggatcttgtttactaaaagtatcctcttttagaaacactgatatagcttt(A)11	117	457	573
contig_28	1	p1	(A)16	16	4	19
contig_29	1	p1	(A)12	12	138	149
contig_35	1	c	(AC)6cgacacagatacacatgtgcgtgggt(AC)6	50	14	63
contig_35	2	p1	(A)11	11	1781	1791
contig_35	3	p1	(A)10	10	2644	2653
contig_42	1	c	(C)10(A)11	21	444	464
contig_47	1	p1	(T)10	10	289	298
contig_48	1	p1	(T)12	12	922	933
contig_56	1	p1	(T)11	11	2972	2982
contig_56	2	p1	(T)16	16	7079	7094
contig_56	3	p1	(A)10	10	8240	8249
contig_56	4	p1	(T)11	11	8516	8526
contig_57	1	p1	(T)13	13	9	21
contig_57	2	p3	(GGA)5	15	3378	3392
contig_57	3	p1	(T)11	11	5238	5248
contig_57	4	p3	(TTG)5	15	5723	5737
contig_57	5	p2	(AC)9	18	6111	6128
contig_57	6	p1	(T)15	15	12938	12952
contig_57	7	p1	(T)13	13	14790	14802
contig_58	1	p1	(T)10	10	2179	2188
contig_60	1	c	(T)10aaagtgtagtaatatcaatcactgtaagtatttataactgcaaatgatgcagcagtattttagggttg(T)17ggta(T)11gatttgtccag(T)11	132	254	385
contig_64	1	p1	(T)12	12	1811	1822
contig_64	2	p1	(T)10	10	3569	3578
contig_73	1	c	(TTA)23(CTA)6	87	8	94
contig_73	2	c	(CA)6gcgcaatcccatttactattaccaccttatcgttactctgaacag(A)10	67	637	703
contig_74	1	p2	(TG)7	14	1017	1030
contig_74	2	p1	(T)13	13	1252	1264
contig_78	1	p1	(A)10	10	2197	2206
contig_84	1	p2	(GT)6	12	635	646
contig_86	1	p2	(CA)8	16	1	16
contig_87	1	p3	(TGA)5	15	6745	6759
contig_87	2	p1	(T)10	10	11747	11756
contig_90	1	p1	(T)15	15	1356	1370
contig_92	1	p2	(TA)6	12	241	252
contig_93	1	p1	(T)12	12	580	591
contig_93	2	p2	(TG)7	14	1199	1212
contig_94	1	p3	(CCA)6	18	1	18
contig_94	2	p3	(GAC)5	15	1157	1171
contig_94	3	c	(CA)6aatgtggaatggcagtcgctcagctgcagccgcgcgtgcacg(CA)6	66	2728	2793
contig_94	4	p1	(T)13	13	3708	3720
contig_96	1	p1	(T)13	13	3220	3232
contig_97	1	p1	(A)11	11	10099	10109
contig_98	1	p1	(A)11	11	1904	1914
contig_99	1	p2	(AT)6	12	366	377
contig_100	1	p1	(T)14	14	1578	1591
contig_100	2	p2	(AC)7	14	2063	2076
contig_101	1	p1	(T)11	11	1465	1475
contig_102	1	p1	(A)12	12	331	342
contig_102	2	p1	(T)10	10	486	495
contig_105	1	p1	(T)10	10	1787	1796
contig_110	1	p1	(A)10	10	237	246
contig_110	2	p1	(T)10	10	1160	1169
contig_111	1	p1	(A)10	10	1023	1032
contig_118	1	p1	(T)10	10	1092	1101
contig_119	1	p1	(T)10	10	3865	3874
contig_119	2	p2	(CT)6	12	6888	6899
contig_128	1	p2	(AG)6	12	2978	2989
contig_134	1	p1	(A)11	11	2138	2148
contig_135	1	p2	(TG)9	18	1231	1248
contig_135	2	p1	(T)12	12	3709	3720
contig_136	1	p1	(T)20	20	1	20
contig_140	1	p2	(AC)6	12	19	30
contig_140	2	p1	(T)11	11	1789	1799
contig_140	3	c	(A)32ccc(A)13c(A)11	60	2602	2661
contig_145	1	p2	(TA)6	12	283	294
contig_145	2	c	(TG)7aatgagacactttgtatgactaa(GT)6ctatgtatttacatgtacaaagactcaggtatgtttctcgtttctcatatttgtaaagtgctcatattatgtattctaatagcgca(AT)7	149	1222	1370
contig_149	1	p2	(AG)7	14	584	597
contig_151	1	p1	(T)10	10	1480	1489
contig_152	1	p1	(T)10	10	829	838
contig_152	2	p2	(TC)6	12	1134	1145
contig_153	1	p1	(A)11	11	1495	1505
contig_154	1	p1	(T)13	13	3754	3766
contig_162	1	p1	(T)10	10	2438	2447
contig_165	1	c	(TA)6aaaccacttcacaccctcgccccacctttgttttggcagttatgctaaagcacaacacattgaggaaaaaaatatggaaccaag(A)11	107	1336	1442
contig_172	1	p1	(C)10	10	328	337
contig_172	2	p2	(CA)8	16	7779	7794
contig_175	1	p1	(T)10	10	6328	6337
contig_175	2	p1	(T)11	11	7943	7953
contig_177	1	p1	(A)13	13	2471	2483
contig_177	2	p1	(T)11	11	2763	2773
contig_185	1	p1	(T)10	10	1767	1776
contig_186	1	p2	(TC)6	12	1360	1371
contig_192	1	p3	(TTA)5	15	5379	5393
contig_195	1	p3	(TTA)6	18	250	267
contig_195	2	p1	(A)14	14	1184	1197
contig_195	3	p2	(CA)7	14	2107	2120
contig_195	4	p1	(A)10	10	2728	2737
contig_195	5	p1	(A)10	10	2916	2925
contig_195	6	p1	(A)10	10	3159	3168
contig_195	7	c	(GT)7gcttgaacgtgtgtggccttgtgttaataaaggtgtccatgtgtatcctgttcgcatgcatggacgagacaatgtagg(AT)6	104	4518	4621
contig_195	8	p1	(T)13	13	4845	4857
contig_195	9	p3	(ATG)6	18	5211	5228
contig_197	1	p2	(AT)6	12	932	943
contig_197	2	p1	(G)11	11	1081	1091
contig_200	1	p1	(A)12	12	1717	1728
contig_205	1	p2	(TC)6	12	753	764
contig_207	1	p1	(T)10	10	2980	2989
contig_207	2	p1	(A)15	15	4387	4401
contig_212	1	p1	(A)10	10	3449	3458
contig_215	1	p1	(A)10	10	4140	4149
contig_217	1	p1	(T)10	10	1126	1135
contig_218	1	p1	(T)11	11	885	895
contig_218	2	c	(A)10gtaagctagtaactgttccaaatctgatgtcccttca(T)12	59	1354	1412
contig_220	1	p1	(A)10	10	36	45
contig_220	2	p1	(T)10	10	321	330
contig_220	3	p1	(A)12	12	1651	1662
contig_222	1	p1	(A)55	55	846	900
contig_224	1	c	(C)14(A)14	28	11	38
contig_225	1	p2	(GA)6	12	141	152
contig_225	2	p1	(T)10	10	1308	1317
contig_225	3	p1	(T)10	10	1440	1449
contig_225	4	p1	(T)10	10	2290	2299
contig_230	1	p1	(T)13	13	1724	1736
contig_232	1	p1	(A)17	17	385	401
contig_232	2	p3	(ATC)5	15	1011	1025
contig_233	1	p2	(AT)6	12	1050	1061
contig_234	1	p1	(A)10	10	3018	3027
contig_234	2	p2	(TG)6	12	3262	3273
contig_236	1	p6	(GTTCCG)5	30	261	290
contig_239	1	p1	(A)11	11	1220	1230
contig_240	1	p3	(TCC)5	15	666	680
contig_240	2	p1	(A)10	10	916	925
contig_246	1	p1	(A)13	13	4873	4885
contig_251	1	p2	(CA)7	14	137	150
contig_251	2	p1	(A)10	10	1159	1168
contig_252	1	p2	(CA)6	12	164	175
contig_253	1	p1	(A)16	16	4940	4955
contig_253	2	p1	(A)12	12	7448	7459
contig_253	3	p1	(A)11	11	8025	8035
contig_253	4	p1	(T)10	10	8397	8406
contig_253	5	p1	(A)13	13	8771	8783
contig_255	1	p1	(A)10	10	414	423
contig_256	1	p1	(A)10	10	711	720
contig_256	2	p3	(TTG)5	15	2571	2585
contig_256	3	p1	(A)10	10	10799	10808
contig_257	1	p1	(A)18	18	247	264
contig_257	2	p1	(T)10	10	681	690
contig_258	1	p1	(A)13	13	186	198
contig_258	2	p1	(A)12	12	617	628
contig_258	3	p1	(T)14	14	1432	1445
contig_258	4	p1	(T)13	13	2157	2169
contig_258	5	p1	(A)11	11	5589	5599
contig_258	6	p1	(A)11	11	11767	11777
contig_258	7	p1	(T)10	10	12000	12009
contig_264	1	p1	(T)14	14	34	47
contig_265	1	p2	(AG)6	12	2483	2494
contig_265	2	p1	(T)10	10	3364	3373
contig_265	3	p1	(G)11	11	3573	3583
contig_265	4	c	(GA)6atcagactgctttacggtagaaccttccaaaatatgaaatggaaaatttgtgtttgataatcacagctaa(T)11	93	3785	3877
contig_265	5	p1	(T)10	10	5172	5181
contig_265	6	p1	(T)11	11	5661	5671
contig_265	7	p1	(T)10	10	6132	6141
contig_265	8	p1	(T)10	10	6565	6574
contig_265	9	p1	(T)12	12	7218	7229
contig_267	1	p2	(CA)8	16	824	839
contig_269	1	p1	(T)12	12	987	998
contig_270	1	c	(TG)6cattctagtcagatagctcttgtggtggg(T)10	51	644	694
contig_271	1	p1	(A)10	10	73	82
contig_273	1	p2	(TG)6	12	2347	2358
contig_274	1	p1	(A)10	10	3428	3437
contig_274	2	p1	(A)11	11	6063	6073
contig_274	3	p1	(T)13	13	7083	7095
contig_274	4	p1	(T)13	13	8631	8643
contig_274	5	p1	(A)10	10	10295	10304
contig_279	1	p2	(TG)6	12	1008	1019
contig_279	2	c	(GT)7atagagtagtagaggctatgctccgacatagcatctc(GT)7	65	1157	1221
contig_282	1	p1	(T)23	23	2733	2755
contig_282	2	c	(ATC)6aatcatca(ATC)6	44	2972	3015
contig_283	1	p1	(T)10	10	48	57
contig_288	1	p1	(T)14	14	750	763
contig_293	1	c	(T)10cttttggataggaccacataattttacgtgtgggttttaatctcccattcgctgggtgcttccaaactttcgatccccctgaaacc(T)15	111	904	1014
contig_295	1	p1	(T)12	12	1127	1138
contig_297	1	p3	(GGT)5	15	505	519
contig_298	1	p1	(A)10	10	223	232
contig_298	2	p1	(T)10	10	7770	7779
contig_300	1	p1	(T)11	11	1839	1849
contig_301	1	p1	(T)13	13	1	13
contig_303	1	p2	(TA)6	12	4122	4133
contig_309	1	c	(T)11aagtagtggtagtcaaaacgtgcattgtattttacatttgctgtaaactggcgtctatccaggc(T)11acttgtttcctgttgttttatataaggtattttattatttgtgtctggtcctgtgatgctttttctgggtttttttctgcacaaggacttatccgattt(A)11	196	554	749
contig_310	1	p1	(T)12	12	2681	2692
contig_312	1	p1	(T)10	10	805	814
contig_313	1	p1	(T)10	10	792	801
contig_315	1	p2	(AT)6	12	1390	1401
contig_315	2	p1	(T)13	13	5333	5345
contig_321	1	p2	(TG)6	12	251	262
contig_321	2	p1	(A)11	11	1235	1245
contig_322	1	p3	(TGG)6	18	2511	2528
contig_322	2	p2	(CT)6	12	2802	2813
contig_323	1	p1	(A)17	17	507	523
contig_324	1	p4	(ATAA)5	20	1334	1353
contig_325	1	p2	(AC)6	12	1788	1799
contig_329	1	p1	(T)12	12	866	877
contig_332	1	p1	(A)10	10	2058	2067
contig_333	1	c	(TG)6gtcatctttcttcagccaagttgaaagtttc(T)12	55	3002	3056
contig_334	1	p2	(TC)8	16	1275	1290
contig_335	1	p2	(AT)6	12	585	596
contig_337	1	p1	(T)11	11	1	11
contig_341	1	p1	(T)10	10	897	906
contig_348	1	c	(A)10tctatccagaggacttggtgttgggcagttggcgccattttaacctttgttcccttgtcacaagc(A)13	88	316	403
contig_348	2	p1	(A)10	10	1569	1578
contig_349	1	c	(T)13(A)10	23	1651	1673
contig_360	1	p1	(T)13	13	2156	2168
contig_363	1	p2	(GT)6	12	528	539
contig_368	1	p1	(T)12	12	1	12
contig_371	1	p3	(GTG)6	18	2371	2388
contig_371	2	c	(C)10atgtgggacagtgactattaaggg(T)10	44	2578	2621
contig_371	3	p1	(A)10	10	2936	2945
contig_371	4	p1	(A)12	12	3117	3128
contig_371	5	p1	(T)10	10	3829	3838
contig_371	6	p1	(T)13	13	4746	4758
contig_371	7	p1	(T)10	10	5399	5408
contig_380	1	p1	(A)10	10	361	370
contig_380	2	p2	(TA)6	12	3754	3765
contig_380	3	p2	(AC)6	12	3977	3988
contig_385	1	p1	(A)11	11	1303	1313
contig_385	2	p1	(A)10	10	5723	5732
contig_385	3	p1	(C)12	12	7127	7138
contig_385	4	p1	(A)11	11	9931	9941
contig_385	5	p1	(T)10	10	11277	11286
contig_386	1	p2	(TA)6	12	878	889
contig_386	2	p1	(A)10	10	1148	1157
contig_386	3	p1	(T)11	11	1337	1347
contig_388	1	c	(T)21cttcctaa(T)25	54	19177	19230
contig_391	1	c	(A)17gtcaagaagctgacatactaaatgtgtgtgtgtatacgcaagacctagccttcactttcaa(T)11	89	1355	1443
contig_393	1	p2	(TG)8	16	830	845
contig_394	1	p1	(A)10	10	1533	1542
contig_396	1	p1	(A)11	11	3507	3517
contig_397	1	p1	(T)13	13	2527	2539
contig_399	1	p1	(A)10	10	7014	7023
contig_400	1	c	(GT)8gagagagt(GA)6	36	1847	1882
contig_400	2	p1	(A)10	10	2468	2477
contig_400	3	p2	(TG)7	14	3132	3145
contig_408	1	p2	(AC)7	14	1	14
contig_408	2	p2	(CA)10	20	210	229
contig_408	3	p1	(A)15	15	1012	1026
contig_411	1	p1	(T)17	17	62	78
contig_412	1	p1	(A)13	13	1131	1143
contig_412	2	p2	(TA)6	12	1566	1577
contig_414	1	p1	(A)12	12	4588	4599
contig_414	2	p2	(CA)7	14	5094	5107
contig_417	1	p2	(CA)6	12	278	289
contig_420	1	p1	(T)10	10	213	222
contig_420	2	p2	(TA)6	12	3332	3343
contig_422	1	p2	(TG)6	12	6031	6042
contig_424	1	p2	(GT)6	12	3	14
contig_424	2	p2	(AT)6	12	1047	1058
contig_424	3	p1	(T)11	11	1793	1803
contig_425	1	p1	(T)11	11	1091	1101
contig_425	2	p1	(A)13	13	2629	2641
contig_427	1	p1	(A)11	11	111	121
contig_428	1	p1	(A)10	10	1419	1428
contig_433	1	p3	(TGG)7	21	1388	1408
contig_434	1	p3	(GAT)6	18	1030	1047
contig_437	1	p1	(T)13	13	849	861
contig_439	1	p1	(T)10	10	1	10
contig_439	2	c	(G)12ttt(A)10	25	192	216
contig_439	3	p1	(T)12	12	1944	1955
contig_441	1	p1	(A)14	14	3290	3303
contig_442	1	p3	(CAT)6	18	1409	1426
contig_444	1	p2	(AT)6	12	276	287
contig_446	1	p1	(T)13	13	1	13
contig_446	2	p2	(CA)6	12	621	632
contig_447	1	p1	(T)15	15	1554	1568
contig_447	2	p1	(A)19	19	3800	3818
contig_447	3	p1	(A)11	11	5258	5268
contig_447	4	p1	(A)10	10	5985	5994
contig_447	5	p1	(T)11	11	6289	6299
contig_447	6	p1	(A)11	11	7052	7062
contig_447	7	p4	(TTTA)5	20	8392	8411
contig_447	8	p1	(A)10	10	9358	9367
contig_449	1	c	(TA)6(TG)6	24	1498	1521
contig_449	2	p2	(AT)7	14	2164	2177
contig_449	3	p1	(A)12	12	2552	2563
contig_450	1	p2	(AG)6	12	933	944
contig_450	2	p2	(AC)7	14	8195	8208
contig_453	1	p2	(TG)11	22	1365	1386
contig_454	1	p3	(TAT)5	15	483	497
contig_456	1	p1	(T)10	10	219	228
contig_457	1	p1	(A)10	10	921	930
contig_457	2	p1	(T)12	12	2598	2609
contig_459	1	p1	(T)10	10	1094	1103
contig_461	1	p1	(T)10	10	1714	1723
contig_462	1	p2	(TC)7	14	465	478
contig_464	1	p1	(A)10	10	389	398
contig_464	2	p2	(CA)8	16	3761	3776
contig_464	3	c	(A)14gaaccatttacaacatccaaagtgaagcttaagaaactgtac(T)11	67	4068	4134
contig_464	4	p1	(A)11	11	7337	7347
contig_466	1	p1	(T)11	11	2862	2872
contig_478	1	p1	(A)10	10	8093	8102
contig_478	2	p1	(A)10	10	9014	9023
contig_480	1	p1	(T)13	13	1330	1342
contig_480	2	p1	(T)14	14	2278	2291
contig_480	3	p1	(T)12	12	2944	2955
contig_484	1	p1	(A)10	10	54	63
contig_488	1	p1	(T)11	11	5129	5139
contig_490	1	p1	(G)10	10	768	777
contig_490	2	p3	(TTG)12	36	4058	4093
contig_493	1	c	(T)10atttggaaaaggggagaaaacatacccacatttcaaattaccaatcattatgcagtgaaatatatcaagcaagcagcgtgcg(CA)6	104	4	107
contig_498	1	p1	(A)11	11	1538	1548
contig_499	1	c	(T)12acaaaatccagtaacgaataaacaacaagaacacaatg(ACA)5	65	1574	1638
contig_501	1	p1	(T)17	17	2734	2750
contig_508	1	p1	(A)12	12	1436	1447
contig_508	2	p1	(T)18	18	1833	1850
contig_508	3	p1	(A)11	11	3113	3123
contig_508	4	p1	(T)11	11	10067	10077
contig_508	5	p1	(A)12	12	11410	11421
contig_508	6	p1	(T)11	11	13079	13089
contig_508	7	c	(TG)7ggg(T)10caaggcactagtagttctttttttttgg(TA)6	67	13320	13386
contig_508	8	p1	(T)11	11	13991	14001
contig_508	9	p2	(AG)6	12	14189	14200
contig_508	10	p1	(A)12	12	18755	18766
contig_516	1	c	(T)10(A)10	20	160	179
contig_516	2	p2	(CA)6	12	1109	1120
contig_517	1	p1	(T)10	10	992	1001
contig_519	1	c	(A)25tcctttttttttgaacaaaattttt(A)15g(A)12	78	3275	3352
contig_519	2	p1	(T)14	14	4015	4028
contig_523	1	p1	(A)11	11	2502	2512
contig_523	2	p1	(A)10	10	4380	4389
contig_529	1	p2	(AC)6	12	6	17
contig_530	1	p1	(T)13	13	857	869
contig_530	2	p1	(T)11	11	1087	1097
contig_530	3	c	(AC)7aaaagtaaacttgttatacccaggttaacaggc(AG)6	59	2228	2286
contig_535	1	p2	(TG)7	14	1646	1659
contig_537	1	p1	(T)10	10	247	256
contig_539	1	c	(TAA)5(TGA)13	54	3934	3987
contig_541	1	p1	(A)10	10	787	796
contig_541	2	p1	(A)10	10	2693	2702
contig_542	1	c	(TC)7tatccttcttgccttctattttttt(TC)8	55	59	113
contig_543	1	p2	(TC)8	16	94	109
contig_549	1	p2	(CA)7	14	977	990
contig_551	1	p3	(ATA)5	15	140	154
contig_555	1	p1	(A)10	10	743	752
contig_555	2	p1	(A)10	10	1233	1242
contig_555	3	p1	(A)10	10	1804	1813
contig_560	1	p2	(TG)6	12	549	560
contig_560	2	p2	(AC)7	14	1011	1024
contig_563	1	p2	(TG)7	14	388	401
contig_564	1	p2	(TG)8	16	183	198
contig_566	1	p2	(GT)6	12	2579	2590
contig_566	2	p3	(TCA)6	18	3351	3368
contig_566	3	p2	(CT)6	12	4319	4330
contig_566	4	p2	(CT)6	12	6030	6041
contig_567	1	c	(T)11(G)10	21	23	43
contig_567	2	p3	(TTC)5	15	6362	6376
contig_567	3	p1	(A)12	12	8618	8629
contig_567	4	p1	(A)13	13	9331	9343
contig_567	5	p1	(A)10	10	10809	10818
contig_567	6	p2	(TA)6	12	11261	11272
contig_567	7	p2	(CA)7	14	11395	11408
contig_567	8	p1	(A)14	14	11699	11712
contig_567	9	p1	(T)13	13	13030	13042
contig_567	10	p1	(A)11	11	14420	14430
contig_567	11	c	(A)10tgaaggataaggaaagggaagagtacacacgaacacataggctgaacataaatgtggtac(T)15	85	15270	15354
contig_567	12	p1	(A)12	12	15648	15659
contig_567	13	p2	(CA)6	12	18575	18586
contig_567	14	p2	(CA)7	14	21082	21095
contig_568	1	p1	(A)11	11	71	81
contig_568	2	p1	(A)11	11	3070	3080
contig_570	1	c	(TG)6attgtgtgtgtgattt(TG)6	40	272	311
contig_572	1	p2	(TA)6	12	1158	1169
contig_572	2	p1	(C)10	10	1936	1945
contig_572	3	p1	(A)14	14	4275	4288
contig_572	4	p6	(GCCAGA)6	36	5984	6019
contig_574	1	p1	(T)17	17	38	54
contig_574	2	p2	(TG)7	14	462	475
contig_577	1	p1	(A)13	13	13	25
contig_579	1	p2	(AC)7	14	3305	3318
contig_579	2	p3	(AGG)7	21	4048	4068
contig_580	1	p1	(T)11	11	2259	2269
contig_581	1	p1	(T)10	10	9021	9030
contig_581	2	p3	(CAC)6	18	10025	10042
contig_581	3	p1	(A)12	12	10178	10189
contig_583	1	p1	(A)13	13	214	226
contig_588	1	p2	(GA)6	12	508	519
contig_589	1	c*	(A)10(AAAAAC)5*	35	3864	3898
contig_589	2	p1	(A)10	10	5502	5511
contig_590	1	p2	(AC)8	16	739	754
contig_591	1	c	(AAC)5ag(AC)12	41	299	339
contig_592	1	p2	(TA)7	14	821	834
contig_594	1	p2	(CA)6	12	2424	2435
contig_600	1	p1	(T)12	12	599	610
contig_600	2	p1	(T)10	10	3149	3158
contig_604	1	c	(T)10nnnnnnnnnnnnnnnnnnnnnnnnnnnnnnnnnnnnnnnntgtaaaatattatggtctgtgccttgg(T)10	87	1024	1110
contig_604	2	p1	(G)12	12	2080	2091
contig_604	3	p1	(T)11	11	11062	11072
contig_604	4	p1	(T)10	10	11789	11798
contig_608	1	p3	(GAC)8	24	380	403
contig_608	2	p2	(AT)6	12	664	675
contig_608	3	p1	(T)10	10	1343	1352
contig_609	1	p3	(GAC)6	18	1024	1041
contig_609	2	p1	(T)10	10	1850	1859
contig_610	1	p1	(A)10	10	188	197
contig_613	1	p2	(TA)6	12	4153	4164
contig_613	2	p1	(T)10	10	4726	4735
contig_613	3	p1	(T)10	10	5836	5845
contig_614	1	p1	(T)11	11	1	11
contig_614	2	p1	(A)10	10	1363	1372
contig_617	1	p1	(A)11	11	3370	3380
contig_617	2	p1	(T)11	11	4151	4161
contig_618	1	p1	(T)11	11	1928	1938
contig_618	2	p1	(T)14	14	2771	2784
contig_619	1	p1	(T)11	11	1424	1434
contig_619	2	p2	(GA)9	18	1807	1824
contig_621	1	p1	(T)15	15	2037	2051
contig_624	1	p2	(AT)6	12	2602	2613
contig_624	2	p1	(T)12	12	4046	4057
contig_629	1	p1	(A)11	11	415	425
contig_629	2	p3	(GTG)5	15	1891	1905
contig_629	3	p1	(A)13	13	2435	2447
contig_631	1	p1	(T)10	10	719	728
contig_631	2	p1	(T)10	10	1138	1147
contig_635	1	p1	(A)10	10	2078	2087
contig_637	1	p1	(A)10	10	973	982
contig_637	2	p2	(AC)6	12	3648	3659
contig_637	3	p2	(TC)7	14	4314	4327
contig_637	4	p2	(TC)8	16	4788	4803
contig_637	5	p2	(TG)6	12	5897	5908
contig_637	6	p1	(G)12	12	6743	6754
contig_637	7	p1	(A)14	14	7915	7928
contig_637	8	p1	(T)15	15	10421	10435
contig_637	9	c	(T)11cattccccctctctctcattctt(C)10	44	10727	10770
contig_637	10	p1	(T)21	21	12340	12360
contig_637	11	p3	(TGG)5	15	12766	12780
contig_637	12	p1	(A)12	12	13312	13323
contig_639	1	c	(CA)7ag(CA)7	30	4111	4140
contig_640	1	p1	(T)10	10	122	131
contig_642	1	p2	(AG)7	14	4997	5010
contig_642	2	p1	(A)11	11	5567	5577
contig_642	3	p3	(TGA)5	15	7660	7674
contig_642	4	p1	(A)10	10	8508	8517
contig_642	5	p1	(A)13	13	8631	8643
contig_643	1	p1	(A)10	10	1519	1528
contig_643	2	p2	(TA)6	12	4779	4790
contig_643	3	p1	(A)10	10	6144	6153
contig_645	1	p2	(AC)9	18	2975	2992
contig_646	1	p1	(T)11	11	1291	1301
contig_649	1	p1	(T)10	10	622	631
contig_653	1	p3	(GTG)5	15	196	210
contig_660	1	p3	(TTA)5	15	2324	2338
contig_660	2	p3	(TCA)5	15	3794	3808
contig_660	3	p1	(A)10	10	4752	4761
contig_660	4	p1	(A)14	14	5019	5032
contig_661	1	p2	(CA)6	12	9	20
contig_661	2	p2	(TG)6	12	3565	3576
contig_663	1	p1	(A)14	14	793	806
contig_663	2	p2	(AT)6	12	4858	4869
contig_664	1	p3	(CCA)5	15	285	299
contig_664	2	p1	(T)13	13	1660	1672
contig_666	1	p1	(T)10	10	144	153
contig_666	2	p1	(A)10	10	806	815
contig_672	1	p1	(A)16	16	6	21
contig_675	1	p1	(T)10	10	1736	1745
contig_675	2	p3	(TAA)5	15	4687	4701
contig_677	1	p1	(T)11	11	5043	5053
contig_677	2	p1	(A)14	14	5595	5608
contig_679	1	p1	(T)13	13	4752	4764
contig_679	2	c	(AC)6aaaaatcccccttcaaaataagtcaaaaataacacatgcc(A)11	63	7398	7460
contig_679	3	p2	(TA)6	12	8015	8026
contig_680	1	p1	(A)11	11	1491	1501
contig_680	2	p2	(CA)7	14	3155	3168
contig_680	3	p3	(CCA)5	15	3761	3775
contig_680	4	p2	(CA)6	12	5469	5480
contig_680	5	c	(A)18nnnnnnnnnn(G)19	47	5691	5737
contig_681	1	p1	(T)10	10	321	330
contig_681	2	p1	(G)10	10	3439	3448
contig_681	3	p1	(T)11	11	5788	5798
contig_682	1	p1	(T)10	10	4143	4152
contig_682	2	c	(T)10aacaaccga(T)13	32	5354	5385
contig_682	3	p2	(TG)6	12	5697	5708
contig_682	4	p2	(GA)7	14	5992	6005
contig_682	5	p1	(T)10	10	6773	6782
contig_682	6	p1	(T)13	13	7126	7138
contig_682	7	p2	(AC)6	12	8813	8824
contig_683	1	p1	(T)10	10	1229	1238
contig_684	1	p1	(A)10	10	448	457
contig_684	2	p2	(AC)6	12	881	892
contig_684	3	p1	(T)10	10	1223	1232
contig_684	4	p1	(A)11	11	2536	2546
contig_684	5	p1	(T)28	28	2650	2677
contig_685	1	p1	(A)11	11	400	410
contig_685	2	p1	(A)12	12	1357	1368
contig_687	1	p1	(T)10	10	515	524
contig_687	2	p4	(AGCA)5	20	693	712
contig_689	1	p2	(CA)6	12	270	281
contig_691	1	p1	(T)10	10	994	1003
contig_701	1	p1	(A)10	10	928	937
contig_701	2	p1	(T)10	10	4804	4813
contig_701	3	p2	(CA)8	16	5490	5505
contig_705	1	c	(T)19cgttg(T)20	44	372	415
contig_705	2	p1	(T)10	10	619	628
contig_707	1	p1	(T)21	21	20	40
contig_711	1	p1	(T)10	10	1	10
contig_715	1	p1	(T)11	11	2146	2156
contig_715	2	p1	(A)11	11	3800	3810
contig_715	3	p1	(T)14	14	4221	4234
contig_715	4	p1	(A)10	10	6260	6269
contig_715	5	p2	(AC)6	12	6897	6908
contig_715	6	p2	(CA)7	14	8600	8613
contig_716	1	p2	(TA)6	12	2010	2021
contig_720	1	c	(CA)6gagcgaaagtgattgtttatgcaagtgcttgaaatatgtggaagcagcctctttgtattttttcactacggcttac(CT)6	100	198	297
contig_720	2	p1	(T)14	14	2037	2050
contig_722	1	p1	(T)10	10	684	693
contig_722	2	p1	(A)14	14	1119	1132
contig_723	1	p1	(A)10	10	294	303
contig_724	1	p1	(T)10	10	1357	1366
contig_724	2	p1	(A)13	13	1877	1889
contig_727	1	p1	(T)10	10	1964	1973
contig_727	2	p1	(A)11	11	2163	2173
contig_731	1	p1	(T)12	12	1	12
contig_731	2	c	(GTA)5gattgggaagtagaagatggggtcagattagtggtggtagtaggtgtagtcctt(GTG)5	84	3051	3134
contig_731	3	p1	(A)10	10	4468	4477
contig_732	1	p1	(A)12	12	3589	3600
contig_736	1	p1	(A)19	19	774	792
contig_738	1	p1	(T)14	14	1	14
contig_744	1	p4	(CAAA)14	56	552	607
contig_747	1	c	(TG)8(AG)6	28	1751	1778
contig_747	2	c	(CT)7(CA)7	28	1973	2000
contig_753	1	p3	(GGA)7	21	4	24
contig_753	2	p2	(CA)7	14	314	327
contig_753	3	p3	(TGG)5	15	2063	2077
contig_754	1	p2	(AT)6	12	5684	5695
contig_755	1	p1	(T)14	14	556	569
contig_755	2	p1	(A)13	13	1415	1427
contig_757	1	p2	(TA)6	12	1268	1279
contig_757	2	p1	(A)18	18	2381	2398
contig_757	3	p2	(AC)9	18	5352	5369
contig_760	1	p1	(A)10	10	994	1003
contig_764	1	p1	(C)31	31	1	31
contig_766	1	p1	(T)10	10	211	220
contig_769	1	p2	(AT)6	12	5833	5844
contig_773	1	p1	(A)11	11	538	548
contig_774	1	p1	(A)12	12	1025	1036
contig_774	2	p1	(T)11	11	2211	2221
contig_775	1	p1	(A)15	15	772	786
contig_775	2	c	(A)10ttattttctaaatttttaccttgcattttactgctttgcctttctccctctctcacacacacaccatgtacacctttcaccagttc(T)13	109	1306	1414
contig_776	1	p1	(A)11	11	620	630
contig_776	2	p1	(C)11	11	3282	3292
contig_776	3	p1	(A)13	13	4982	4994
contig_776	4	p1	(A)11	11	7120	7130
contig_776	5	p1	(A)15	15	8350	8364
contig_780	1	p1	(A)10	10	1067	1076
contig_781	1	p1	(A)11	11	147	157
contig_783	1	p1	(A)10	10	519	528
contig_787	1	p3	(CAC)6	18	3432	3449
contig_788	1	p2	(CA)6	12	501	512
contig_788	2	p1	(A)12	12	940	951
contig_792	1	p1	(A)10	10	2162	2171
contig_792	2	p1	(A)10	10	2417	2426
contig_794	1	p1	(A)13	13	25	37
contig_794	2	p2	(AC)6	12	750	761
contig_794	3	p1	(A)10	10	1963	1972
contig_796	1	p2	(AT)8	16	235	250
contig_797	1	p2	(AC)7	14	384	397
contig_798	1	p1	(T)11	11	1676	1686
contig_798	2	p1	(T)10	10	2129	2138
contig_799	1	p3	(GAA)5	15	354	368
contig_801	1	p1	(T)11	11	35	45
contig_801	2	p2	(TA)6	12	195	206
contig_803	1	c	(T)10ctctccc(T)18	35	1074	1108
contig_803	2	p1	(T)13	13	1273	1285
contig_806	1	p1	(A)10	10	270	279
contig_806	2	p1	(A)15	15	1215	1229
contig_806	3	p2	(AC)6	12	2071	2082
contig_810	1	p1	(G)10	10	499	508
contig_811	1	p3	(CTC)6	18	3853	3870
contig_811	2	p1	(T)10	10	4969	4978
contig_813	1	c	(T)10gttttgtagttgttgttagagtctatgctttaacgtgaagatgt(TC)6	66	160	225
contig_813	2	p2	(TA)6	12	646	657
contig_813	3	p1	(A)10	10	1020	1029
contig_815	1	p1	(A)14	14	198	211
contig_815	2	p1	(A)11	11	1914	1924
contig_818	1	p1	(T)17	17	2093	2109
contig_818	2	p1	(T)11	11	3305	3315
contig_819	1	p1	(A)10	10	1283	1292
contig_820	1	p1	(A)10	10	1086	1095
contig_824	1	c	(GT)8(GA)7	30	3012	3041
contig_827	1	p1	(T)10	10	831	840
contig_828	1	p1	(T)10	10	18	27
contig_828	2	p1	(A)10	10	310	319
contig_829	1	p1	(A)10	10	234	243
contig_833	1	p1	(T)11	11	840	850
contig_834	1	p1	(T)14	14	1095	1108
contig_834	2	p1	(T)12	12	3300	3311
contig_838	1	p1	(T)11	11	817	827
contig_838	2	p1	(T)10	10	1294	1303
contig_841	1	p1	(T)10	10	1498	1507
contig_842	1	p2	(TA)9	18	64	81
contig_842	2	c	(A)10c(A)12	23	3853	3875
contig_844	1	p1	(A)11	11	1325	1335
contig_844	2	p1	(A)10	10	1652	1661
contig_847	1	p3	(AGG)6	18	681	698
contig_849	1	p1	(A)11	11	245	255
contig_853	1	p3	(ATA)5	15	1886	1900
contig_853	2	p2	(GA)7	14	2100	2113
contig_854	1	p2	(AC)6	12	4892	4903
contig_854	2	p2	(TA)6	12	5471	5482
contig_856	1	p1	(T)12	12	4169	4180
contig_856	2	p1	(T)10	10	4885	4894
contig_856	3	p1	(A)10	10	6032	6041
contig_856	4	p1	(T)10	10	8630	8639
contig_856	5	p1	(A)10	10	10242	10251
contig_856	6	p1	(T)13	13	10508	10520
contig_857	1	p2	(GA)6	12	917	928
contig_861	1	p1	(T)11	11	3363	3373
contig_872	1	p1	(T)13	13	517	529
contig_885	1	p2	(TA)6	12	130	141
contig_886	1	p2	(AT)9	18	886	903
contig_887	1	p3	(GAT)5	15	148	162
contig_887	2	c	(TGA)6atggcggtggcgctggtggacaa(GGC)6	59	273	331
contig_889	1	p1	(A)14	14	650	663
contig_893	1	p2	(TG)6	12	3386	3397
contig_893	2	p2	(TG)6	12	3648	3659
contig_893	3	p2	(TG)7	14	5913	5926
contig_898	1	c*	(A)11(AT)6*	22	585	606
contig_899	1	p2	(CA)6	12	3	14
contig_903	1	c	(T)14aatttatttttgggattg(T)13gttgttg(T)12	64	2549	2612
contig_903	2	p1	(T)10	10	5229	5238
contig_913	1	p1	(T)14	14	1808	1821
contig_913	2	p1	(A)13	13	3106	3118
contig_914	1	p1	(A)17	17	858	874
contig_914	2	p3	(ATC)5	15	2017	2031
contig_917	1	p2	(CA)6	12	416	427
contig_919	1	p1	(T)11	11	4855	4865
contig_920	1	p2	(CA)7	14	11	24
contig_922	1	p1	(A)11	11	428	438
contig_923	1	p1	(T)12	12	1	12
contig_925	1	p1	(A)13	13	606	618
contig_928	1	p3	(CAG)5	15	3478	3492
contig_928	2	p3	(GCA)5	15	3790	3804
contig_928	3	p3	(CAC)6	18	3930	3947
contig_929	1	p3	(GAT)10	30	1144	1173
contig_929	2	p1	(A)10	10	2407	2416
contig_930	1	p2	(GA)6	12	481	492
contig_931	1	p3	(GAG)5	15	637	651
contig_931	2	p1	(G)14	14	2731	2744
contig_934	1	p1	(A)13	13	834	846
contig_935	1	p1	(T)11	11	656	666
contig_935	2	c	(T)19gactggcattttctcttgctatccctcgcccattttgtgtgta(AG)7	76	931	1006
contig_938	1	p2	(GT)8	16	543	558
contig_939	1	p1	(T)10	10	2053	2062
contig_939	2	p1	(T)10	10	3140	3149
contig_942	1	p1	(T)10	10	776	785
contig_945	1	p1	(T)11	11	1	11
contig_947	1	p1	(A)10	10	28	37
contig_948	1	p1	(T)10	10	486	495
contig_954	1	p1	(A)10	10	546	555
contig_954	2	p1	(A)11	11	2251	2261
contig_954	3	p1	(A)10	10	4614	4623
contig_955	1	p1	(A)11	11	1063	1073
contig_955	2	p1	(T)10	10	3647	3656
contig_956	1	p3	(TGT)8	24	355	378
contig_958	1	p1	(A)12	12	4892	4903
contig_959	1	p1	(A)10	10	204	213
contig_960	1	p3	(CTG)5	15	1808	1822
contig_964	1	p3	(TTG)5	15	1358	1372
contig_966	1	p1	(T)10	10	2219	2228
contig_970	1	p2	(TA)6	12	491	502
contig_972	1	p1	(T)10	10	1713	1722
contig_972	2	p1	(T)11	11	3050	3060
contig_972	3	p1	(T)10	10	5784	5793
contig_974	1	p1	(A)11	11	1800	1810
contig_974	2	c	(CA)6aaaaaataaataaaacatcaagtgtgtttcataatcatcattaataaaagtccaccatttgacttttgaaacagctgaaaaatgcgcacatag(A)10	115	2403	2517
contig_974	3	p1	(A)12	12	5857	5868
contig_974	4	p1	(A)12	12	6603	6614
contig_975	1	p1	(A)10	10	1844	1853
contig_976	1	p1	(T)12	12	3712	3723
contig_978	1	p1	(A)10	10	1	10
contig_980	1	p2	(TA)6	12	35	46
contig_981	1	p1	(T)10	10	46	55
contig_982	1	p1	(A)11	11	3513	3523
contig_982	2	p1	(A)11	11	4812	4822
contig_982	3	p1	(G)19	19	5092	5110
contig_982	4	p1	(A)11	11	6644	6654
contig_982	5	p1	(A)17	17	7906	7922
contig_984	1	p2	(AG)6	12	2066	2077
contig_984	2	c	(T)12gctgttgttgggttagctgtctcaactcattagggtctttgacacagactgtgatctcattcttt(A)13	90	2261	2350
contig_984	3	p1	(T)15	15	3496	3510
contig_984	4	p1	(T)14	14	4530	4543
contig_984	5	p1	(A)10	10	4782	4791
contig_984	6	p2	(CA)7	14	13963	13976
contig_984	7	p1	(G)11	11	14114	14124
contig_987	1	c	(TAG)5taata(ATG)5(ATA)5	50	346	395
contig_987	2	p2	(AG)6	12	2626	2637
contig_990	1	p1	(A)15	15	661	675
contig_991	1	p1	(T)12	12	755	766
contig_991	2	p3	(TAT)5	15	1472	1486
contig_991	3	p1	(T)12	12	3052	3063
contig_994	1	p3	(GGA)5	15	65	79
contig_994	2	p1	(A)10	10	1403	1412
contig_994	3	p1	(T)10	10	1699	1708
contig_996	1	p3	(TTA)5	15	2964	2978
contig_997	1	p1	(A)12	12	1304	1315
contig_997	2	p1	(A)10	10	4961	4970
contig_997	3	p2	(CA)6	12	5122	5133
contig_998	1	p1	(A)12	12	967	978
contig_1006	1	p1	(T)11	11	320	330
contig_1007	1	p1	(T)11	11	1	11
contig_1007	2	p1	(A)10	10	624	633
contig_1008	1	p1	(A)17	17	1	17
contig_1010	1	c*	(TG)6(G)10*	21	3	23
contig_1010	2	p2	(CT)6	12	2027	2038
contig_1016	1	p2	(CA)6	12	855	866
contig_1019	1	p1	(A)10	10	357	366
contig_1019	2	p1	(A)10	10	505	514
contig_1022	1	c	(ACAG)7ac(ACAG)7	58	387	444
contig_1024	1	p3	(CCA)7	21	463	483
contig_1024	2	p1	(T)11	11	951	961
contig_1024	3	p1	(T)11	11	1217	1227
contig_1024	4	c*	(A)11(AAT)5*	24	1757	1780
contig_1024	5	p1	(A)10	10	4356	4365
contig_1029	1	p2	(TG)7	14	66	79
contig_1029	2	c	(G)10ttgtggttgta(G)11	32	281	312
contig_1035	1	p2	(TA)6	12	342	353
contig_1035	2	p1	(T)12	12	718	729
contig_1036	1	c	(T)11ggtgttgttgttttttttgtagttgttatattttgggggg(T)18	69	5	73
contig_1037	1	p1	(T)17	17	2271	2287
contig_1037	2	p1	(A)11	11	4090	4100
contig_1047	1	p1	(A)11	11	4893	4903
contig_1048	1	p1	(A)10	10	5586	5595
contig_1049	1	p1	(A)12	12	1	12
contig_1049	2	p1	(T)11	11	149	159
contig_1055	1	p1	(T)12	12	3788	3799
contig_1061	1	p1	(T)10	10	1	10
contig_1061	2	p1	(A)10	10	2972	2981
contig_1061	3	p1	(T)10	10	3449	3458
contig_1061	4	c	(G)11aagacaacaggatgg(A)10	36	3633	3668
contig_1071	1	p1	(T)11	11	3123	3133
contig_1075	1	p3	(AGG)6	18	3186	3203
contig_1075	2	p1	(A)10	10	12358	12367
contig_1076	1	p1	(A)43	43	1614	1656
contig_1080	1	p2	(AT)7	14	238	251
contig_1082	1	p1	(T)11	11	3449	3459
contig_1084	1	c	(A)11gtgaaataaacacagtgagtttt(A)11	45	603	647
contig_1085	1	p1	(A)10	10	921	930
contig_1085	2	p2	(TA)6	12	1183	1194
contig_1085	3	p1	(A)10	10	1791	1800
contig_1086	1	p1	(A)10	10	985	994
contig_1087	1	p1	(T)10	10	484	493
contig_1087	2	p2	(TA)6	12	1073	1084
contig_1088	1	p1	(T)10	10	3491	3500
contig_1088	2	p1	(C)10	10	4534	4543
contig_1089	1	p1	(A)11	11	397	407
contig_1089	2	p1	(A)11	11	782	792
contig_1089	3	p1	(A)15	15	2220	2234
contig_1089	4	p2	(GA)6	12	6430	6441
contig_1090	1	c	(TA)6tgggattactagctgc(TA)8	44	191	234
contig_1092	1	p1	(T)13	13	1635	1647
contig_1096	1	c	(CT)6(CA)6	24	175	198
contig_1099	1	p2	(CA)6	12	9	20
contig_1099	2	p2	(GT)6	12	199	210
contig_1099	3	p3	(CAA)5	15	1674	1688
contig_1099	4	p2	(CA)6	12	1983	1994
contig_1102	1	p1	(T)10	10	4558	4567
contig_1102	2	c	(A)18gactgagagcaattttggactcagtatccagaatgaacacctcaagggcaatatata(AT)7	89	6316	6404
contig_1102	3	p1	(A)15	15	6982	6996
contig_1102	4	p1	(T)11	11	9459	9469
contig_1106	1	p1	(T)12	12	2230	2241
contig_1106	2	p2	(CA)7	14	3305	3318
contig_1110	1	p1	(A)10	10	744	753
contig_1112	1	p4	(TTTG)5	20	3948	3967
contig_1113	1	p1	(T)10	10	2343	2352
contig_1114	1	p2	(GT)6	12	2499	2510
contig_1124	1	p2	(AC)10	20	2383	2402
contig_1126	1	p2	(CA)6	12	1012	1023
contig_1130	1	p3	(GAT)7	21	2349	2369
contig_1133	1	p1	(T)10	10	1146	1155
contig_1133	2	p1	(T)11	11	1725	1735
contig_1134	1	p1	(A)16	16	441	456
contig_1135	1	p2	(TA)6	12	542	553
contig_1135	2	p1	(A)10	10	3559	3568
contig_1138	1	c	(CA)7aacacactaaaaaaccgtggtaacattttaagacatcgttttatttaacaaacagtct(GAA)6	90	22	111
contig_1138	2	p2	(CA)6	12	289	300
contig_1138	3	p3	(CAG)5	15	3754	3768
contig_1138	4	p3	(TGG)7	21	3983	4003
contig_1138	5	p3	(GCT)5	15	4365	4379
contig_1138	6	c	(GGT)7ga(TGG)6	41	5438	5478
contig_1138	7	p3	(GGT)6	18	5699	5716
contig_1138	8	p2	(CA)6	12	7672	7683
contig_1138	9	p1	(A)10	10	9382	9391
contig_1139	1	p1	(A)15	15	808	822
contig_1143	1	p1	(A)16	16	73	88
contig_1144	1	p1	(T)10	10	1742	1751
contig_1146	1	p2	(TG)7	14	1355	1368
contig_1148	1	c	(T)12(G)11	23	2326	2348
contig_1148	2	p1	(T)10	10	2825	2834
contig_1150	1	p1	(A)11	11	189	199
contig_1150	2	p2	(CA)6	12	3785	3796
contig_1150	3	p1	(T)15	15	4095	4109
contig_1156	1	p1	(A)15	15	160	174
contig_1156	2	p1	(T)11	11	2588	2598
contig_1156	3	p1	(T)11	11	2857	2867
contig_1158	1	p1	(A)10	10	169	178
contig_1158	2	p3	(TCA)5	15	13684	13698
contig_1159	1	p1	(A)10	10	1478	1487
contig_1159	2	p1	(T)11	11	1973	1983
contig_1160	1	p1	(A)11	11	1324	1334
contig_1161	1	c	(T)11g(T)10	22	1014	1035
contig_1162	1	p2	(GA)6	12	2355	2366
contig_1165	1	p1	(A)15	15	1579	1593
contig_1168	1	p2	(GT)6	12	634	645
contig_1168	2	p1	(T)14	14	9746	9759
contig_1172	1	p1	(T)14	14	1	14
contig_1173	1	p1	(T)10	10	2268	2277
contig_1177	1	p1	(A)13	13	248	260
contig_1177	2	p1	(T)11	11	469	479
contig_1177	3	p1	(A)15	15	937	951
contig_1177	4	p1	(A)10	10	2351	2360
contig_1177	5	p1	(T)12	12	4346	4357
contig_1178	1	p1	(T)10	10	711	720
contig_1178	2	p1	(T)10	10	2771	2780
contig_1183	1	p1	(A)10	10	563	572
contig_1183	2	p1	(T)12	12	1715	1726
contig_1184	1	p1	(A)10	10	609	618
contig_1184	2	p2	(TA)6	12	1148	1159
contig_1188	1	p2	(TA)6	12	391	402
contig_1188	2	p2	(GT)7	14	518	531
contig_1188	3	p1	(T)12	12	693	704
contig_1188	4	p1	(T)11	11	1767	1777
contig_1189	1	p1	(A)16	16	150	165
contig_1194	1	p1	(T)10	10	1404	1413
contig_1194	2	p1	(A)11	11	10586	10596
contig_1194	3	p1	(A)11	11	12878	12888
contig_1194	4	p1	(T)12	12	15495	15506
contig_1194	5	p1	(T)15	15	15801	15815
contig_1200	1	p3	(CTG)6	18	947	964
contig_1201	1	p1	(A)14	14	291	304
contig_1201	2	p1	(A)13	13	1379	1391
contig_1201	3	p1	(T)10	10	1629	1638
contig_1202	1	p2	(AG)6	12	2903	2914
contig_1202	2	p2	(CA)6	12	3155	3166
contig_1202	3	p1	(T)10	10	3426	3435
contig_1203	1	c	(A)18(T)14	32	733	764
contig_1203	2	p1	(T)11	11	993	1003
contig_1206	1	p1	(T)17	17	10	26
contig_1206	2	p1	(A)12	12	384	395
contig_1206	3	p1	(T)10	10	1347	1356
contig_1206	4	p1	(A)10	10	1478	1487
contig_1206	5	p3	(CAT)5	15	1740	1754
contig_1207	1	p2	(TC)6	12	665	676
contig_1215	1	p1	(T)13	13	2509	2521
contig_1215	2	p1	(T)12	12	2690	2701
contig_1215	3	c	(T)11g(T)11	23	4140	4162
contig_1215	4	p2	(GT)7	14	4445	4458
contig_1217	1	p1	(T)10	10	790	799
contig_1217	2	p1	(A)10	10	968	977
contig_1222	1	p1	(T)14	14	1	14
contig_1223	1	p1	(A)10	10	664	673
contig_1228	1	p1	(T)10	10	558	567
contig_1228	2	p2	(TA)6	12	1161	1172
contig_1228	3	p1	(T)10	10	3457	3466
contig_1231	1	p1	(T)11	11	513	523
contig_1233	1	p2	(GT)6	12	910	921
contig_1233	2	p1	(A)17	17	1673	1689
contig_1234	1	p1	(A)10	10	966	975
contig_1234	2	p3	(ATG)8	24	2296	2319
contig_1237	1	p1	(A)15	15	452	466
contig_1240	1	p1	(A)13	13	3847	3859
contig_1240	2	p1	(A)12	12	5702	5713
contig_1240	3	p1	(A)11	11	6143	6153
contig_1240	4	p2	(TG)7	14	6956	6969
contig_1243	1	p1	(A)10	10	3501	3510
contig_1243	2	p2	(GA)6	12	4389	4400
contig_1243	3	p1	(T)12	12	5810	5821
contig_1243	4	c	(A)11gcccgaaag(T)10	30	7664	7693
contig_1244	1	p1	(T)11	11	2113	2123
contig_1248	1	p1	(A)10	10	1007	1016
contig_1248	2	p1	(A)12	12	1319	1330
contig_1248	3	p1	(A)11	11	3402	3412
contig_1248	4	p1	(A)11	11	5566	5576
contig_1248	5	p1	(A)16	16	6269	6284
contig_1250	1	p1	(A)11	11	3562	3572
contig_1251	1	p1	(T)16	16	1	16
contig_1254	1	p2	(AT)6	12	2850	2861
contig_1255	1	p1	(T)11	11	1271	1281
contig_1255	2	p1	(T)11	11	4446	4456
contig_1256	1	p1	(T)14	14	1741	1754
contig_1256	2	p1	(A)10	10	3052	3061
contig_1256	3	p3	(ACA)5	15	3331	3345
contig_1256	4	p1	(A)10	10	3581	3590
contig_1257	1	c	(T)11atttttttagaaaatttttggggg(T)27	62	19	80
contig_1259	1	p1	(T)10	10	1677	1686
contig_1259	2	p1	(T)13	13	2542	2554
contig_1259	3	p1	(T)10	10	3467	3476
contig_1259	4	p1	(T)11	11	5180	5190
contig_1266	1	c	(CAC)7catcatcatcgtcgccgg(CAC)5	54	1382	1435
contig_1266	2	p1	(C)12	12	2415	2426
contig_1266	3	p2	(TG)6	12	7031	7042
contig_1266	4	p1	(T)10	10	7547	7556
contig_1267	1	p1	(T)15	15	188	202
contig_1267	2	p1	(A)10	10	1500	1509
contig_1268	1	p1	(T)10	10	2319	2328
contig_1268	2	p1	(T)22	22	3505	3526
contig_1268	3	p1	(T)11	11	4766	4776
contig_1268	4	p1	(A)10	10	5269	5278
contig_1268	5	c	(TC)6gtgtgaatggagcgtg(CA)6tgctctctctatat(AC)6	66	5496	5561
contig_1268	6	p2	(AT)6	12	8459	8470
contig_1268	7	p1	(A)10	10	11301	11310
contig_1273	1	c	(CA)7ga(AG)6	28	583	610
contig_1276	1	p1	(A)10	10	510	519
contig_1276	2	p3	(ACC)6	18	2813	2830
contig_1278	1	p1	(A)16	16	203	218
contig_1279	1	p2	(AT)6	12	508	519
contig_1279	2	p1	(A)10	10	1097	1106
contig_1282	1	c	(TG)10ctatgtgcttgtatattttgttgatgttactgtt(TG)6catgttctatgtgcagatatatttcacaggtagtggtcatctaagaggatacttaacattctcatttccaccttcatttctacttaaagag(A)10	167	292	458
contig_1284	1	p1	(A)15	15	767	781
contig_1288	1	p1	(A)12	12	4464	4475
contig_1289	1	p2	(CA)7	14	44	57
contig_1289	2	p4	(TGGC)5	20	259	278
contig_1289	3	p1	(A)11	11	2000	2010
contig_1289	4	c	(GT)6ttgagagagaatgacaattctttatttacgaaaatggcagaataagaaag(T)21	83	2349	2431
contig_1290	1	p1	(T)10	10	4543	4552
contig_1291	1	p1	(T)10	10	3832	3841
contig_1294	1	p1	(T)10	10	614	623
contig_1297	1	p1	(A)11	11	29	39
contig_1300	1	p1	(A)12	12	624	635
contig_1308	1	p1	(A)10	10	2738	2747
contig_1308	2	p1	(A)11	11	5553	5563
contig_1310	1	p1	(A)13	13	108	120
contig_1310	2	p1	(A)11	11	313	323
contig_1313	1	p1	(T)11	11	38	48
contig_1314	1	p2	(AG)6	12	1288	1299
contig_1316	1	p1	(T)10	10	1313	1322
contig_1316	2	p1	(A)16	16	2422	2437
contig_1316	3	p1	(T)10	10	3405	3414
contig_1316	4	p1	(T)11	11	4277	4287
contig_1316	5	p1	(A)10	10	4479	4488
contig_1316	6	c	(A)16(G)11ctatgaaaattgcattcaacaaaatcagagcaattctgttgatggccgaatcgtttacttgagcaacaaatatatttcatttgtgcaaaggactctgtag(T)10ctttg(T)15	157	5614	5770
contig_1317	1	p1	(A)12	12	2625	2636
contig_1318	1	p1	(A)11	11	5455	5465
contig_1320	1	p1	(T)14	14	616	629
contig_1320	2	p2	(AC)9	18	1116	1133
contig_1325	1	p1	(T)11	11	3124	3134
contig_1326	1	p2	(AT)6	12	68	79
contig_1326	2	p2	(GT)7	14	1885	1898
contig_1328	1	c	(A)13tcatttgccaatgataacctcaacgacggcagg(A)11	57	838	894
contig_1328	2	p1	(T)12	12	1583	1594
contig_1332	1	p2	(CA)7	14	36	49
contig_1334	1	p1	(T)12	12	127	138
contig_1334	2	p1	(T)11	11	2491	2501
contig_1334	3	p2	(GT)7	14	5947	5960
contig_1334	4	p1	(T)11	11	6108	6118
contig_1339	1	p3	(ATC)5	15	451	465
contig_1341	1	p1	(A)10	10	2066	2075
contig_1342	1	c	(T)12atcaaattcctttcaagataaaaaaaatcatgaaacgttgaagcaaataaagtttagatgcac(A)13	88	1003	1090
contig_1346	1	p1	(T)12	12	1191	1202
contig_1346	2	p1	(A)16	16	2560	2575
contig_1346	3	p1	(A)10	10	3213	3222
contig_1346	4	p1	(A)10	10	6717	6726
contig_1347	1	c	(A)16taac(A)32ga(G)15	69	1	69
contig_1348	1	c	(A)14ttc(A)14gga(G)13	47	3	49
contig_1351	1	p2	(AC)14	28	3746	3773
contig_1352	1	p1	(A)10	10	263	272
contig_1354	1	p1	(A)11	11	2109	2119
contig_1354	2	p1	(A)12	12	2398	2409
contig_1354	3	p1	(A)10	10	2765	2774
contig_1354	4	p1	(A)10	10	2920	2929
contig_1354	5	p1	(A)14	14	3138	3151
contig_1356	1	p1	(T)13	13	3443	3455
contig_1356	2	p1	(T)11	11	3567	3577
contig_1359	1	p1	(A)11	11	198	208
contig_1359	2	p3	(CAA)5	15	480	494
contig_1363	1	p1	(A)10	10	314	323
contig_1364	1	p1	(A)13	13	103	115
[truncated: 30,413 more rows]
