# Supplementary material for: Comparative profiling of hepatopancreas transcriptomes in satiated and starving Pomacea canaliculata
Source: BMC Genet. 2017 Feb 22;18:18. doi: 10.1186/s12863-017-0485-7 (PMC5322654; doi:10.1186/s12863-017-0485-7)
Supplement: Additional file 9: Table S9. — Full list of the DEGs between the two samples. (XLS 3542 kb) [file 12863_2017_485_MOESM9_ESM.xls]

## Sheet: Supplementary table 9
Additional file 9: Table S9 Full list of the DEGs between the two samples.
Unigene_id	Unigene_length	uniprot description	title	experiment_FPKM	control_FPKM	FoldChange_experiment/control	p-value	FDR
contig_3438	531	-	-	67.42045747	1.00E-05	6742045.747	4.55E-20	1.66E-17
contig_15692	639	-	-	66.22255141	1.00E-05	6622255.141	9.09E-20	3.27E-17
contig_9290	1278	-	-	59.19739358	1.00E-05	5919739.358	1.16E-17	3.73E-15
contig_14593	682	-	-	46.04124047	1.00E-05	4604124.047	9.08E-14	2.30E-11
contig_19580	302	-	-	22.6919841	1.00E-05	2269198.41	1.13E-06	0.000143463
contig_20110	751	-	-	21.01773761	1.00E-05	2101773.761	2.21E-06	0.000266985
contig_14200	331	-	-	19.17653037	1.00E-05	1917653.037	8.39E-06	0.000921342
contig_6592	385	-	-	18.50513509	1.00E-05	1850513.509	1.63E-05	0.001708102
contig_29399	779	-	-	17.25779535	1.00E-05	1725779.535	3.16E-05	0.003127345
contig_2000	328	-	-	17.18268308	1.00E-05	1718268.308	3.16E-05	0.003127345
contig_5672	392	-	-	15.88195316	1.00E-05	1588195.316	0.000117746	0.010241958
contig_30256	565	-	-	15.4265768	1.00E-05	1542657.68	0.000117746	0.010241958
contig_18613	370	-	-	13.66344989	1.00E-05	1366344.989	0.000434246	0.032270994
contig_19239	653	-	-	13.41933516	1.00E-05	1341933.516	0.000434246	0.032270994
contig_38751	327	-	-	13.16977671	1.00E-05	1316977.671	0.000434246	0.032270994
contig_14707	1772	-	-	12.94934872	1.00E-05	1294934.872	0.00082972	0.056538221
contig_10955	336	-	-	11.86967026	1.00E-05	1186967.026	0.001579093	0.099705507
contig_28532	385	-	-	11.76936318	1.00E-05	1176936.318	0.001579093	0.099705507
First_Contig935	494	-	-	11.44664785	1.00E-05	1144664.785	0.001579093	0.099705507
contig_13363	739	-	-	11.13557813	1.00E-05	1113557.813	0.001579093	0.099705507
contig_28752	360	-	-	11.07835891	1.00E-05	1107835.891	0.001579093	0.099705507
contig_19312	386	tr|K1QQH5|K1QQH5_CRAGI	Macrophage mannose receptor 1 OS=Crassostrea gigas GN=CGI_10020264 PE=4 SV=1	10.86573332	1.00E-05	1086573.332	0.002991737	0.170501811
contig_45207	307	-	-	10.24635113	1.00E-05	1024635.113	0.002991737	0.170501811
contig_23446	348	-	-	8.716338721	1.00E-05	871633.8721	0.010563938	0.493429791
contig_17498	313	-	-	8.285214643	1.00E-05	828521.4643	0.010563938	0.493429791
contig_37510	853	-	-	8.00104715	1.00E-05	800104.715	0.010563938	0.493429791
contig_13895	375	-	-	7.5644907	1.00E-05	756449.07	0.019650993	0.799948536
contig_27754	379	-	-	7.459952557	1.00E-05	745995.2557	0.019650993	0.799948536
contig_23792	1674	tr|C3Z4A7|C3Z4A7_BRAFL	Putative uncharacterized protein (Fragment) OS=Branchiostoma floridae GN=BRAFLDRAFT_219194 PE=4 SV=1	7.449328114	1.00E-05	744932.8114	0.019650993	0.799948536
contig_28095	444	-	-	7.358864214	1.00E-05	735886.4214	0.019650993	0.799948536
contig_9289	802	-	-	7.237451289	1.00E-05	723745.1289	0.019650993	0.799948536
contig_21522	359	-	-	7.223599396	1.00E-05	722359.9396	0.019650993	0.799948536
contig_4393	920	tr|K1Q625|K1Q625_CRAGI	Caprin-2 OS=Crassostrea gigas GN=CGI_10013362 PE=4 SV=1	7.113079799	1.00E-05	711307.9799	0.019650993	0.799948536
contig_8769	388	-	-	7.093881628	1.00E-05	709388.1628	0.019650993	0.799948536
contig_5311	603	-	-	7.033139351	1.00E-05	703313.9351	0.019650993	0.799948536
contig_6245	342	-	-	6.843562457	1.00E-05	684356.2457	0.036246366	1
contig_28045	810	tr|A4QPL3|A4QPL3_ACEAT	Chloroplast photosystem II 22 kDa PsbS protein psbS OS=Acetabularia acetabulum PE=2 SV=1	6.518721359	1.00E-05	651872.1359	0.036246366	1
contig_21598	864	-	-	6.479713053	1.00E-05	647971.3053	0.036246366	1
contig_17268	815	-	-	6.329396793	1.00E-05	632939.6793	0.036246366	1
contig_32238	348	-	-	6.214426681	1.00E-05	621442.6681	0.036246366	1
contig_14771	646	-	-	5.999791462	1.00E-05	599979.1462	0.066172616	1
contig_34985	357	-	-	5.979088248	1.00E-05	597908.8248	0.066172616	1
contig_41171	313	-	-	5.862462347	1.00E-05	586246.2347	0.066172616	1
contig_15553	329	-	-	5.748093237	1.00E-05	574809.3237	0.066172616	1
contig_26863	476	-	-	5.644731339	1.00E-05	564473.1339	0.066172616	1
contig_15160	455	tr|V4B4P8|V4B4P8_LOTGI	Uroporphyrinogen decarboxylase OS=Lottia gigantea GN=LOTGIDRAFT_205092 PE=3 SV=1	5.473165396	1.00E-05	547316.5396	0.066172616	1
contig_9953	549	-	-	5.422794015	1.00E-05	542279.4015	0.066172616	1
contig_41059	357	-	-	5.375934609	1.00E-05	537593.4609	0.066172616	1
contig_33839	738	-	-	5.340649375	1.00E-05	534064.9375	0.066172616	1
contig_11648	1057	-	-	5.269996308	1.00E-05	526999.6308	0.066172616	1
contig_24350	828	-	-	5.178493957	1.00E-05	517849.3957	0.066172616	1
contig_32853	433	-	-	5.124231976	1.00E-05	512423.1976	0.066172616	1
contig_47582	331	-	-	5.06283029	1.00E-05	506283.029	0.066172616	1
contig_37684	387	-	-	4.959195492	1.00E-05	495919.5492	0.11927668	1
contig_34187	983	-	-	4.657186971	1.00E-05	465718.6971	0.11927668	1
contig_16925	473	-	-	4.651307524	1.00E-05	465130.7524	0.11927668	1
contig_41125	310	-	-	4.650796742	1.00E-05	465079.6742	0.11927668	1
contig_14041	305	-	-	4.63495413	1.00E-05	463495.413	0.11927668	1
contig_29594	372	-	-	4.605496773	1.00E-05	460549.6773	0.11927668	1
contig_7661	393	-	-	4.52615459	1.00E-05	452615.459	0.11927668	1
contig_22614	410	-	-	4.361318896	1.00E-05	436131.8896	0.11927668	1
contig_21952	369	-	-	4.338484765	1.00E-05	433848.4765	0.11927668	1
contig_29834	547	tr|G1TAA7|G1TAA7_RABIT	Uncharacterized protein OS=Oryctolagus cuniculus GN=OAS2 PE=4 SV=2	4.313020744	1.00E-05	431302.0744	0.11927668	1
contig_41389	362	-	-	4.293068816	1.00E-05	429306.8816	0.11927668	1
contig_13338	471	-	-	4.174137203	1.00E-05	417413.7203	0.11927668	1
contig_34335	652	-	-	4.006129095	1.00E-05	400612.9095	0.11927668	1
contig_14351	835	-	-	3.879340995	1.00E-05	387934.0995	0.211538041	1
contig_8610	1459	-	-	3.837198134	1.00E-05	383719.8134	0.211538041	1
contig_29215	494	-	-	3.752377938	1.00E-05	375237.7938	0.211538041	1
contig_20240	1002	-	-	3.718636117	1.00E-05	371863.6117	0.211538041	1
contig_38513	558	-	-	3.707886291	1.00E-05	370788.6291	0.211538041	1
contig_6981	316	-	-	3.70332019	1.00E-05	370332.019	0.211538041	1
contig_36910	805	-	-	3.628499321	1.00E-05	362849.9321	0.211538041	1
contig_32792	365	-	-	3.513953703	1.00E-05	351395.3703	0.211538041	1
contig_33657	652	-	-	3.474850326	1.00E-05	347485.0326	0.211538041	1
contig_9621	613	-	-	3.466839333	1.00E-05	346683.9333	0.211538041	1
contig_29442	986	-	-	3.399182203	1.00E-05	339918.2203	0.211538041	1
contig_20241	1036	-	-	3.361642433	1.00E-05	336164.2433	0.211538041	1
contig_30723	362	-	-	3.310318123	1.00E-05	331031.8123	0.211538041	1
contig_26939	319	-	-	3.2282736	1.00E-05	322827.36	0.211538041	1
contig_40923	350	-	-	3.156329217	1.00E-05	315632.9217	0.211538041	1
contig_20396	546	-	-	3.154957497	1.00E-05	315495.7497	0.211538041	1
contig_24434	352	-	-	3.138395529	1.00E-05	313839.5529	0.211538041	1
contig_22437	1059	-	-	3.12950489	1.00E-05	312950.489	0.211538041	1
contig_47417	736	-	-	3.090984248	1.00E-05	309098.4248	0.211538041	1
contig_13490	836	-	-	3.079603106	1.00E-05	307960.3106	0.211538041	1
contig_18608	485	-	-	2.991977285	1.00E-05	299197.7285	0.367244931	1
contig_16023	379	-	-	2.988921389	1.00E-05	298892.1389	0.367244931	1
contig_31614	628	-	-	2.966618941	1.00E-05	296661.8941	0.367244931	1
contig_18666	722	-	-	2.943452232	1.00E-05	294345.2232	0.367244931	1
contig_34700	604	-	-	2.913997959	1.00E-05	291399.7959	0.367244931	1
contig_14941	470	-	-	2.888274572	1.00E-05	288827.4572	0.367244931	1
contig_13972	303	-	-	2.842585467	1.00E-05	284258.5467	0.367244931	1
contig_43409	346	-	-	2.786951805	1.00E-05	278695.1805	0.367244931	1
contig_11722	1311	-	-	2.770750157	1.00E-05	277075.0157	0.367244931	1
contig_39196	470	-	-	2.768759762	1.00E-05	276875.9762	0.367244931	1
contig_24672	985	-	-	2.756322942	1.00E-05	275632.2942	0.367244931	1
contig_12715	360	-	-	2.73058142	1.00E-05	273058.142	0.367244931	1
contig_47572	358	-	-	2.719685245	1.00E-05	271968.5245	0.367244931	1
contig_40772	872	-	-	2.705530215	1.00E-05	270553.0215	0.367244931	1
contig_3384	967	-	-	2.691452096	1.00E-05	269145.2096	0.367244931	1
contig_39096	409	-	-	2.678125263	1.00E-05	267812.5263	0.367244931	1
contig_70010	535	-	-	2.642357027	1.00E-05	264235.7027	0.367244931	1
contig_42367	387	-	-	2.63684053	1.00E-05	263684.053	0.367244931	1
contig_15076	368	-	-	2.620340556	1.00E-05	262034.0556	0.367244931	1
contig_30457	386	-	-	2.619417854	1.00E-05	261941.7854	0.367244931	1
contig_28466	515	-	-	2.617722438	1.00E-05	261772.2438	0.367244931	1
contig_44899	400	-	-	2.574548196	1.00E-05	257454.8196	0.367244931	1
contig_39321	542	-	-	2.539138443	1.00E-05	253913.8443	0.367244931	1
contig_30410	417	-	-	2.514492243	1.00E-05	251449.2243	0.367244931	1
contig_62033	328	-	-	2.511754338	1.00E-05	251175.4338	0.367244931	1
contig_23746	1308	-	-	2.469333132	1.00E-05	246933.3132	0.367244931	1
contig_41516	328	-	-	2.454669012	1.00E-05	245466.9012	0.367244931	1
contig_25005	566	-	-	2.448012419	1.00E-05	244801.2419	0.367244931	1
contig_57212	394	-	-	2.447424681	1.00E-05	244742.4681	0.367244931	1
contig_39406	896	-	-	2.444984894	1.00E-05	244498.4894	0.367244931	1
contig_19065	746	-	-	2.434620278	1.00E-05	243462.0278	0.367244931	1
contig_40947	326	-	-	2.383575017	1.00E-05	238357.5017	0.367244931	1
contig_23903	359	-	-	2.373095831	1.00E-05	237309.5831	0.367244931	1
contig_54012	360	-	-	2.366503898	1.00E-05	236650.3898	0.367244931	1
contig_37913	359	-	-	2.347017854	1.00E-05	234701.7854	0.367244931	1
contig_34160	611	tr|A9NTS5|A9NTS5_PICSI	Putative uncharacterized protein OS=Picea sitchensis PE=4 SV=1	2.344328963	1.00E-05	234432.8963	0.367244931	1
contig_11086	313	-	-	2.33302073	1.00E-05	233302.073	0.367244931	1
contig_9670	3155	tr|F1M4Q3|F1M4Q3_RAT	Protein Hmcn1 OS=Rattus norvegicus GN=Hmcn1 PE=4 SV=2	2.311566685	1.00E-05	231156.6685	0.367244931	1
contig_45875	406	-	-	2.282850617	1.00E-05	228285.0617	0.367244931	1
contig_27325	553	-	-	2.251618676	1.00E-05	225161.8676	0.367244931	1
contig_33694	438	-	-	2.244313496	1.00E-05	224431.3496	0.367244931	1
contig_36137	606	-	-	2.193734437	1.00E-05	219373.4437	0.367244931	1
contig_43774	589	-	-	2.193472148	1.00E-05	219347.2148	0.367244931	1
contig_28024	358	-	-	2.170518032	1.00E-05	217051.8032	0.367244931	1
contig_46037	352	-	-	2.154322354	1.00E-05	215432.2354	0.367244931	1
contig_11473	564	-	-	2.14130701	1.00E-05	214130.701	0.367244931	1
contig_52064	362	-	-	2.120672547	1.00E-05	212067.2547	0.367244931	1
contig_37900	473	tr|B5XDR1|B5XDR1_SALSA	Cytochrome b5 domain-containing protein 2 OS=Salmo salar GN=CB5D2 PE=2 SV=1	2.117829383	1.00E-05	211782.9383	0.367244931	1
contig_26874	333	-	-	2.108557081	1.00E-05	210855.7081	0.367244931	1
contig_53252	338	-	-	2.105063614	1.00E-05	210506.3614	0.367244931	1
contig_34378	838	tr|A4QPK8|A4QPK8_ACEAT	Chloroplast light-harvesting complex II protein Lhcbm5 OS=Acetabularia acetabulum PE=2 SV=1	2.100304018	1.00E-05	210030.4018	0.367244931	1
contig_52235	309	-	-	2.090542225	1.00E-05	209054.2225	0.367244931	1
contig_51686	492	-	-	2.074100173	1.00E-05	207410.0173	0.367244931	1
contig_61416	373	-	-	2.058132606	1.00E-05	205813.2606	0.367244931	1
contig_45110	405	-	-	2.057326954	1.00E-05	205732.6954	0.367244931	1
contig_7948	451	-	-	2.034313431	1.00E-05	203431.3431	0.367244931	1
contig_31559	456	-	-	2.03253805	1.00E-05	203253.805	0.367244931	1
contig_47969	341	-	-	2.03163494	1.00E-05	203163.494	0.367244931	1
contig_43818	302	-	-	2.014998588	1.00E-05	201499.8588	0.367244931	1
contig_43323	433	-	-	2.010774573	1.00E-05	201077.4573	0.367244931	1
contig_66080	336	tr|A4QPK3|A4QPK3_ACEAT	Chloroplast light-harvesting complex II protein Lhcbm8 (Fragment) OS=Acetabularia acetabulum PE=2 SV=1	2.006141452	1.00E-05	200614.1452	0.367244931	1
contig_54537	373	-	-	1.982835072	1.00E-05	198283.5072	0.61913647	1
contig_60587	484	-	-	1.972982089	1.00E-05	197298.2089	0.61913647	1
contig_20602	486	-	-	1.964862821	1.00E-05	196486.2821	0.61913647	1
contig_35052	358	-	-	1.961311475	1.00E-05	196131.1475	0.61913647	1
contig_37808	1028	-	-	1.958004465	1.00E-05	195800.4465	0.61913647	1
contig_40460	895	-	-	1.945620983	1.00E-05	194562.0983	0.61913647	1
contig_12995	334	-	-	1.934064513	1.00E-05	193406.4513	0.61913647	1
contig_34939	809	-	-	1.909430059	1.00E-05	190943.0059	0.61913647	1
contig_70815	381	-	-	1.892056417	1.00E-05	189205.6417	0.61913647	1
contig_34262	995	-	-	1.844171572	1.00E-05	184417.1572	0.61913647	1
contig_39623	336	-	-	1.838962997	1.00E-05	183896.2997	0.61913647	1
contig_21499	668	-	-	1.835959792	1.00E-05	183595.9792	0.61913647	1
contig_37338	496	-	-	1.830873717	1.00E-05	183087.3717	0.61913647	1
contig_19721	312	-	-	1.830389743	1.00E-05	183038.9743	0.61913647	1
contig_43999	338	-	-	1.82808156	1.00E-05	182808.156	0.61913647	1
contig_23826	953	-	-	1.827209633	1.00E-05	182720.9633	0.61913647	1
contig_36432	320	-	-	1.813886229	1.00E-05	181388.6229	0.61913647	1
contig_23409	357	-	-	1.809460917	1.00E-05	180946.0917	0.61913647	1
contig_40812	338	tr|K1RVW9|K1RVW9_CRAGI	Oncoprotein-induced transcript 3 protein OS=Crassostrea gigas GN=CGI_10026745 PE=4 SV=1	1.800383354	1.00E-05	180038.3354	0.61913647	1
contig_4785	966	tr|E1ZDC0|E1ZDC0_CHLVA	Putative uncharacterized protein OS=Chlorella variabilis GN=CHLNCDRAFT_59654 PE=3 SV=1	1.792928351	1.00E-05	179292.8351	0.61913647	1
contig_41959	507	-	-	1.791150619	1.00E-05	179115.0619	0.61913647	1
contig_59113	348	tr|Q39768|Q39768_GINBI	Light-harvesting chlorophyll a/b binding protein of photosystem II (Precursor) OS=Ginkgo biloba PE=2 SV=1	1.77555048	1.00E-05	177555.048	0.61913647	1
contig_26770	364	-	-	1.774663592	1.00E-05	177466.3592	0.61913647	1
contig_29927	806	tr|Q1WLW0|Q1WLW0_CHLIN	Chloroplast light-harvesting chlorophyll-a/b binding protein OS=Chlamydomonas incerta GN=LhcII-1.3 PE=2 SV=1	1.765537225	1.00E-05	176553.7225	0.61913647	1
contig_48756	329	-	-	1.764266241	1.00E-05	176426.6241	0.61913647	1
contig_28235	300	-	-	1.747572109	1.00E-05	174757.2109	0.61913647	1
contig_42628	419	-	-	1.742805462	1.00E-05	174280.5462	0.61913647	1
contig_43039	475	-	-	1.734432469	1.00E-05	173443.2469	0.61913647	1
contig_63734	729	tr|I0Z7B5|I0Z7B5_9CHLO	Chlorophyll a/b-binding protein P25 OS=Coccomyxa subellipsoidea C-169 GN=COCSUDRAFT_35121 PE=3 SV=1	1.708018008	1.00E-05	170801.8008	0.61913647	1
contig_41146	607	-	-	1.696572123	1.00E-05	169657.2123	0.61913647	1
contig_50089	310	-	-	1.691198815	1.00E-05	169119.8815	0.61913647	1
contig_36414	385	-	-	1.67786376	1.00E-05	167786.376	0.61913647	1
contig_21862	614	-	-	1.677230095	1.00E-05	167723.0095	0.61913647	1
contig_37270	302	-	-	1.673998827	1.00E-05	167399.8827	0.61913647	1
contig_1573	354	-	-	1.666117477	1.00E-05	166611.7477	0.61913647	1
contig_36527	840	tr|Q49SH2|Q49SH2_PINTA	Germin-like protein OS=Pinus taeda GN=GLP1 PE=2 SV=1	1.627203622	1.00E-05	162720.3622	0.61913647	1
First_Contig245	520	-	-	1.620345019	1.00E-05	162034.5019	0.61913647	1
contig_14447	490	-	-	1.604913161	1.00E-05	160491.3161	0.61913647	1
contig_55589	380	tr|A9XKM9|A9XKM9_PICAB	Dehydrin 4 OS=Picea abies GN=Dhn4 PE=2 SV=1	1.601393615	1.00E-05	160139.3615	0.61913647	1
contig_5470	662	-	-	1.598044198	1.00E-05	159804.4198	0.61913647	1
contig_27222	499	-	-	1.594728342	1.00E-05	159472.8342	0.61913647	1
contig_38433	306	-	-	1.59092699	1.00E-05	159092.699	0.61913647	1
contig_43151	408	-	-	1.583278303	1.00E-05	158327.8303	0.61913647	1
contig_35487	1426	-	-	1.57565107	1.00E-05	157565.107	0.61913647	1
contig_41172	351	-	-	1.573668413	1.00E-05	157366.8413	0.61913647	1
contig_78352	364	-	-	1.568905494	1.00E-05	156890.5494	0.61913647	1
contig_35429	615	-	-	1.567943617	1.00E-05	156794.3617	0.61913647	1
contig_30834	413	-	-	1.564110284	1.00E-05	156411.0284	0.61913647	1
contig_62512	433	-	-	1.556728702	1.00E-05	155672.8702	0.61913647	1
contig_24713	552	-	-	1.543372107	1.00E-05	154337.2107	0.61913647	1
contig_63813	314	-	-	1.520578553	1.00E-05	152057.8553	0.61913647	1
contig_55142	679	-	-	1.5028826	1.00E-05	150288.26	0.61913647	1
contig_66532	394	-	-	1.496968494	1.00E-05	149696.8494	0.61913647	1
contig_12087	553	-	-	1.489792808	1.00E-05	148979.2808	0.61913647	1
contig_17421	360	-	-	1.482315628	1.00E-05	148231.5628	0.61913647	1
contig_29517	398	-	-	1.481923585	1.00E-05	148192.3585	0.61913647	1
contig_45333	641	tr|M7ZSH5|M7ZSH5_TRIUA	Chlorophyll a-b binding protein 3C, chloroplastic OS=Triticum urartu GN=TRIUR3_30123 PE=3 SV=1	1.475134692	1.00E-05	147513.4692	0.61913647	1
contig_35901	402	-	-	1.467178077	1.00E-05	146717.8077	0.61913647	1
contig_31312	336	-	-	1.448879937	1.00E-05	144887.9937	0.61913647	1
contig_39375	349	-	-	1.44856059	1.00E-05	144856.059	0.61913647	1
contig_11010	770	-	-	1.446853532	1.00E-05	144685.3532	0.61913647	1
contig_537	672	-	-	1.434948399	1.00E-05	143494.8399	0.61913647	1
contig_27730	307	-	-	1.433269354	1.00E-05	143326.9354	0.61913647	1
contig_24438	634	-	-	1.432355463	1.00E-05	143235.5463	0.61913647	1
contig_69515	367	-	-	1.40302354	1.00E-05	140302.354	0.61913647	1
contig_54572	396	-	-	1.394842457	1.00E-05	139484.2457	0.61913647	1
contig_37804	343	-	-	1.392016518	1.00E-05	139201.6518	0.61913647	1
contig_32060	435	-	-	1.377396736	1.00E-05	137739.6736	0.61913647	1
contig_50351	483	-	-	1.376193653	1.00E-05	137619.3653	0.61913647	1
contig_18114	1193	-	-	1.373301636	1.00E-05	137330.1636	0.61913647	1
contig_46364	307	-	-	1.372279169	1.00E-05	137227.9169	0.61913647	1
contig_17970	582	-	-	1.367301448	1.00E-05	136730.1448	0.61913647	1
contig_31295	562	-	-	1.349326457	1.00E-05	134932.6457	0.61913647	1
contig_27811	724	-	-	1.318954877	1.00E-05	131895.4877	0.61913647	1
contig_25502	353	-	-	1.299540166	1.00E-05	129954.0166	0.61913647	1
contig_26649	764	-	-	1.29891532	1.00E-05	129891.532	0.61913647	1
contig_7768	1132	-	-	1.29843902	1.00E-05	129843.902	0.61913647	1
contig_54819	368	-	-	1.297450178	1.00E-05	129745.0178	0.61913647	1
contig_61862	500	-	-	1.291955095	1.00E-05	129195.5095	0.61913647	1
contig_16608	350	-	-	1.283930529	1.00E-05	128393.0529	0.61913647	1
contig_59105	1014	-	-	1.264884715	1.00E-05	126488.4715	0.61913647	1
contig_39592	504	-	-	1.263126099	1.00E-05	126312.6099	0.61913647	1
contig_31652	334	-	-	1.261346422	1.00E-05	126134.6422	0.61913647	1
contig_47447	357	-	-	1.258755421	1.00E-05	125875.5421	0.61913647	1
contig_42932	392	-	-	1.241897089	1.00E-05	124189.7089	0.61913647	1
contig_39532	1131	-	-	1.241643692	1.00E-05	124164.3692	0.61913647	1
contig_15193	713	-	-	1.234260005	1.00E-05	123426.0005	0.61913647	1
contig_73727	425	-	-	1.233580312	1.00E-05	123358.0312	0.61913647	1
contig_63016	798	tr|R7U4L5|R7U4L5_CAPTE	Uncharacterized protein OS=Capitella teleta GN=CAPTEDRAFT_192565 PE=4 SV=1	1.231841242	1.00E-05	123184.1242	0.61913647	1
contig_72926	329	-	-	1.223604006	1.00E-05	122360.4006	0.61913647	1
contig_11776	301	-	-	1.213015762	1.00E-05	121301.5762	0.61913647	1
contig_17848	832	-	-	1.204006368	1.00E-05	120400.6368	0.61913647	1
contig_57635	708	tr|U3M9X4|U3M9X4_9SPER	Translationally-controlled tumor protein OS=Larix kaempferi GN=TCTP PE=4 SV=1	1.203307067	1.00E-05	120330.7067	0.61913647	1
contig_51706	491	-	-	1.201233374	1.00E-05	120123.3374	0.61913647	1
contig_35493	463	-	-	1.192997004	1.00E-05	119299.7004	0.61913647	1
contig_50404	1112	tr|E1ZDC0|E1ZDC0_CHLVA	Putative uncharacterized protein OS=Chlorella variabilis GN=CHLNCDRAFT_59654 PE=3 SV=1	1.187087298	1.00E-05	118708.7298	0.61913647	1
contig_53756	404	-	-	1.181835806	1.00E-05	118183.5806	0.61913647	1
contig_32195	439	-	-	1.172914896	1.00E-05	117291.4896	0.61913647	1
contig_31361	1035	-	-	1.166857154	1.00E-05	116685.7154	0.61913647	1
contig_17988	541	tr|F6ZI07|F6ZI07_MONDO	Uncharacterized protein (Fragment) OS=Monodelphis domestica GN=MIB2 PE=4 SV=1	1.159433569	1.00E-05	115943.3569	0.61913647	1
contig_14372	751	-	-	1.159341398	1.00E-05	115934.1398	0.61913647	1
contig_26039	428	-	-	1.159312272	1.00E-05	115931.2272	0.61913647	1
contig_46352	469	-	-	1.157773176	1.00E-05	115777.3176	0.61913647	1
contig_62920	302	-	-	1.146999196	1.00E-05	114699.9196	0.61913647	1
contig_25369	524	-	-	1.143449581	1.00E-05	114344.9581	0.61913647	1
contig_61783	518	-	-	1.120547478	1.00E-05	112054.7478	0.61913647	1
contig_35506	2502	-	-	1.118799376	1.00E-05	111879.9376	0.61913647	1
contig_37322	318	-	-	1.118728776	1.00E-05	111872.8776	0.61913647	1
contig_30640	546	-	-	1.114523029	1.00E-05	111452.3029	0.61913647	1
contig_52293	815	-	-	1.114249526	1.00E-05	111424.9526	0.61913647	1
contig_39377	354	-	-	1.110744985	1.00E-05	111074.4985	0.61913647	1
contig_66417	498	-	-	1.109151833	1.00E-05	110915.1833	0.61913647	1
contig_66444	338	-	-	1.107928218	1.00E-05	110792.8218	0.61913647	1
contig_57983	450	-	-	1.102634783	1.00E-05	110263.4783	0.61913647	1
contig_26498	358	-	-	1.098334426	1.00E-05	109833.4426	0.61913647	1
contig_41001	395	-	-	1.090257464	1.00E-05	109025.7464	0.61913647	1
contig_33585	438	-	-	1.090095127	1.00E-05	109009.5127	0.61913647	1
contig_6203	404	-	-	1.089142801	1.00E-05	108914.2801	0.61913647	1
contig_46337	301	-	-	1.088603889	1.00E-05	108860.3889	0.61913647	1
contig_27218	362	tr|A9NQK4|A9NQK4_PICSI	Low temprature induced-like protein OS=Picea sitchensis PE=4 SV=1	1.086198134	1.00E-05	108619.8134	0.61913647	1
contig_55186	355	-	-	1.081244313	1.00E-05	108124.4313	0.61913647	1
contig_38999	312	-	-	1.080230012	1.00E-05	108023.0012	0.61913647	1
contig_30817	315	-	-	1.069942108	1.00E-05	106994.2108	0.61913647	1
contig_77096	343	-	-	1.064483219	1.00E-05	106448.3219	0.61913647	1
contig_68037	572	tr|Q42900|Q42900_LARLA	Ribulose bisphosphate carboxylase small chain (Fragment) OS=Larix laricina PE=2 SV=1	1.063862891	1.00E-05	106386.2891	0.61913647	1
contig_41510	365	-	-	1.051621181	1.00E-05	105162.1181	0.61913647	1
contig_50396	463	-	-	1.051454987	1.00E-05	105145.4987	0.61913647	1
contig_3033	303	-	-	1.050520716	1.00E-05	105052.0716	0.61913647	1
contig_71567	339	-	-	1.049426993	1.00E-05	104942.6993	0.61913647	1
contig_57926	751	-	-	1.047147069	1.00E-05	104714.7069	0.61913647	1
contig_32727	582	-	-	1.04558346	1.00E-05	104558.346	0.61913647	1
contig_40694	574	-	-	1.043845959	1.00E-05	104384.5959	0.61913647	1
contig_59692	342	-	-	1.040221493	1.00E-05	104022.1493	0.61913647	1
contig_65668	650	-	-	1.037020812	1.00E-05	103702.0812	0.61913647	1
contig_59014	326	-	-	1.033839767	1.00E-05	103383.9767	0.61913647	1
contig_52643	499	-	-	1.031883045	1.00E-05	103188.3045	0.61913647	1
contig_62670	355	-	-	1.028500688	1.00E-05	102850.0688	0.61913647	1
contig_57847	402	-	-	1.0246958	1.00E-05	102469.58	0.61913647	1
contig_59484	750	tr|E1AK20|E1AK20_IPONI	Chloroplast LHCII type I chlorophyll a-b binding protein (Fragment) OS=Ipomoea nil GN=Lhcb1 PE=2 SV=1	1.02357795	1.00E-05	102357.795	0.61913647	1
contig_33313	432	-	-	1.018550212	1.00E-05	101855.0212	0.61913647	1
contig_4160	530	-	-	1.006855898	1.00E-05	100685.5898	0.61913647	1
contig_47137	1405	tr|A9T197|A9T197_PHYPA	Predicted protein OS=Physcomitrella patens subsp. patens GN=PHYPADRAFT_234701 PE=4 SV=1	1.00616442	1.00E-05	100616.442	0.61913647	1
contig_32783	429	-	-	1.003850113	1.00E-05	100385.0113	0.61913647	1
contig_62845	881	-	-	0.998896009	1.00E-05	99889.6009	1	1
contig_61319	450	-	-	0.998612634	1.00E-05	99861.2634	1	1
contig_26363	338	-	-	0.997135396	1.00E-05	99713.5396	1	1
contig_61544	442	-	-	0.99550609	1.00E-05	99550.609	1	1
contig_13530	433	-	-	0.99457667	1.00E-05	99457.667	1	1
contig_17191	340	-	-	0.991269894	1.00E-05	99126.9894	1	1
contig_47056	502	-	-	0.988417634	1.00E-05	98841.7634	1	1
contig_45202	315	-	-	0.980780265	1.00E-05	98078.0265	1	1
contig_62194	363	-	-	0.980043391	1.00E-05	98004.3391	1	1
contig_18363	498	-	-	0.977557548	1.00E-05	97755.7548	1	1
contig_56068	460	tr|W4Z0S4|W4Z0S4_STRPU	Uncharacterized protein OS=Strongylocentrotus purpuratus GN=Sp-Clect/Pan_12 PE=4 SV=1	0.976903663	1.00E-05	97690.3663	1	1
contig_59265	442	-	-	0.974325109	1.00E-05	97432.5109	1	1
contig_46109	346	-	-	0.974080242	1.00E-05	97408.0242	1	1
contig_62729	376	-	-	0.97105783	1.00E-05	97105.783	1	1
contig_50011	328	-	-	0.97045054	1.00E-05	97045.054	1	1
contig_55605	483	-	-	0.96915046	1.00E-05	96915.046	1	1
contig_50359	320	-	-	0.965455574	1.00E-05	96545.5574	1	1
contig_74176	398	-	-	0.96442646	1.00E-05	96442.646	1	1
contig_5223	1274	tr|V4C8B8|V4C8B8_LOTGI	Uncharacterized protein OS=Lottia gigantea GN=LOTGIDRAFT_209160 PE=4 SV=1	0.962653957	1.00E-05	96265.3957	1	1
contig_78859	432	-	-	0.953536369	1.00E-05	95353.6369	1	1
contig_62730	580	-	-	0.952340712	1.00E-05	95234.0712	1	1
contig_39959	305	-	-	0.951546874	1.00E-05	95154.6874	1	1
contig_51672	436	-	-	0.944788329	1.00E-05	94478.8329	1	1
contig_5482	398	-	-	0.940903863	1.00E-05	94090.3863	1	1
contig_52772	479	tr|E6Y7M5|E6Y7M5_9ASPA	CONSTANS-like protein OS=Phalaenopsis hybrid cultivar GN=COL PE=4 SV=1	0.938153831	1.00E-05	93815.3831	1	1
contig_47057	531	-	-	0.934436257	1.00E-05	93443.6257	1	1
contig_45639	371	-	-	0.933675896	1.00E-05	93367.5896	1	1
contig_49234	583	-	-	0.931381852	1.00E-05	93138.1852	1	1
contig_76488	473	-	-	0.930261505	1.00E-05	93026.1505	1	1
contig_31637	443	-	-	0.929859394	1.00E-05	92985.9394	1	1
contig_48040	740	-	-	0.923548002	1.00E-05	92354.8002	1	1
contig_73180	355	tr|A5AFX4|A5AFX4_VITVI	Putative uncharacterized protein OS=Vitis vinifera GN=VIT_16s0022g00510 PE=3 SV=1	0.923013438	1.00E-05	92301.3438	1	1
contig_48890	481	-	-	0.91478938	1.00E-05	91478.938	1	1
contig_56012	604	-	-	0.914499359	1.00E-05	91449.9359	1	1
contig_72667	474	tr|A9NY07|A9NY07_PICSI	Putative uncharacterized protein OS=Picea sitchensis PE=4 SV=1	0.908547887	1.00E-05	90854.7887	1	1
contig_43123	816	-	-	0.906369463	1.00E-05	90636.9463	1	1
contig_75024	478	-	-	0.900944976	1.00E-05	90094.4976	1	1
contig_51582	364	-	-	0.900191677	1.00E-05	90019.1677	1	1
contig_19449	524	-	-	0.893319985	1.00E-05	89331.9985	1	1
contig_42846	401	tr|Q2PXN6|Q2PXN6_ARAHY	Chloroplast photosystem II 10 kDa protein (Fragment) OS=Arachis hypogaea PE=2 SV=1	0.887171448	1.00E-05	88717.1448	1	1
contig_2886	597	-	-	0.878176939	1.00E-05	87817.6939	1	1
contig_48471	662	-	-	0.876803011	1.00E-05	87680.3011	1	1
contig_73792	354	-	-	0.872728202	1.00E-05	87272.8202	1	1
contig_26768	777	tr|Q1XG52|Q1XG52_CRYJA	Peptidyl-prolyl cis-trans isomerase OS=Cryptomeria japonica PE=2 SV=1	0.867520628	1.00E-05	86752.0628	1	1
contig_54511	346	-	-	0.865849104	1.00E-05	86584.9104	1	1
contig_52395	1213	-	-	0.864421488	1.00E-05	86442.1488	1	1
contig_76003	600	tr|V4CLV7|V4CLV7_LOTGI	Uncharacterized protein OS=Lottia gigantea GN=LOTGIDRAFT_171529 PE=4 SV=1	0.858182732	1.00E-05	85818.2732	1	1
contig_21882	371	-	-	0.857972445	1.00E-05	85797.2445	1	1
contig_58608	830	-	-	0.857242773	1.00E-05	85724.2773	1	1
contig_36336	590	-	-	0.856860417	1.00E-05	85686.0417	1	1
contig_75125	471	-	-	0.854704284	1.00E-05	85470.4284	1	1
contig_65506	384	-	-	0.853306694	1.00E-05	85330.6694	1	1
contig_48444	670	-	-	0.852360597	1.00E-05	85236.0597	1	1
contig_21879	418	-	-	0.851090313	1.00E-05	85109.0313	1	1
contig_57884	1038	tr|K1QZY0|K1QZY0_CRAGI	DBH-like monooxygenase protein 1 OS=Crassostrea gigas GN=CGI_10026674 PE=4 SV=1	0.847810581	1.00E-05	84781.0581	1	1
First_Contig1156	2397	-	-	0.847539665	1.00E-05	84753.9665	1	1
contig_35029	343	-	-	0.846127687	1.00E-05	84612.7687	1	1
contig_64296	377	-	-	0.844317711	1.00E-05	84431.7711	1	1
contig_53399	389	-	-	0.842338742	1.00E-05	84233.8742	1	1
contig_81184	834	-	-	0.841905885	1.00E-05	84190.5885	1	1
contig_65706	493	-	-	0.835553167	1.00E-05	83555.3167	1	1
contig_53754	1110	tr|Q5RZ68|Q5RZ68_THUOC	Glucanase-like protein OS=Thuja occidentalis PE=2 SV=1	0.834988604	1.00E-05	83498.8604	1	1
contig_56089	315	-	-	0.832177195	1.00E-05	83217.7195	1	1
contig_54639	587	-	-	0.829341838	1.00E-05	82934.1838	1	1
contig_52191	543	-	-	0.827579531	1.00E-05	82757.9531	1	1
contig_73300	555	-	-	0.826554376	1.00E-05	82655.4376	1	1
contig_80814	365	-	-	0.820777507	1.00E-05	82077.7507	1	1
contig_60009	320	-	-	0.819174426	1.00E-05	81917.4426	1	1
contig_60897	448	-	-	0.814994965	1.00E-05	81499.4965	1	1
contig_33969	311	-	-	0.812777566	1.00E-05	81277.7566	1	1
contig_39103	405	-	-	0.809061162	1.00E-05	80906.1162	1	1
contig_71861	395	-	-	0.805842473	1.00E-05	80584.2473	1	1
contig_67884	573	-	-	0.800589317	1.00E-05	80058.9317	1	1
contig_53027	421	-	-	0.800550508	1.00E-05	80055.0508	1	1
contig_43698	422	-	-	0.798653469	1.00E-05	79865.3469	1	1
contig_72278	317	-	-	0.797393763	1.00E-05	79739.3763	1	1
contig_77115	353	-	-	0.795636836	1.00E-05	79563.6836	1	1
contig_50303	378	-	-	0.792549709	1.00E-05	79254.9709	1	1
contig_58720	522	tr|A9NWD4|A9NWD4_PICSI	Thioredoxin OS=Picea sitchensis PE=2 SV=1	0.789133547	1.00E-05	78913.3547	1	1
contig_76978	597	-	-	0.784086553	1.00E-05	78408.6553	1	1
contig_5109	686	-	-	0.777891583	1.00E-05	77789.1583	1	1
contig_31347	590	-	-	0.777521489	1.00E-05	77752.1489	1	1
contig_30255	423	-	-	0.774633027	1.00E-05	77463.3027	1	1
contig_45127	846	-	-	0.774633027	1.00E-05	77463.3027	1	1
contig_65474	607	-	-	0.771169147	1.00E-05	77116.9147	1	1
contig_40787	414	-	-	0.768859365	1.00E-05	76885.9365	1	1
contig_56515	636	-	-	0.765446005	1.00E-05	76544.6005	1	1
contig_76769	405	-	-	0.762829095	1.00E-05	76282.9095	1	1
contig_42772	432	-	-	0.758494839	1.00E-05	75849.4839	1	1
contig_14770	445	-	-	0.75737475	1.00E-05	75737.475	1	1
contig_45802	1931	-	-	0.756328833	1.00E-05	75632.8833	1	1
contig_30333	384	-	-	0.755785929	1.00E-05	75578.5929	1	1
contig_65500	608	-	-	0.754502761	1.00E-05	75450.2761	1	1
contig_27607	422	-	-	0.754283832	1.00E-05	75428.3832	1	1
contig_49879	473	-	-	0.752126323	1.00E-05	75212.6323	1	1
contig_54504	573	tr|A5YKI8|A5YKI8_9CHLO	Elongation factor-1 alpha-like protein (Fragment) OS=Ulva fenestrata PE=2 SV=1	0.751573645	1.00E-05	75157.3645	1	1
contig_44627	1720	tr|V3ZRM7|V3ZRM7_LOTGI	Uncharacterized protein OS=Lottia gigantea GN=LOTGIDRAFT_220251 PE=3 SV=1	0.751136683	1.00E-05	75113.6683	1	1
contig_51481	349	-	-	0.751105491	1.00E-05	75110.5491	1	1
contig_28015	325	-	-	0.748959475	1.00E-05	74895.9475	1	1
contig_58195	340	-	-	0.74345242	1.00E-05	74345.242	1	1
contig_6687	698	-	-	0.737692893	1.00E-05	73769.2893	1	1
contig_75058	333	-	-	0.730966455	1.00E-05	73096.6455	1	1
contig_63892	334	-	-	0.728777933	1.00E-05	72877.7933	1	1
contig_34347	502	-	-	0.727326184	1.00E-05	72732.6184	1	1
contig_64588	559	-	-	0.720153342	1.00E-05	72015.3342	1	1
contig_82006	379	-	-	0.71635306	1.00E-05	71635.306	1	1
contig_46813	549	-	-	0.716218078	1.00E-05	71621.8078	1	1
contig_24649	551	tr|A9NXU3|A9NXU3_PICSI	Putative uncharacterized protein OS=Picea sitchensis PE=2 SV=1	0.713618375	1.00E-05	71361.8375	1	1
contig_21089	407	-	-	0.713075668	1.00E-05	71307.5668	1	1
contig_67747	409	-	-	0.709588745	1.00E-05	70958.8745	1	1
contig_67697	396	-	-	0.709241927	1.00E-05	70924.1927	1	1
contig_42157	1101	tr|E7DYN3|E7DYN3_ULVPR	Heat shock protein 70 OS=Ulva prolifera GN=hsp70 PE=3 SV=1	0.705763357	1.00E-05	70576.3357	1	1
contig_53206	1539	-	-	0.705647329	1.00E-05	70564.7329	1	1
contig_21098	797	tr|B5M794|B5M794_AMBAM	Damaged-DNA binding protein DDB p127 subunit (Fragment) OS=Amblyomma americanum PE=2 SV=1	0.70479248	1.00E-05	70479.248	1	1
contig_55511	468	tr|W4XB18|W4XB18_STRPU	Uncharacterized protein (Fragment) OS=Strongylocentrotus purpuratus GN=Sp-Mib1L_2 PE=4 SV=1	0.700149082	1.00E-05	70014.9082	1	1
contig_63751	456	-	-	0.698043371	1.00E-05	69804.3371	1	1
contig_58972	389	-	-	0.697937814	1.00E-05	69793.7814	1	1
contig_33262	443	tr|A9NR83|A9NR83_PICSI	Putative uncharacterized protein OS=Picea sitchensis PE=4 SV=1	0.697394545	1.00E-05	69739.4545	1	1
contig_45365	755	-	-	0.694399514	1.00E-05	69439.9514	1	1
contig_42766	365	-	-	0.692531022	1.00E-05	69253.1022	1	1
contig_60751	380	-	-	0.689831096	1.00E-05	68983.1096	1	1
contig_68399	367	-	-	0.688757011	1.00E-05	68875.7011	1	1
contig_61854	503	-	-	0.688655581	1.00E-05	68865.5581	1	1
contig_66827	422	-	-	0.687729376	1.00E-05	68772.9376	1	1
contig_62817	314	-	-	0.685751112	1.00E-05	68575.1112	1	1
contig_41777	424	-	-	0.68448537	1.00E-05	68448.537	1	1
contig_57633	302	-	-	0.681999522	1.00E-05	68199.9522	1	1
contig_42023	509	-	-	0.680537834	1.00E-05	68053.7834	1	1
contig_70096	304	-	-	0.677512683	1.00E-05	67751.2683	1	1
contig_27960	332	-	-	0.67677061	1.00E-05	67677.061	1	1
contig_54137	415	-	-	0.67677061	1.00E-05	67677.061	1	1
contig_58962	430	-	-	0.674934411	1.00E-05	67493.4411	1	1
contig_2887	501	-	-	0.672718092	1.00E-05	67271.8092	1	1
contig_39973	767	-	-	0.671329386	1.00E-05	67132.9386	1	1
contig_77915	363	-	-	0.670556004	1.00E-05	67055.6004	1	1
contig_44905	463	-	-	0.667269511	1.00E-05	66726.9511	1	1
contig_61454	351	tr|A9NK73|A9NK73_PICSI	Putative uncharacterized protein OS=Picea sitchensis PE=4 SV=1	0.66680865	1.00E-05	66680.865	1	1
contig_53918	1280	tr|V5YNZ5|V5YNZ5_CHLSW	Fructose-bisphosphate aldolase, class I OS=Chlamydomonas sp. (strain W80) PE=2 SV=1	0.665579221	1.00E-05	66557.9221	1	1
contig_70258	381	-	-	0.663448354	1.00E-05	66344.8354	1	1
contig_25790	622	tr|W4YF82|W4YF82_STRPU	Uncharacterized protein OS=Strongylocentrotus purpuratus GN=Sp-Hypp_100 PE=4 SV=1	0.662263202	1.00E-05	66226.3202	1	1
contig_54211	879	-	-	0.660345385	1.00E-05	66034.5385	1	1
contig_72494	397	-	-	0.660291729	1.00E-05	66029.1729	1	1
contig_53483	312	-	-	0.660140563	1.00E-05	66014.0563	1	1
contig_13021	426	-	-	0.659295313	1.00E-05	65929.5313	1	1
contig_60534	483	-	-	0.659022313	1.00E-05	65902.2313	1	1
contig_72817	372	-	-	0.654332875	1.00E-05	65433.2875	1	1
contig_55347	301	-	-	0.653162333	1.00E-05	65316.2333	1	1
contig_71962	661	-	-	0.651515429	1.00E-05	65151.5429	1	1
contig_75699	877	tr|I6ZPI0|I6ZPI0_OLEEU	PRp27-like protein OS=Olea europaea subsp. europaea PE=2 SV=1	0.651176283	1.00E-05	65117.6283	1	1
contig_69060	346	-	-	0.649386828	1.00E-05	64938.6828	1	1
First_Contig1929	954	-	-	0.647685081	1.00E-05	64768.5081	1	1
contig_28635	1361	tr|H1AE08|H1AE08_ULVPE	Heat shock protein 90 OS=Ulva pertusa GN=UpHsp90 PE=2 SV=1	0.646603515	1.00E-05	64660.3515	1	1
contig_53795	856	-	-	0.645277585	1.00E-05	64527.7585	1	1
contig_75844	1133	tr|D8TSR8|D8TSR8_VOLCA	Putative uncharacterized protein OS=Volvox carteri GN=VOLCADRAFT_104309 PE=3 SV=1	0.644514994	1.00E-05	64451.4994	1	1
contig_69117	468	-	-	0.640136304	1.00E-05	64013.6304	1	1
contig_68904	309	-	-	0.636251981	1.00E-05	63625.1981	1	1
contig_57062	471	-	-	0.636059002	1.00E-05	63605.9002	1	1
contig_69505	471	-	-	0.636059002	1.00E-05	63605.9002	1	1
contig_52648	383	-	-	0.635540025	1.00E-05	63554.0025	1	1
contig_65583	560	-	-	0.635278126	1.00E-05	63527.8126	1	1
contig_51562	855	tr|Q00TH8|Q00TH8_OSTTA	OJ1076_H08.5 gene product (ISS) OS=Ostreococcus tauri GN=Ot17g01110 PE=4 SV=1	0.635082596	1.00E-05	63508.2596	1	1
contig_69347	354	-	-	0.63471142	1.00E-05	63471.142	1	1
contig_72177	413	-	-	0.63471142	1.00E-05	63471.142	1	1
contig_71690	402	tr|I1E6S4|I1E6S4_AMPQE	Uncharacterized protein OS=Amphimedon queenslandica PE=4 SV=1	0.628790604	1.00E-05	62879.0604	1	1
contig_60111	730	-	-	0.628407779	1.00E-05	62840.7779	1	1
contig_80501	523	-	-	0.626519638	1.00E-05	62651.9638	1	1
contig_83174	329	tr|F1B8A0|F1B8A0_9FLOR	Chlorophyll a-b binding protein of LHCII (Fragment) OS=Furcellaria lumbricalis PE=4 SV=1	0.626029957	1.00E-05	62602.9957	1	1
contig_23449	799	-	-	0.621008326	1.00E-05	62100.8326	1	1
contig_64315	392	tr|K8EGI6|K8EGI6_9CHLO	Heat Shock Protein 70, cytosolic OS=Bathycoccus prasinos GN=Bathy06g03360 PE=3 SV=1	0.620948545	1.00E-05	62094.8545	1	1
contig_43145	440	-	-	0.617040477	1.00E-05	61704.0477	1	1
contig_62738	304	-	-	0.615920621	1.00E-05	61592.0621	1	1
contig_52245	473	-	-	0.613576737	1.00E-05	61357.6737	1	1
contig_62835	641	-	-	0.613422347	1.00E-05	61342.2347	1	1
contig_62569	397	-	-	0.613128034	1.00E-05	61312.8034	1	1
contig_55404	367	-	-	0.612228454	1.00E-05	61222.8454	1	1
contig_63052	352	-	-	0.611721162	1.00E-05	61172.1162	1	1
contig_79487	368	-	-	0.61056479	1.00E-05	61056.479	1	1
contig_78651	307	-	-	0.609901853	1.00E-05	60990.1853	1	1
contig_79589	476	-	-	0.609709657	1.00E-05	60970.9657	1	1
contig_75413	369	tr|V4BWP5|V4BWP5_LOTGI	Uncharacterized protein (Fragment) OS=Lottia gigantea GN=LOTGIDRAFT_62010 PE=3 SV=1	0.608910143	1.00E-05	60891.0143	1	1
contig_41294	323	-	-	0.608674496	1.00E-05	60867.4496	1	1
contig_80157	324	-	-	0.606795871	1.00E-05	60679.5871	1	1
contig_62424	402	-	-	0.605502063	1.00E-05	60550.2063	1	1
contig_42936	1193	-	-	0.60425272	1.00E-05	60425.272	1	1
contig_75943	373	-	-	0.602380275	1.00E-05	60238.0275	1	1
contig_50589	639	-	-	0.600691285	1.00E-05	60069.1285	1	1
contig_65974	579	-	-	0.598262102	1.00E-05	59826.2102	1	1
contig_35163	314	-	-	0.596305315	1.00E-05	59630.5315	1	1
contig_78204	315	-	-	0.594412282	1.00E-05	59441.2282	1	1
contig_66722	316	-	-	0.59253123	1.00E-05	59253.123	1	1
contig_78133	411	-	-	0.592242894	1.00E-05	59224.2894	1	1
contig_38562	507	tr|H3B4N3|H3B4N3_LATCH	Uncharacterized protein (Fragment) OS=Latimeria chalumnae PE=4 SV=1	0.59089505	1.00E-05	59089.505	1	1
contig_65644	414	-	-	0.587951279	1.00E-05	58795.1279	1	1
contig_45035	654	-	-	0.586913962	1.00E-05	58691.3962	1	1
contig_35884	384	-	-	0.58512459	1.00E-05	58512.459	1	1
contig_58879	704	-	-	0.58512459	1.00E-05	58512.459	1	1
contig_60160	353	tr|K4ED38|K4ED38_TRYCR	Heat shock 70 kDa protein, putative (Fragment) OS=Trypanosoma cruzi GN=TCSYLVIO_000724 PE=3 SV=1	0.583467013	1.00E-05	58346.7013	1	1
contig_56802	306	-	-	0.581300246	1.00E-05	58130.0246	1	1
contig_78579	565	-	-	0.579946496	1.00E-05	57994.6496	1	1
contig_34544	2153	tr|W4YUW5|W4YUW5_STRPU	Uncharacterized protein OS=Strongylocentrotus purpuratus GN=Sp-Notch1_16 PE=4 SV=1	0.578330296	1.00E-05	57833.0296	1	1
contig_46664	583	tr|K8F4B8|K8F4B8_9CHLO	Translation elongation factor-like protein OS=Bathycoccus prasinos GN=Bathy04g02510 PE=4 SV=1	0.57809908	1.00E-05	57809.908	1	1
contig_49337	422	-	-	0.576805283	1.00E-05	57680.5283	1	1
contig_67514	455	-	-	0.576122673	1.00E-05	57612.2673	1	1
contig_63327	699	-	-	0.575916621	1.00E-05	57591.6621	1	1
contig_73518	375	-	-	0.574202264	1.00E-05	57420.2264	1	1
contig_59817	539	-	-	0.573183272	1.00E-05	57318.3272	1	1
contig_76118	588	-	-	0.573183272	1.00E-05	57318.3272	1	1
contig_49364	376	-	-	0.572675131	1.00E-05	57267.5131	1	1
contig_51799	492	-	-	0.570853259	1.00E-05	57085.3259	1	1
contig_47179	427	-	-	0.570051123	1.00E-05	57005.1123	1	1
contig_55468	346	tr|A9NYX1|A9NYX1_PICSI	Putative uncharacterized protein OS=Picea sitchensis PE=2 SV=1	0.568213475	1.00E-05	56821.3475	1	1
contig_49220	513	-	-	0.565734496	1.00E-05	56573.4496	1	1
contig_40754	398	-	-	0.564542318	1.00E-05	56454.2318	1	1
contig_82978	332	-	-	0.563975509	1.00E-05	56397.5509	1	1
contig_77195	798	tr|G9I121|G9I121_9CHLO	Glyceraldehyde-3-phosphate dehydrogenase (Fragment) OS=Ulva linza GN=GAPDH PE=2 SV=1	0.563127425	1.00E-05	56312.7425	1	1
contig_75983	499	tr|V4C8B8|V4C8B8_LOTGI	Uncharacterized protein OS=Lottia gigantea GN=LOTGIDRAFT_209160 PE=4 SV=1	0.562845297	1.00E-05	56284.5297	1	1
contig_34124	419	-	-	0.558591494	1.00E-05	55859.1494	1	1
contig_69024	369	-	-	0.558167631	1.00E-05	55816.7631	1	1
contig_63186	759	-	-	0.5550589	1.00E-05	55505.89	1	1
contig_63243	710	-	-	0.553808063	1.00E-05	55380.8063	1	1
contig_59016	643	-	-	0.553274885	1.00E-05	55327.4885	1	1
contig_39008	339	-	-	0.552329997	1.00E-05	55232.9997	1	1
contig_72394	441	-	-	0.551954262	1.00E-05	55195.4262	1	1
contig_23580	697	-	-	0.550705497	1.00E-05	55070.5497	1	1
contig_40191	341	-	-	0.549090524	1.00E-05	54909.0524	1	1
contig_61134	394	-	-	0.546512308	1.00E-05	54651.2308	1	1
contig_76408	394	tr|M9R7Q4|M9R7Q4_9RHOB	Asciclin domain-containing protein OS=Octadecabacter antarcticus 307 GN=OAN307_c00160 PE=4 SV=1	0.546512308	1.00E-05	54651.2308	1	1
contig_79653	360	-	-	0.546116284	1.00E-05	54611.6284	1	1
contig_44269	326	tr|A2E1M6|A2E1M6_TRIVA	Ankyrin repeat protein, putative OS=Trichomonas vaginalis GN=TVAG_206410 PE=4 SV=1	0.545637655	1.00E-05	54563.7655	1	1
contig_64802	429	tr|W1P1R2|W1P1R2_AMBTC	Uncharacterized protein OS=Amborella trichopoda GN=AMTR_s00089p00096280 PE=4 SV=1	0.545570713	1.00E-05	54557.0713	1	1
contig_65424	738	-	-	0.545482003	1.00E-05	54548.2003	1	1
contig_31407	464	-	-	0.54477117	1.00E-05	54477.117	1	1
contig_55105	602	-	-	0.544301944	1.00E-05	54430.1944	1	1
contig_64864	398	-	-	0.541019722	1.00E-05	54101.9722	1	1
contig_64903	558	-	-	0.536888513	1.00E-05	53688.8513	1	1
contig_83150	350	-	-	0.534971054	1.00E-05	53497.1054	1	1
First_Contig1530	456	-	-	0.533797872	1.00E-05	53379.7872	1	1
contig_77124	492	-	-	0.532796375	1.00E-05	53279.6375	1	1
contig_51367	422	-	-	0.532435646	1.00E-05	53243.5646	1	1
contig_49619	651	-	-	0.532094865	1.00E-05	53209.4865	1	1
contig_68940	335	-	-	0.530978733	1.00E-05	53097.8733	1	1
contig_76898	371	tr|W5FMA8|W5FMA8_WHEAT	Uncharacterized protein OS=Triticum aestivum PE=4 SV=1	0.529924157	1.00E-05	52992.4157	1	1
contig_64484	336	-	-	0.529398439	1.00E-05	52939.8439	1	1
contig_61442	319	-	-	0.528262953	1.00E-05	52826.2953	1	1
contig_69348	320	-	-	0.526612131	1.00E-05	52661.2131	1	1
contig_80114	427	-	-	0.526201037	1.00E-05	52620.1037	1	1
contig_82607	356	-	-	0.525954688	1.00E-05	52595.4688	1	1
contig_64974	340	-	-	0.523170222	1.00E-05	52317.0222	1	1
contig_70844	645	tr|V4CG37|V4CG37_LOTGI	Uncharacterized protein OS=Lottia gigantea GN=LOTGIDRAFT_200505 PE=4 SV=1	0.522529867	1.00E-05	52252.9867	1	1
contig_61078	790	-	-	0.521427483	1.00E-05	52142.7483	1	1
contig_55021	413	-	-	0.521370095	1.00E-05	52137.0095	1	1
contig_76665	611	-	-	0.520961992	1.00E-05	52096.1992	1	1
contig_26096	324	tr|I3YFJ8|I3YFJ8_THIV6	Ankyrin repeat-containing protein (Precursor) OS=Thiocystis violascens (strain ATCC 17096 / DSM 198 / 6111) GN=Thivi_3930 PE=4 SV=1	0.520110747	1.00E-05	52011.0747	1	1
contig_50943	432	tr|A4QPJ7|A4QPJ7_ACEAT	Chloroplast light-harvesting complex I protein Lhca9 OS=Acetabularia acetabulum PE=2 SV=1	0.520110747	1.00E-05	52011.0747	1	1
contig_41261	938	-	-	0.519001769	1.00E-05	51900.1769	1	1
contig_73541	776	-	-	0.518770255	1.00E-05	51877.0255	1	1
contig_67031	343	-	-	0.518594389	1.00E-05	51859.4389	1	1
contig_74897	669	-	-	0.517778412	1.00E-05	51777.8412	1	1
contig_67533	435	-	-	0.516523776	1.00E-05	51652.3776	1	1
contig_63757	490	tr|A4XL56|A4XL56_CALS8	Heat shock protein Hsp20 OS=Caldicellulosiruptor saccharolyticus (strain ATCC 43494 / DSM 8903) GN=Csac_2056 PE=3 SV=1	0.515864945	1.00E-05	51586.4945	1	1
contig_84278	527	tr|D8TTW0|D8TTW0_VOLCA	Omega-6-FAD, chloroplast isoform OS=Volvox carteri GN=VOLCADRAFT_80845 PE=4 SV=1	0.51517611	1.00E-05	51517.611	1	1
contig_62035	1346	tr|V5NEY8|V5NEY8_9VIRU	Gp1 OS=Micalovirus SF1 PE=4 SV=1	0.514700977	1.00E-05	51470.0977	1	1
contig_41164	346	-	-	0.514097906	1.00E-05	51409.7906	1	1
contig_71744	638	-	-	0.513588982	1.00E-05	51358.8982	1	1
contig_57881	766	tr|A4S9C6|A4S9C6_OSTLU	Predicted protein OS=Ostreococcus lucimarinus (strain CCE9901) GN=OSTLU_18582 PE=4 SV=1	0.513320789	1.00E-05	51332.0789	1	1
contig_34201	475	-	-	0.512445957	1.00E-05	51244.5957	1	1
contig_64180	495	-	-	0.510654188	1.00E-05	51065.4188	1	1
contig_80762	404	-	-	0.509811524	1.00E-05	50981.1524	1	1
contig_76789	405	-	-	0.50855273	1.00E-05	50855.273	1	1
contig_71601	406	-	-	0.507300137	1.00E-05	50730.0137	1	1
contig_42140	924	-	-	0.506601377	1.00E-05	50660.1377	1	1
contig_69979	444	-	-	0.5060537	1.00E-05	50605.37	1	1
contig_62957	445	-	-	0.5049165	1.00E-05	50491.65	1	1
contig_65750	335	-	-	0.503032483	1.00E-05	50303.2483	1	1
contig_53249	726	-	-	0.502917003	1.00E-05	50291.7003	1	1
contig_53143	540	-	-	0.502773722	1.00E-05	50277.3722	1	1
contig_56541	354	-	-	0.502479874	1.00E-05	50247.9874	1	1
contig_62908	504	-	-	0.501535363	1.00E-05	50153.5363	1	1
contig_56506	770	tr|B8LLH9|B8LLH9_PICSI	Putative uncharacterized protein OS=Picea sitchensis PE=2 SV=1	0.498495755	1.00E-05	49849.5755	1	1
contig_57310	453	-	-	0.495999653	1.00E-05	49599.9653	1	1
contig_68373	453	-	-	0.495999653	1.00E-05	49599.9653	1	1
contig_47691	472	-	-	0.495868297	1.00E-05	49586.8297	1	1
contig_62778	662	-	-	0.494969442	1.00E-05	49496.9442	1	1
contig_46858	815	-	-	0.493945666	1.00E-05	49394.5666	1	1
contig_27263	304	-	-	0.492736497	1.00E-05	49273.6497	1	1
contig_79433	381	-	-	0.491443225	1.00E-05	49144.3225	1	1
contig_72814	669	-	-	0.489790389	1.00E-05	48979.0389	1	1
contig_64609	421	tr|D7SKB2|D7SKB2_VITVI	Putative uncharacterized protein OS=Vitis vinifera GN=VIT_06s0004g05180 PE=2 SV=1	0.489225311	1.00E-05	48922.5311	1	1
contig_21602	422	-	-	0.488066009	1.00E-05	48806.6009	1	1
contig_57485	480	-	-	0.487603825	1.00E-05	48760.3825	1	1
contig_44982	365	-	-	0.487336645	1.00E-05	48733.6645	1	1
contig_49454	404	-	-	0.486638273	1.00E-05	48663.8273	1	1
contig_86185	347	-	-	0.485636547	1.00E-05	48563.6547	1	1
contig_75127	328	sp|P84338|PLAS_GINBI	Plastocyanin OS=Ginkgo biloba GN=PETE PE=1 SV=1	0.48522527	1.00E-05	48522.527	1	1
contig_73996	637	tr|W1PWZ9|W1PWZ9_AMBTC	Uncharacterized protein OS=Amborella trichopoda GN=AMTR_s00025p00146930 PE=4 SV=1	0.48500123	1.00E-05	48500.123	1	1
contig_82463	348	-	-	0.48424104	1.00E-05	48424.104	1	1
contig_73722	603	-	-	0.481296512	1.00E-05	48129.6512	1	1
contig_81959	428	tr|Q9FEK6|Q9FEK6_CHLRE	CP26 OS=Chlamydomonas reinhardtii GN=lhcb5 PE=1 SV=1	0.481223962	1.00E-05	48122.3962	1	1
contig_41403	565	-	-	0.480527097	1.00E-05	48052.7097	1	1
contig_20746	351	-	-	0.480102228	1.00E-05	48010.2228	1	1
contig_65973	705	-	-	0.47805924	1.00E-05	47805.924	1	1
contig_74507	610	-	-	0.475773437	1.00E-05	47577.3437	1	1
contig_68165	335	-	-	0.475086234	1.00E-05	47508.6234	1	1
contig_25217	337	-	-	0.472266731	1.00E-05	47226.6731	1	1
contig_57689	397	-	-	0.471636949	1.00E-05	47163.6949	1	1
contig_41477	437	-	-	0.471313171	1.00E-05	47131.3171	1	1
contig_62405	636	-	-	0.471043695	1.00E-05	47104.3695	1	1
contig_31148	501	-	-	0.467165341	1.00E-05	46716.5341	1	1
contig_58702	321	-	-	0.466641418	1.00E-05	46664.1418	1	1
contig_74990	643	-	-	0.465915692	1.00E-05	46591.5692	1	1
contig_66231	422	-	-	0.46588119	1.00E-05	46588.119	1	1
contig_67217	422	-	-	0.46588119	1.00E-05	46588.119	1	1
contig_84113	422	-	-	0.46588119	1.00E-05	46588.119	1	1
contig_64976	402	-	-	0.465770818	1.00E-05	46577.0818	1	1
contig_72244	583	tr|I0YQ46|I0YQ46_9CHLO	Light harvesting complex a protein OS=Coccomyxa subellipsoidea C-169 GN=COCSUDRAFT_48543 PE=3 SV=1	0.465690926	1.00E-05	46569.0926	1	1
contig_55022	1107	tr|V4A6M5|V4A6M5_LOTGI	Uncharacterized protein OS=Lottia gigantea GN=LOTGIDRAFT_233119 PE=4 SV=1	0.465139692	1.00E-05	46513.9692	1	1
contig_68209	423	tr|K1QKF1|K1QKF1_CRAGI	Deleted in malignant brain tumors 1 protein OS=Crassostrea gigas GN=CGI_10027681 PE=4 SV=1	0.464779816	1.00E-05	46477.9816	1	1
contig_72164	403	-	-	0.464615059	1.00E-05	46461.5059	1	1
contig_54078	363	-	-	0.46423108	1.00E-05	46423.108	1	1
contig_67916	464	-	-	0.46406433	1.00E-05	46406.433	1	1
contig_49698	446	-	-	0.461802367	1.00E-05	46180.2367	1	1
contig_63680	508	tr|A8JEB2|A8JEB2_CHLRE	Glutathione S-transferase OS=Chlamydomonas reinhardtii GN=CHLREDRAFT_194226 PE=3 SV=1	0.460728024	1.00E-05	46072.8024	1	1
contig_61657	366	-	-	0.460425907	1.00E-05	46042.5907	1	1
contig_79088	346	-	-	0.459982337	1.00E-05	45998.2337	1	1
contig_73820	367	-	-	0.45917134	1.00E-05	45917.134	1	1
contig_69509	673	tr|V4MSY0|V4MSY0_THESL	Uncharacterized protein OS=Thellungiella salsuginea GN=EUTSA_v10026195mg PE=4 SV=1	0.459057628	1.00E-05	45905.7628	1	1
contig_67903	390	-	-	0.456097116	1.00E-05	45609.7116	1	1
contig_82869	739	-	-	0.456064633	1.00E-05	45606.4633	1	1
contig_57226	967	-	-	0.455029671	1.00E-05	45502.9671	1	1
contig_67128	597	-	-	0.454770201	1.00E-05	45477.0201	1	1
contig_54562	639	-	-	0.454181215	1.00E-05	45418.1215	1	1
contig_2439	433	-	-	0.454045871	1.00E-05	45404.5871	1	1
contig_58936	331	-	-	0.45254349	1.00E-05	45254.349	1	1
contig_79486	456	-	-	0.451675122	1.00E-05	45167.5122	1	1
contig_78068	374	-	-	0.450577224	1.00E-05	45057.7224	1	1
contig_49573	853	-	-	0.449990306	1.00E-05	44999.0306	1	1
contig_54833	354	-	-	0.449587256	1.00E-05	44958.7256	1	1
contig_72813	584	-	-	0.448862699	1.00E-05	44886.2699	1	1
contig_61361	313	-	-	0.448657833	1.00E-05	44865.7833	1	1
contig_74421	501	tr|D8UEF2|D8UEF2_VOLCA	Light-harvesting chlorophyll-a/b protein of photosystem I OS=Volvox carteri GN=lhcaC PE=3 SV=1	0.448478728	1.00E-05	44847.8728	1	1
contig_66395	376	-	-	0.448180537	1.00E-05	44818.0537	1	1
contig_84349	398	-	-	0.446929335	1.00E-05	44692.9335	1	1
contig_22498	420	-	-	0.445809212	1.00E-05	44580.9212	1	1
contig_54590	882	-	-	0.445809212	1.00E-05	44580.9212	1	1
contig_87460	378	-	-	0.445809212	1.00E-05	44580.9212	1	1
contig_79529	610	tr|I0YQ45|I0YQ45_9CHLO	Light harvesting complex protein I-20 OS=Coccomyxa subellipsoidea C-169 GN=COCSUDRAFT_25286 PE=3 SV=1	0.445078377	1.00E-05	44507.8377	1	1
contig_62388	505	-	-	0.444926421	1.00E-05	44492.6421	1	1
contig_66873	443	-	-	0.443796529	1.00E-05	44379.6529	1	1
contig_81513	360	-	-	0.442094135	1.00E-05	44209.4135	1	1
contig_80368	424	-	-	0.441603464	1.00E-05	44160.3464	1	1
contig_52138	488	tr|E1ZQW4|E1ZQW4_CHLVA	Putative uncharacterized protein OS=Chlorella variabilis GN=CHLNCDRAFT_37265 PE=4 SV=1	0.441241494	1.00E-05	44124.1494	1	1
contig_45345	469	tr|A9NLE4|A9NLE4_PICSI	Putative uncharacterized protein OS=Picea sitchensis PE=2 SV=1	0.439155343	1.00E-05	43915.5343	1	1
contig_55572	406	-	-	0.438122846	1.00E-05	43812.2846	1	1
contig_39786	1264	-	-	0.436991783	1.00E-05	43699.1783	1	1
contig_22096	343	-	-	0.436711064	1.00E-05	43671.1064	1	1
contig_69166	344	-	-	0.435441555	1.00E-05	43544.1555	1	1
contig_19825	366	-	-	0.43484669	1.00E-05	43484.669	1	1
contig_72275	323	-	-	0.434767497	1.00E-05	43476.7497	1	1
contig_73357	345	-	-	0.434179406	1.00E-05	43417.9406	1	1
contig_55369	453	-	-	0.433999696	1.00E-05	43399.9696	1	1
contig_63749	453	-	-	0.433999696	1.00E-05	43399.9696	1	1
contig_65601	826	-	-	0.430697035	1.00E-05	43069.7035	1	1
contig_72300	370	-	-	0.430145645	1.00E-05	43014.5645	1	1
contig_61608	349	-	-	0.429203138	1.00E-05	42920.3138	1	1
contig_52506	371	-	-	0.428986222	1.00E-05	42898.6222	1	1
contig_75189	502	-	-	0.428935955	1.00E-05	42893.5955	1	1
contig_59768	460	-	-	0.427395353	1.00E-05	42739.5353	1	1
contig_84287	482	tr|Q8RU80|Q8RU80_PINSY	LHC I type II chlorophyll binding protein (Fragment) OS=Pinus sylvestris GN=LHCA2 PE=4 SV=1	0.427310904	1.00E-05	42731.0904	1	1
contig_78112	352	-	-	0.425545156	1.00E-05	42554.5156	1	1
contig_48240	463	tr|W1PZZ0|W1PZZ0_AMBTC	Uncharacterized protein OS=Amborella trichopoda GN=AMTR_s00049p00194290 PE=4 SV=1	0.424626052	1.00E-05	42462.6052	1	1
contig_54779	353	tr|A9TQQ5|A9TQQ5_PHYPA	Predicted protein OS=Physcomitrella patens subsp. patens GN=PHYPADRAFT_149093 PE=3 SV=1	0.424339646	1.00E-05	42433.9646	1	1
contig_51931	309	-	-	0.424167988	1.00E-05	42416.7988	1	1
contig_80046	508	tr|V3ZYW0|V3ZYW0_LOTGI	Uncharacterized protein OS=Lottia gigantea GN=LOTGIDRAFT_164873 PE=4 SV=1	0.423869782	1.00E-05	42386.9782	1	1
contig_84826	508	-	-	0.423869782	1.00E-05	42386.9782	1	1
contig_52640	486	-	-	0.423793942	1.00E-05	42379.3942	1	1
contig_20751	619	tr|U1FZY2|U1FZY2_9EURO	Polyadenylate-binding protein OS=Endocarpon pusillum Z07020 GN=EPUS_07369 PE=4 SV=1	0.423482741	1.00E-05	42348.2741	1	1
contig_54827	354	-	-	0.423140947	1.00E-05	42314.0947	1	1
contig_43811	532	-	-	0.422345569	1.00E-05	42234.5569	1	1
contig_71232	424	-	-	0.419523291	1.00E-05	41952.3291	1	1
contig_77144	380	tr|V4AGY8|V4AGY8_LOTGI	Uncharacterized protein OS=Lottia gigantea GN=LOTGIDRAFT_145056 PE=4 SV=1	0.418826022	1.00E-05	41882.6022	1	1
contig_70143	313	-	-	0.418747311	1.00E-05	41874.7311	1	1
contig_67082	425	-	-	0.418536177	1.00E-05	41853.6177	1	1
contig_56126	405	-	-	0.416088597	1.00E-05	41608.8597	1	1
contig_85225	474	-	-	0.414771861	1.00E-05	41477.1861	1	1
contig_71319	994	-	-	0.414414197	1.00E-05	41441.4197	1	1
contig_67248	475	tr|K1QJB7|K1QJB7_CRAGI	Potassium voltage-gated channel protein eag OS=Crassostrea gigas GN=CGI_10003384 PE=4 SV=1	0.413898657	1.00E-05	41389.8657	1	1
contig_22145	385	-	-	0.413386723	1.00E-05	41338.6723	1	1
contig_72982	431	-	-	0.412709688	1.00E-05	41270.9688	1	1
contig_72159	432	-	-	0.411754341	1.00E-05	41175.4341	1	1
contig_21286	365	-	-	0.410388754	1.00E-05	41038.8754	1	1
contig_54599	730	-	-	0.410388754	1.00E-05	41038.8754	1	1
contig_83728	457	-	-	0.409715249	1.00E-05	40971.5249	1	1
contig_69040	320	-	-	0.409587213	1.00E-05	40958.7213	1	1
contig_65823	343	-	-	0.409416623	1.00E-05	40941.6623	1	1
contig_69250	413	-	-	0.40802877	1.00E-05	40802.877	1	1
contig_57403	483	-	-	0.407043193	1.00E-05	40704.3193	1	1
contig_62156	438	tr|Q5RZ68|Q5RZ68_THUOC	Glucanase-like protein OS=Thuja occidentalis PE=2 SV=1	0.406113871	1.00E-05	40611.3871	1	1
contig_62645	324	-	-	0.404530581	1.00E-05	40453.0581	1	1
contig_76105	463	-	-	0.404405764	1.00E-05	40440.5764	1	1
contig_29951	533	-	-	0.40398846	1.00E-05	40398.846	1	1
contig_63741	397	tr|D8TXR0|D8TXR0_VOLCA	Putative uncharacterized protein OS=Volvox carteri GN=VOLCADRAFT_74917 PE=3 SV=1	0.400891407	1.00E-05	40089.1407	1	1
contig_78138	397	tr|K1QW83|K1QW83_CRAGI	Serine/threonine-protein kinase DCLK1 OS=Crassostrea gigas GN=CGI_10009696 PE=4 SV=1	0.400891407	1.00E-05	40089.1407	1	1
contig_63129	400	-	-	0.397884721	1.00E-05	39788.4721	1	1
contig_61110	353	-	-	0.397818418	1.00E-05	39781.8418	1	1
contig_80574	353	-	-	0.397818418	1.00E-05	39781.8418	1	1
contig_57377	424	-	-	0.397443118	1.00E-05	39744.3118	1	1
contig_70869	401	-	-	0.39689249	1.00E-05	39689.249	1	1
contig_61306	543	tr|D8UFK2|D8UFK2_VOLCA	Light-harvesting protein of photosystem I OS=Volvox carteri GN=lhcaG PE=3 SV=1	0.396548525	1.00E-05	39654.8525	1	1
contig_18354	307	-	-	0.396436204	1.00E-05	39643.6204	1	1
contig_74819	355	-	-	0.395577188	1.00E-05	39557.7188	1	1
contig_29865	616	-	-	0.395149074	1.00E-05	39514.9074	1	1
contig_52050	332	-	-	0.394782856	1.00E-05	39478.2856	1	1
contig_78824	356	-	-	0.394466016	1.00E-05	39446.6016	1	1
contig_75225	380	tr|Q5W5I4|Q5W5I4_PICAB	Peroxidase OS=Picea abies GN=px2 PE=2 SV=1	0.394189198	1.00E-05	39418.9198	1	1
contig_70105	333	-	-	0.393597322	1.00E-05	39359.7322	1	1
contig_71462	357	-	-	0.393361069	1.00E-05	39336.1069	1	1
contig_63839	381	-	-	0.39315458	1.00E-05	39315.458	1	1
contig_68481	381	-	-	0.39315458	1.00E-05	39315.458	1	1
contig_42062	501	-	-	0.392418887	1.00E-05	39241.8887	1	1
contig_66671	358	-	-	0.392262295	1.00E-05	39226.2295	1	1
contig_27213	430	-	-	0.3918974	1.00E-05	39189.74	1	1
contig_33314	574	tr|A9UU80|A9UU80_MONBE	Predicted protein OS=Monosiga brevicollis GN=6550 PE=4 SV=1	0.391442235	1.00E-05	39144.2235	1	1
contig_82231	575	-	-	0.390761465	1.00E-05	39076.1465	1	1
contig_85888	361	tr|A9NRM9|A9NRM9_PICSI	Putative uncharacterized protein OS=Picea sitchensis PE=2 SV=1	0.389002498	1.00E-05	38900.2498	1	1
contig_77045	506	-	-	0.38854123	1.00E-05	38854.123	1	1
contig_78265	458	tr|Q75VY9|Q75VY9_CHLRE	Light-harvesting chlorophyll-a/b protein of photosystem I (Type III) OS=Chlamydomonas reinhardtii GN=LhcI-2 PE=1 SV=1	0.388379641	1.00E-05	38837.9641	1	1
contig_76150	362	-	-	0.387927905	1.00E-05	38792.7905	1	1
contig_64827	652	-	-	0.387689912	1.00E-05	38768.9912	1	1
contig_53457	388	-	-	0.386061585	1.00E-05	38606.1585	1	1
contig_88877	340	tr|C7EPE7|C7EPE7_ULVPE	Heat shock protein 70 OS=Ulva pertusa PE=2 SV=1	0.385493848	1.00E-05	38549.3848	1	1
contig_88218	389	tr|Q5DWG2|Q5DWG2_CRYJA	Thaumatin-like protein OS=Cryptomeria japonica GN=Cry j 3.4 PE=2 SV=1	0.385069139	1.00E-05	38506.9139	1	1
contig_80355	561	-	-	0.383825043	1.00E-05	38382.5043	1	1
contig_80587	318	-	-	0.382723002	1.00E-05	38272.3002	1	1
contig_53774	367	-	-	0.382642784	1.00E-05	38264.2784	1	1
contig_57568	687	-	-	0.381565963	1.00E-05	38156.5963	1	1
contig_56004	491	-	-	0.381343928	1.00E-05	38134.3928	1	1
contig_63742	663	tr|I0YWU5|I0YWU5_9CHLO	Elongation factor EF-3 OS=Coccomyxa subellipsoidea C-169 GN=COCSUDRAFT_47721 PE=3 SV=1	0.381257651	1.00E-05	38125.7651	1	1
contig_66733	393	-	-	0.38114986	1.00E-05	38114.986	1	1
contig_46797	394	-	-	0.380182475	1.00E-05	38018.2475	1	1
contig_64176	346	-	-	0.378808983	1.00E-05	37880.8983	1	1
contig_68951	816	-	-	0.378610029	1.00E-05	37861.0029	1	1
contig_86070	495	tr|I0Z7B3|I0Z7B3_9CHLO	Uncharacterized protein OS=Coccomyxa subellipsoidea C-169 GN=COCSUDRAFT_27077 PE=3 SV=1	0.378262361	1.00E-05	37826.2361	1	1
contig_65950	521	-	-	0.377354822	1.00E-05	37735.4822	1	1
contig_75080	397	tr|C7EPE7|C7EPE7_ULVPE	Heat shock protein 70 OS=Ulva pertusa PE=2 SV=1	0.377309559	1.00E-05	37730.9559	1	1
contig_57679	422	-	-	0.377141916	1.00E-05	37714.1916	1	1
contig_82263	422	-	-	0.377141916	1.00E-05	37714.1916	1	1
contig_47516	324	-	-	0.375635539	1.00E-05	37563.5539	1	1
contig_81412	349	-	-	0.375552746	1.00E-05	37555.2746	1	1
contig_57883	399	tr|A4BPX9|A4BPX9_9GAMM	Uncharacterized protein OS=Nitrococcus mobilis Nb-231 GN=NB231_04475 PE=4 SV=1	0.375418283	1.00E-05	37541.8283	1	1
contig_83872	424	tr|D8TJ29|D8TJ29_VOLCA	Putative uncharacterized protein OS=Volvox carteri GN=VOLCADRAFT_79066 PE=3 SV=1	0.375362945	1.00E-05	37536.2945	1	1
contig_58196	300	-	-	0.374479738	1.00E-05	37447.9738	1	1
contig_67365	475	-	-	0.374479738	1.00E-05	37447.9738	1	1
contig_76709	503	-	-	0.37224626	1.00E-05	37224.626	1	1
contig_77214	327	-	-	0.372189342	1.00E-05	37218.9342	1	1
contig_52666	554	-	-	0.371775913	1.00E-05	37177.5913	1	1
contig_76715	353	tr|Q93XK3|Q93XK3_PINPI	Catalase 1 (Fragment) OS=Pinus pinea GN=cat1 PE=2 SV=1	0.37129719	1.00E-05	37129.719	1	1
contig_83423	581	-	-	0.370612477	1.00E-05	37061.2477	1	1
contig_42799	432	-	-	0.368411779	1.00E-05	36841.1779	1	1
contig_74727	763	-	-	0.368099349	1.00E-05	36809.9349	1	1
contig_77647	331	-	-	0.367691585	1.00E-05	36769.1585	1	1
contig_83714	408	-	-	0.367136998	1.00E-05	36713.6998	1	1
contig_85075	306	-	-	0.367136998	1.00E-05	36713.6998	1	1
contig_61711	383	-	-	0.366657707	1.00E-05	36665.7707	1	1
contig_77826	460	-	-	0.366338874	1.00E-05	36633.8874	1	1
contig_42228	563	-	-	0.365832781	1.00E-05	36583.2781	1	1
contig_50833	563	-	-	0.365832781	1.00E-05	36583.2781	1	1
contig_19829	615	-	-	0.365346086	1.00E-05	36534.6086	1	1
contig_82868	487	-	-	0.365252311	1.00E-05	36525.2311	1	1
contig_80003	539	-	-	0.364752991	1.00E-05	36475.2991	1	1
contig_67642	514	-	-	0.3642799	1.00E-05	36427.99	1	1
contig_73054	463	tr|E1Z7L3|E1Z7L3_CHLVA	Putative uncharacterized protein OS=Chlorella variabilis GN=CHLNCDRAFT_142035 PE=4 SV=1	0.363965188	1.00E-05	36396.5188	1	1
contig_72418	412	-	-	0.363572561	1.00E-05	36357.2561	1	1
contig_72166	335	-	-	0.363301238	1.00E-05	36330.1238	1	1
contig_75849	387	-	-	0.362867963	1.00E-05	36286.7963	1	1
contig_80656	387	-	-	0.362867963	1.00E-05	36286.7963	1	1
contig_61265	465	-	-	0.362399746	1.00E-05	36239.9746	1	1
contig_87287	491	-	-	0.362276732	1.00E-05	36227.6732	1	1
contig_81742	543	-	-	0.362066045	1.00E-05	36206.6045	1	1
contig_76868	388	-	-	0.361932736	1.00E-05	36193.2736	1	1
contig_59816	363	tr|K8F1U3|K8F1U3_9CHLO	Uncharacterized protein OS=Bathycoccus prasinos GN=Bathy03g00890 PE=4 SV=1	0.361068618	1.00E-05	36106.8618	1	1
contig_25482	519	-	-	0.36077046	1.00E-05	36077.046	1	1
contig_63188	546	-	-	0.360076671	1.00E-05	36007.6671	1	1
contig_80781	572	-	-	0.360076671	1.00E-05	36007.6671	1	1
contig_81024	468	-	-	0.360076671	1.00E-05	36007.6671	1	1
contig_62825	1067	-	-	0.359739204	1.00E-05	35973.9204	1	1
contig_85158	365	-	-	0.359090159	1.00E-05	35909.0159	1	1
contig_67145	339	tr|Q588B8|Q588B8_CRYJA	Pollen allergen CJP38 OS=Cryptomeria japonica PE=2 SV=1	0.359014498	1.00E-05	35901.4498	1	1
contig_76702	366	-	-	0.358109039	1.00E-05	35810.9039	1	1
contig_63721	447	-	-	0.356048968	1.00E-05	35604.8968	1	1
contig_57182	316	-	-	0.355518738	1.00E-05	35551.8738	1	1
contig_70288	316	-	-	0.355518738	1.00E-05	35551.8738	1	1
contig_41364	422	-	-	0.354957097	1.00E-05	35495.7097	1	1
contig_73170	317	-	-	0.354397228	1.00E-05	35439.7228	1	1
contig_79375	476	-	-	0.354024962	1.00E-05	35402.4962	1	1
contig_49979	424	-	-	0.353282771	1.00E-05	35328.2771	1	1
contig_75933	636	-	-	0.353282771	1.00E-05	35328.2771	1	1
contig_85368	346	-	-	0.351751199	1.00E-05	35175.1199	1	1
contig_80714	906	tr|W1P4G4|W1P4G4_AMBTC	Uncharacterized protein OS=Amborella trichopoda GN=AMTR_s00086p00119290 PE=4 SV=1	0.351333087	1.00E-05	35133.3087	1	1
contig_72257	773	-	-	0.351226145	1.00E-05	35122.6145	1	1
contig_49532	374	tr|E1Z917|E1Z917_CHLVA	Putative uncharacterized protein OS=Chlorella variabilis GN=CHLNCDRAFT_59626 PE=3 SV=1	0.350448952	1.00E-05	35044.8952	1	1
contig_62443	374	-	-	0.350448952	1.00E-05	35044.8952	1	1
contig_57157	428	-	-	0.349981063	1.00E-05	34998.1063	1	1
contig_43913	348	-	-	0.34972964	1.00E-05	34972.964	1	1
contig_73199	537	-	-	0.348677596	1.00E-05	34867.7596	1	1
contig_60156	430	-	-	0.348353244	1.00E-05	34835.3244	1	1
contig_77908	404	-	-	0.347598766	1.00E-05	34759.8766	1	1
contig_57513	730	tr|O64925|O64925_CHLRE	Granule-bound starch synthase I (Precursor) OS=Chlamydomonas reinhardtii GN=STA2 PE=1 SV=3	0.346265511	1.00E-05	34626.5511	1	1
contig_47910	433	-	-	0.345939711	1.00E-05	34593.9711	1	1
contig_88271	406	tr|I0YP07|I0YP07_9CHLO	Uncharacterized protein OS=Coccomyxa subellipsoidea C-169 GN=COCSUDRAFT_67495 PE=4 SV=1	0.345886457	1.00E-05	34588.6457	1	1
contig_87173	353	tr|Q2V8E7|Q2V8E7_9CHLO	Catalase OS=Ulva fasciata PE=2 SV=1	0.344775962	1.00E-05	34477.5962	1	1
contig_57512	382	tr|A4RZ22|A4RZ22_OSTLU	Predicted protein OS=Ostreococcus lucimarinus (strain CCE9901) GN=OSTLU_49880 PE=3 SV=1	0.343109707	1.00E-05	34310.9707	1	1
contig_79026	382	-	-	0.343109707	1.00E-05	34310.9707	1	1
contig_66372	383	-	-	0.34221386	1.00E-05	34221.386	1	1
contig_73925	466	tr|F4P6V6|F4P6V6_BATDJ	Putative uncharacterized protein OS=Batrachochytrium dendrobatidis (strain JAM81 / FGSC 10211) GN=BATDEDRAFT_35572 PE=3 SV=1	0.34153195	1.00E-05	34153.195	1	1
contig_70241	329	-	-	0.341470885	1.00E-05	34147.0885	1	1
contig_53000	576	-	-	0.341322678	1.00E-05	34132.2678	1	1
contig_56461	384	-	-	0.341322678	1.00E-05	34132.2678	1	1
contig_23691	631	-	-	0.341245403	1.00E-05	34124.5403	1	1
contig_84951	494	tr|K9XS53|K9XS53_STAC7	Transketolase OS=Stanieria cyanosphaera (strain ATCC 29371 / PCC 7437) GN=Sta7437_0919 PE=3 SV=1	0.341125267	1.00E-05	34112.5267	1	1
contig_80304	413	tr|R7Q2J1|R7Q2J1_CHOCR	CP12 protein, chloroplast, involves in the regulation of CO2 assimilation (Fragment) OS=Chondrus crispus GN=CHC_T00008631001 PE=4 SV=1	0.340023975	1.00E-05	34002.3975	1	1
contig_69794	358	-	-	0.339960656	1.00E-05	33996.0656	1	1
contig_71467	634	-	-	0.339630677	1.00E-05	33963.0677	1	1
contig_69136	524	-	-	0.339461594	1.00E-05	33946.1594	1	1
contig_72267	331	-	-	0.339407617	1.00E-05	33940.7617	1	1
contig_75850	415	-	-	0.338385305	1.00E-05	33838.5305	1	1
contig_87697	332	-	-	0.338385305	1.00E-05	33838.5305	1	1
contig_84016	388	-	-	0.337803887	1.00E-05	33780.3887	1	1
contig_77388	389	-	-	0.336935497	1.00E-05	33693.5497	1	1
contig_76484	417	-	-	0.336762354	1.00E-05	33676.2354	1	1
contig_71694	614	-	-	0.335446019	1.00E-05	33544.6019	1	1
contig_60672	395	-	-	0.331817489	1.00E-05	33181.7489	1	1
contig_65909	482	-	-	0.330194789	1.00E-05	33019.4789	1	1
contig_84115	369	-	-	0.329826327	1.00E-05	32982.6327	1	1
contig_71750	430	-	-	0.326581167	1.00E-05	32658.1167	1	1
contig_74456	459	-	-	0.326343998	1.00E-05	32634.3998	1	1
contig_72146	603	-	-	0.326039573	1.00E-05	32603.9573	1	1
contig_80800	547	-	-	0.325188072	1.00E-05	32518.8072	1	1
contig_71687	346	-	-	0.324693414	1.00E-05	32469.3414	1	1
contig_76695	346	-	-	0.324693414	1.00E-05	32469.3414	1	1
contig_48197	464	-	-	0.32282736	1.00E-05	32282.736	1	1
contig_69744	348	-	-	0.32282736	1.00E-05	32282.736	1	1
contig_77434	522	-	-	0.32282736	1.00E-05	32282.736	1	1
contig_85336	465	-	-	0.322133108	1.00E-05	32213.3108	1	1
contig_61531	407	-	-	0.322034172	1.00E-05	32203.4172	1	1
contig_72395	349	-	-	0.321902353	1.00E-05	32190.2353	1	1
contig_76913	349	-	-	0.321902353	1.00E-05	32190.2353	1	1
contig_31914	728	-	-	0.321497028	1.00E-05	32149.7028	1	1
contig_68087	467	-	-	0.320753523	1.00E-05	32075.3523	1	1
contig_73814	586	-	-	0.31952196	1.00E-05	31952.196	1	1
contig_79925	383	-	-	0.317770012	1.00E-05	31777.0012	1	1
contig_81655	414	-	-	0.31658915	1.00E-05	31658.915	1	1
contig_81442	415	-	-	0.315826285	1.00E-05	31582.6285	1	1
contig_44871	327	-	-	0.314929443	1.00E-05	31492.9443	1	1
contig_82360	327	-	-	0.314929443	1.00E-05	31492.9443	1	1
contig_53366	387	-	-	0.314485568	1.00E-05	31448.5568	1	1
contig_72720	387	-	-	0.314485568	1.00E-05	31448.5568	1	1
contig_83062	387	-	-	0.314485568	1.00E-05	31448.5568	1	1
contig_36636	388	-	-	0.313675038	1.00E-05	31367.5038	1	1
contig_75000	388	-	-	0.313675038	1.00E-05	31367.5038	1	1
contig_63078	508	-	-	0.313295056	1.00E-05	31329.5056	1	1
contig_62421	718	-	-	0.312935714	1.00E-05	31293.5714	1	1
contig_48476	419	-	-	0.312811237	1.00E-05	31281.1237	1	1
contig_63121	509	-	-	0.312679545	1.00E-05	31267.9545	1	1
contig_74466	392	-	-	0.310474272	1.00E-05	31047.4272	1	1
contig_68380	333	-	-	0.309255039	1.00E-05	30925.5039	1	1
contig_34609	545	-	-	0.309203453	1.00E-05	30920.3453	1	1
contig_85815	364	-	-	0.308637146	1.00E-05	30863.7146	1	1
contig_87985	364	-	-	0.308637146	1.00E-05	30863.7146	1	1
contig_69517	425	tr|V4AKG0|V4AKG0_LOTGI	Uncharacterized protein OS=Lottia gigantea GN=LOTGIDRAFT_152681 PE=4 SV=1	0.308395078	1.00E-05	30839.5078	1	1
contig_80208	365	-	-	0.307791565	1.00E-05	30779.1565	1	1
contig_75808	396	-	-	0.307338169	1.00E-05	30733.8169	1	1
contig_63662	336	-	-	0.306493833	1.00E-05	30649.3833	1	1
contig_85511	367	-	-	0.306114227	1.00E-05	30611.4227	1	1
contig_68822	398	tr|I1G3E5|I1G3E5_AMPQE	Uncharacterized protein OS=Amphimedon queenslandica PE=4 SV=1	0.305793756	1.00E-05	30579.3756	1	1
contig_74888	368	-	-	0.305282395	1.00E-05	30528.2395	1	1
contig_83597	368	-	-	0.305282395	1.00E-05	30528.2395	1	1
contig_81369	462	-	-	0.303960826	1.00E-05	30396.0826	1	1
contig_69554	340	-	-	0.302888023	1.00E-05	30288.8023	1	1
contig_87704	341	-	-	0.301999788	1.00E-05	30199.9788	1	1
contig_76081	498	-	-	0.300786938	1.00E-05	30078.6938	1	1
contig_69358	467	tr|C6FCI5|C6FCI5_PSEMZ	Heat shock protein 70 kDa (Fragment) OS=Pseudotsuga menziesii PE=4 SV=1	0.300706427	1.00E-05	30070.6427	1	1
contig_70434	592	-	-	0.300469384	1.00E-05	30046.9384	1	1
contig_78502	343	-	-	0.300238857	1.00E-05	30023.8857	1	1
contig_74593	344	tr|Q9XFT6|Q9XFT6_9CHLO	60S ribosomal protein L31 OS=Chlamydomonas sp. HS-5 GN=RL31 PE=4 SV=1	0.299366069	1.00E-05	29936.6069	1	1
contig_70854	563	-	-	0.29931773	1.00E-05	29931.773	1	1
contig_80234	376	tr|A8IAN1|A8IAN1_CHLRE	Transketolase OS=Chlamydomonas reinhardtii GN=TRK1 PE=1 SV=1	0.298787025	1.00E-05	29878.7025	1	1
contig_80715	345	-	-	0.298498342	1.00E-05	29849.8342	1	1
contig_71764	346	-	-	0.29763563	1.00E-05	29763.563	1	1
contig_75818	472	-	-	0.297520978	1.00E-05	29752.0978	1	1
contig_70452	347	-	-	0.29677789	1.00E-05	29677.789	1	1
contig_54030	505	tr|Q0WY85|Q0WY85_BABDI	Heat shock protein 70 OS=Babesia divergens GN=hsp70 PE=3 SV=1	0.296617614	1.00E-05	29661.7614	1	1
contig_75197	443	-	-	0.295864353	1.00E-05	29586.4353	1	1
contig_67389	475	-	-	0.295641898	1.00E-05	29564.1898	1	1
contig_74684	380	tr|W4JPI4|W4JPI4_9HOMO	Quinone oxidoreductase 15 (Fragment) OS=Heterobasidion irregulare TC 32-1 GN=qor15 PE=4 SV=1	0.295641898	1.00E-05	29564.1898	1	1
contig_75860	412	-	-	0.295402706	1.00E-05	29540.2706	1	1
contig_75681	762	tr|V3ZE87|V3ZE87_LOTGI	Uncharacterized protein OS=Lottia gigantea GN=LOTGIDRAFT_165035 PE=4 SV=1	0.294865935	1.00E-05	29486.5935	1	1
contig_53159	350	-	-	0.29423408	1.00E-05	29423.408	1	1
contig_83626	414	-	-	0.29397564	1.00E-05	29397.564	1	1
contig_82555	415	-	-	0.293267264	1.00E-05	29326.7264	1	1
contig_68466	543	-	-	0.293101084	1.00E-05	29310.1084	1	1
contig_85284	320	-	-	0.292562295	1.00E-05	29256.2295	1	1
contig_70527	449	-	-	0.291910709	1.00E-05	29191.0709	1	1
contig_66719	514	-	-	0.29142392	1.00E-05	29142.392	1	1
contig_84668	354	-	-	0.290909401	1.00E-05	29090.9401	1	1
contig_73263	485	tr|V3ZZA4|V3ZZA4_LOTGI	Uncharacterized protein OS=Lottia gigantea GN=LOTGIDRAFT_192667 PE=4 SV=1	0.289546189	1.00E-05	28954.6189	1	1
contig_83030	421	-	-	0.289087684	1.00E-05	28908.7684	1	1
contig_84121	421	-	-	0.289087684	1.00E-05	28908.7684	1	1
contig_66691	358	-	-	0.287659016	1.00E-05	28765.9016	1	1
contig_78363	358	tr|J9I0R4|J9I0R4_9SPIT	Uncharacterized protein OS=Oxytricha trifallax GN=OXYTRI_13058 PE=4 SV=1	0.287659016	1.00E-05	28765.9016	1	1
contig_66506	391	-	-	0.287324607	1.00E-05	28732.4607	1	1
contig_83014	391	-	-	0.287324607	1.00E-05	28732.4607	1	1
contig_87493	391	-	-	0.287324607	1.00E-05	28732.4607	1	1
contig_51181	424	-	-	0.287042252	1.00E-05	28704.2252	1	1
contig_74445	424	-	-	0.287042252	1.00E-05	28704.2252	1	1
contig_84886	327	-	-	0.286299494	1.00E-05	28629.9494	1	1
contig_66984	393	-	-	0.285862395	1.00E-05	28586.2395	1	1
contig_83741	459	-	-	0.285550998	1.00E-05	28555.0998	1	1
contig_80700	427	tr|H2ZVV2|H2ZVV2_LATCH	Uncharacterized protein (Fragment) OS=Latimeria chalumnae PE=4 SV=1	0.285025561	1.00E-05	28502.5561	1	1
contig_47364	693	-	-	0.283696771	1.00E-05	28369.6771	1	1
contig_81101	429	-	-	0.283696771	1.00E-05	28369.6771	1	1
contig_76217	397	-	-	0.28298217	1.00E-05	28298.217	1	1
contig_82714	364	-	-	0.282917384	1.00E-05	28291.7384	1	1
contig_64733	399	-	-	0.281563713	1.00E-05	28156.3713	1	1
contig_87846	366	-	-	0.281371388	1.00E-05	28137.1388	1	1
contig_55519	368	-	-	0.279842195	1.00E-05	27984.2195	1	1
contig_80508	369	tr|B1NI98|B1NI98_FASHE	Heat shock protein 70 OS=Fasciola hepatica GN=HSP70 PE=2 SV=1	0.279083815	1.00E-05	27908.3815	1	1
contig_80204	403	-	-	0.278769036	1.00E-05	27876.9036	1	1
contig_64181	370	-	-	0.278329535	1.00E-05	27832.9535	1	1
contig_82382	370	-	-	0.278329535	1.00E-05	27832.9535	1	1
contig_47664	404	-	-	0.278079013	1.00E-05	27807.9013	1	1
contig_78086	405	-	-	0.277392398	1.00E-05	27739.2398	1	1
contig_64114	372	-	-	0.276833139	1.00E-05	27683.3139	1	1
contig_40295	440	-	-	0.276604352	1.00E-05	27660.4352	1	1
contig_77724	477	-	-	0.274775489	1.00E-05	27477.5489	1	1
contig_87663	375	tr|A9NVF4|A9NVF4_PICSI	Putative uncharacterized protein OS=Picea sitchensis PE=2 SV=1	0.274618474	1.00E-05	27461.8474	1	1
contig_23030	342	tr|K8F668|K8F668_9CHLO	Uncharacterized protein OS=Bathycoccus prasinos GN=Bathy06g03330 PE=3 SV=1	0.273742498	1.00E-05	27374.2498	1	1
contig_53848	445	-	-	0.273496438	1.00E-05	27349.6438	1	1
contig_87023	514	-	-	0.273209925	1.00E-05	27320.9925	1	1
contig_84012	378	-	-	0.272438963	1.00E-05	27243.8963	1	1
contig_84964	344	-	-	0.272150972	1.00E-05	27215.0972	1	1
contig_54732	413	-	-	0.27201918	1.00E-05	27201.918	1	1
contig_59547	552	tr|Q0EEH1|Q0EEH1_TAXDI	Putative 9-cis-epoxycarotenoid dioxygenase OS=Taxodium distichum GN=NCED PE=4 SV=1	0.271362129	1.00E-05	27136.2129	1	1
contig_78740	449	-	-	0.271059944	1.00E-05	27105.9944	1	1
contig_58809	346	-	-	0.270577845	1.00E-05	27057.7845	1	1
contig_77468	347	-	-	0.269798082	1.00E-05	26979.8082	1	1
contig_69448	417	tr|A9NQA7|A9NQA7_PICSI	Putative uncharacterized protein OS=Picea sitchensis PE=2 SV=1	0.269409883	1.00E-05	26940.9883	1	1
contig_70865	417	-	-	0.269409883	1.00E-05	26940.9883	1	1
contig_86568	556	-	-	0.269409883	1.00E-05	26940.9883	1	1
contig_64579	487	-	-	0.269133282	1.00E-05	26913.3282	1	1
contig_44769	420	-	-	0.267485527	1.00E-05	26748.5527	1	1
contig_82071	350	-	-	0.267485527	1.00E-05	26748.5527	1	1
contig_84665	353	-	-	0.265212279	1.00E-05	26521.2279	1	1
contig_80197	392	-	-	0.262709	1.00E-05	26270.9	1	1
contig_68730	428	-	-	0.262485797	1.00E-05	26248.5797	1	1
contig_73693	358	tr|K1Q881|K1Q881_CRAGI	Glutamate [NMDA] receptor subunit 3A OS=Crassostrea gigas GN=CGI_10021967 PE=4 SV=1	0.261508197	1.00E-05	26150.8197	1	1
contig_63567	396	-	-	0.260055373	1.00E-05	26005.5373	1	1
contig_83767	576	-	-	0.260055373	1.00E-05	26005.5373	1	1
contig_73764	473	-	-	0.257306374	1.00E-05	25730.6374	1	1
contig_69845	438	-	-	0.256492971	1.00E-05	25649.2971	1	1
contig_26592	366	-	-	0.255792171	1.00E-05	25579.2171	1	1
contig_40415	330	-	-	0.255327094	1.00E-05	25532.7094	1	1
contig_83349	367	-	-	0.255095189	1.00E-05	25509.5189	1	1
contig_54535	442	-	-	0.254171768	1.00E-05	25417.1768	1	1
contig_77552	516	-	-	0.254007574	1.00E-05	25400.7574	1	1
contig_54680	443	-	-	0.253598017	1.00E-05	25359.8017	1	1
contig_57813	555	-	-	0.25302685	1.00E-05	25302.685	1	1
contig_63112	410	-	-	0.251175434	1.00E-05	25117.5434	1	1
contig_63317	410	-	-	0.251175434	1.00E-05	25117.5434	1	1
contig_56304	522	tr|J9I0R4|J9I0R4_9SPIT	Uncharacterized protein OS=Oxytricha trifallax GN=OXYTRI_13058 PE=4 SV=1	0.251087947	1.00E-05	25108.7947	1	1
contig_43581	374	-	-	0.25032068	1.00E-05	25032.068	1	1
contig_65167	412	-	-	0.249956136	1.00E-05	24995.6136	1	1
contig_66433	376	-	-	0.248989187	1.00E-05	24898.9187	1	1
contig_79565	376	-	-	0.248989187	1.00E-05	24898.9187	1	1
contig_87627	414	tr|S8GRK5|S8GRK5_TOXGO	Ribosomal protein RPS15 OS=Toxoplasma gondii ME49 GN=RPS15 PE=3 SV=1	0.248748618	1.00E-05	24874.8618	1	1
contig_54586	679	-	-	0.248182448	1.00E-05	24818.2448	1	1
contig_85956	416	-	-	0.247552711	1.00E-05	24755.2711	1	1
contig_77254	341	-	-	0.247090736	1.00E-05	24709.0736	1	1
contig_65047	494	-	-	0.246368248	1.00E-05	24636.8248	1	1
contig_51108	419	-	-	0.245780257	1.00E-05	24578.0257	1	1
contig_33622	496	tr|K1R6P5|K1R6P5_CRAGI	Cytadherence high molecular weight protein 2 OS=Crassostrea gigas GN=CGI_10027082 PE=4 SV=1	0.245374828	1.00E-05	24537.4828	1	1
contig_63750	344	-	-	0.244935875	1.00E-05	24493.5875	1	1
contig_83762	422	-	-	0.244033004	1.00E-05	24403.3004	1	1
contig_71345	424	-	-	0.242881905	1.00E-05	24288.1905	1	1
contig_47076	347	-	-	0.242818274	1.00E-05	24281.8274	1	1
contig_74582	425	-	-	0.242310419	1.00E-05	24231.0419	1	1
contig_80528	546	-	-	0.240051114	1.00E-05	24005.1114	1	1
contig_86675	351	-	-	0.240051114	1.00E-05	24005.1114	1	1
contig_84975	431	-	-	0.238937188	1.00E-05	23893.7188	1	1
contig_78200	392	-	-	0.238826363	1.00E-05	23882.6363	1	1
contig_84230	393	-	-	0.238218663	1.00E-05	23821.8663	1	1
contig_52878	355	tr|M1BJJ2|M1BJJ2_SOLTU	Uncharacterized protein OS=Solanum tuberosum GN=PGSC0003DMG400018149 PE=4 SV=1	0.237346313	1.00E-05	23734.6313	1	1
contig_87817	355	tr|B6SYW9|B6SYW9_MAIZE	60S ribosomal protein L21 OS=Zea mays PE=2 SV=1	0.237346313	1.00E-05	23734.6313	1	1
contig_86769	401	-	-	0.233466171	1.00E-05	23346.6171	1	1
contig_87651	362	-	-	0.232756743	1.00E-05	23275.6743	1	1
contig_86414	444	-	-	0.231941279	1.00E-05	23194.1279	1	1
contig_88324	405	tr|S8BXC1|S8BXC1_9LAMI	Serine-glyoxylate aminotransferase OS=Genlisea aurea GN=M569_15528 PE=3 SV=1	0.231160332	1.00E-05	23116.0332	1	1
contig_82798	530	tr|I0YK26|I0YK26_9CHLO	Uncharacterized protein OS=Coccomyxa subellipsoidea C-169 GN=COCSUDRAFT_68180 PE=4 SV=1	0.229633801	1.00E-05	22963.3801	1	1
contig_87379	367	-	-	0.22958567	1.00E-05	22958.567	1	1
contig_54879	451	-	-	0.228341303	1.00E-05	22834.1303	1	1
contig_75715	329	tr|V4CII9|V4CII9_LOTGI	Uncharacterized protein OS=Lottia gigantea GN=LOTGIDRAFT_157115 PE=4 SV=1	0.227647257	1.00E-05	22764.7257	1	1
contig_81705	413	-	-	0.22668265	1.00E-05	22668.265	1	1
contig_56100	333	-	-	0.224912755	1.00E-05	22491.2755	1	1
contig_53175	500	-	-	0.224687843	1.00E-05	22468.7843	1	1
contig_82410	500	tr|A2SY40|A2SY40_CHLIN	Light-harvesting chlorophyll-a/b binding protein Lhca4 (Fragment) OS=Chlamydomonas incerta PE=2 SV=1	0.224687843	1.00E-05	22468.7843	1	1
contig_78529	338	-	-	0.221585644	1.00E-05	22158.5644	1	1
contig_56279	339	-	-	0.220931999	1.00E-05	22093.1999	1	1
contig_72493	382	-	-	0.220570526	1.00E-05	22057.0526	1	1
contig_68293	426	-	-	0.219765104	1.00E-05	21976.5104	1	1
contig_67601	470	-	-	0.219110485	1.00E-05	21911.0485	1	1
contig_86899	342	-	-	0.218993999	1.00E-05	21899.3999	1	1
contig_67507	388	tr|E1Z2F7|E1Z2F7_CHLVA	Putative uncharacterized protein OS=Chlorella variabilis GN=CHLNCDRAFT_133135 PE=4 SV=1	0.217159642	1.00E-05	21715.9642	1	1
contig_83889	345	-	-	0.217089703	1.00E-05	21708.9703	1	1
contig_78342	482	tr|U6GGP8|U6GGP8_EIMAC	Glyceraldehyde-3-phosphate dehydrogenase, putative OS=Eimeria acervulina GN=EAH_00007450 PE=3 SV=1	0.213655452	1.00E-05	21365.5452	1	1
contig_52405	399	-	-	0.211172784	1.00E-05	21117.2784	1	1
contig_64003	403	tr|K1PPI7|K1PPI7_CRAGI	Dynein heavy chain 1, axonemal OS=Crassostrea gigas GN=CGI_10005338 PE=4 SV=1	0.209076777	1.00E-05	20907.6777	1	1
contig_49376	450	-	-	0.208044299	1.00E-05	20804.4299	1	1
contig_69878	408	-	-	0.206514561	1.00E-05	20651.4561	1	1
contig_64129	367	-	-	0.204076151	1.00E-05	20407.6151	1	1
contig_75471	370	-	-	0.20242148	1.00E-05	20242.148	1	1
contig_57797	466	-	-	0.200901147	1.00E-05	20090.1147	1	1
contig_45312	373	-	-	0.200793425	1.00E-05	20079.3425	1	1
contig_80565	422	-	-	0.199663367	1.00E-05	19966.3367	1	1
contig_78950	376	-	-	0.19919135	1.00E-05	19919.135	1	1
contig_29714	425	-	-	0.198253979	1.00E-05	19825.3979	1	1
contig_45878	333	-	-	0.196798661	1.00E-05	19679.8661	1	1
contig_79282	336	-	-	0.19504153	1.00E-05	19504.153	1	1
contig_70325	444	-	-	0.189770137	1.00E-05	18977.0137	1	1
contig_77745	410	-	-	0.182673043	1.00E-05	18267.3043	1	1
contig_83296	369	-	-	0.177598792	1.00E-05	17759.8792	1	1
contig_65634	434	-	-	0.172571308	1.00E-05	17257.1308	1	1
contig_86241	434	-	-	0.172571308	1.00E-05	17257.1308	1	1
contig_87395	414	-	-	0.158294575	1.00E-05	15829.4575	1	1
contig_2212	493	-	-	62.02083282	0.051139228	1212.783909	1.45E-18	4.96E-16
contig_8299	444	-	-	33.42062974	0.028391486	1177.135629	6.67E-10	1.26E-07
contig_21830	3617	-	-	3.533071896	0.003485159	1013.747693	0.211538041	1
contig_12887	793	-	-	46.78635562	0.047689104	981.0701333	9.08E-14	2.30E-11
contig_770	513	-	-	21.97239786	0.024572748	894.1774791	2.21E-06	0.000266985
contig_2239	1834	tr|V3ZPA5|V3ZPA5_LOTGI	Galectin (Fragment) OS=Lottia gigantea GN=LOTGIDRAFT_129554 PE=4 SV=1	11.6488926	0.013746805	847.3890915	0.001579093	0.099705507
contig_29916	3263	-	-	3.156050501	0.003863261	816.9394977	0.211538041	1
contig_10597	527	-	-	33.0245651	0.047839923	690.3139267	6.67E-10	1.26E-07
contig_33258	882	-	-	9.011714775	0.014292313	630.5287867	0.005638774	0.295105944
contig_10281	1213	-	-	6.27477384	0.010392267	603.7925931	0.036246366	1
contig_36102	1026	-	-	7.409296953	0.012286374	603.0499277	0.019650993	0.799948536
contig_30767	470	-	-	15.21821913	0.026820893	567.401657	0.000117746	0.010241958
contig_6158	588	-	-	10.73126459	0.021438469	500.561145	0.002991737	0.170501811
contig_27833	1056	tr|V4BEV1|V4BEV1_LOTGI	Uncharacterized protein (Fragment) OS=Lottia gigantea GN=LOTGIDRAFT_136300 PE=4 SV=1	5.753725136	0.011937329	481.9943503	0.066172616	1
contig_12585	446	-	-	52.98132611	0.113056679	468.6262376	1.45E-15	4.16E-13
contig_19504	300	-	-	18.56795366	0.042019399	441.8900342	1.63E-05	0.001708102
contig_2876	537	-	-	60.26892239	0.140847148	427.9030371	5.79E-18	1.91E-15
contig_17256	524	-	-	9.880119032	0.024056908	410.6977934	0.005638774	0.295105944
contig_5191	1575	tr|L7LXM5|L7LXM5_9ACAR	Uncharacterized protein OS=Rhipicephalus pulchellus PE=2 SV=1	6.568255716	0.01600739	410.3264627	0.036246366	1
contig_10819	318	-	-	15.77996379	0.039640943	398.0723614	0.000117746	0.010241958
contig_15755	394	-	-	12.33216903	0.031994466	385.4469404	0.00082972	0.056538221
contig_10411	990	tr|K1QG52|K1QG52_CRAGI	Uncharacterized protein OS=Crassostrea gigas GN=CGI_10024440 PE=4 SV=1	121.8950459	0.318328781	382.9218505	2.32E-36	1.52E-33
contig_5966	578	-	-	8.244385228	0.021809377	378.0202079	0.010563938	0.493429791
contig_15662	1307	-	-	10.21438611	0.028934552	353.016909	0.002991737	0.170501811
contig_26205	1328	-	-	3.228759786	0.009492334	340.1439294	0.211538041	1
contig_12948	365	-	-	11.56783299	0.034536492	334.9452223	0.001579093	0.099705507
contig_2601	613	-	-	82.45579541	0.246769717	334.1406572	1.37E-24	5.93E-22
contig_3723	488	-	-	8.575432517	0.025831598	331.9745266	0.010563938	0.493429791
contig_10120	364	-	-	90.12204675	0.277050983	325.2904782	5.29E-27	2.56E-24
First_Contig984	4805	-	-	2.534849837	0.007870439	322.0722296	0.367244931	1
contig_27071	459	-	-	17.50019689	0.054927319	318.6064277	3.16E-05	0.003127345
contig_1948	3064	tr|F1R9H6|F1R9H6_DANRE	Uncharacterized protein (Fragment) OS=Danio rerio GN=si:ch1073-181h11.2 PE=4 SV=1	14.9321351	0.049370051	302.4533051	0.000226474	0.018455669
contig_4652	418	tr|A7SXH6|A7SXH6_NEMVE	Predicted protein OS=Nematostella vectensis GN=v1g247951 PE=4 SV=1	44.32388761	0.150787317	293.9497067	3.59E-13	8.85E-11
contig_30408	2325	-	-	6.333942229	0.021687432	292.0558888	0.036246366	1
contig_12977	904	tr|K1QTV0|K1QTV0_CRAGI	Latent-transforming growth factor beta-binding protein 4 OS=Crassostrea gigas GN=CGI_10023202 PE=4 SV=1	16.11422765	0.055777963	288.8995364	6.10E-05	0.005718068
contig_38315	898	tr|Q5RZ93|Q5RZ93_THUOC	Thaumatin-like protein OS=Thuja occidentalis PE=2 SV=1	4.045048391	0.014037661	288.1568654	0.11927668	1
contig_5947	1296	-	-	2.708910139	0.009726713	278.5021146	0.367244931	1
contig_41361	696	-	-	4.923117241	0.01811181	271.8180701	0.11927668	1
contig_5313	1131	-	-	2.872335742	0.011145729	257.7073013	0.367244931	1
contig_16675	392	-	-	38.54657504	0.160788517	239.7346263	2.20E-11	4.68E-09
contig_8813	875	tr|V3ZY26|V3ZY26_LOTGI	Uncharacterized protein OS=Lottia gigantea GN=LOTGIDRAFT_154423 PE=4 SV=1	172.4211706	0.720332555	239.3632905	4.60E-52	4.86E-49
contig_5001	1576	-	-	7.431379311	0.031994466	232.2707718	0.019650993	0.799948536
contig_4107	442	-	-	6.608465958	0.028519954	231.7137664	0.036246366	1
contig_2	413	-	-	221.219598	0.976722108	226.4918508	4.74E-67	7.05E-64
contig_21995	641	-	-	8.763176388	0.039331731	222.8016964	0.010563938	0.493429791
contig_2165	3492	tr|K1QSC5|K1QSC5_CRAGI	Tyrosine-protein phosphatase 10D OS=Crassostrea gigas GN=CGI_10013750 PE=4 SV=1	13.64084268	0.061368538	222.2774589	0.000434246	0.032270994
contig_25889	351	tr|K1RKI0|K1RKI0_CRAGI	Uncharacterized protein OS=Crassostrea gigas GN=CGI_10022523 PE=4 SV=1	7.70830799	0.035914016	214.6323037	0.019650993	0.799948536
contig_3771	331	-	-	81.59924797	0.380840475	214.2609657	2.75E-24	1.18E-21
contig_36694	884	-	-	3.028880231	0.014259977	212.4042859	0.211538041	1
contig_4284	371	-	-	6.939483009	0.033977951	204.2348878	0.036246366	1
contig_24607	872	-	-	2.920254835	0.014456215	202.0068763	0.367244931	1
contig_5154	649	-	-	11.75658652	0.058270353	201.7593152	0.001579093	0.099705507
contig_2671	348	-	-	14.31201296	0.07244724	197.5508378	0.000226474	0.018455669
contig_3772	638	tr|V3ZDX8|V3ZDX8_LOTGI	Uncharacterized protein OS=Lottia gigantea GN=LOTGIDRAFT_154424 PE=4 SV=1	326.363787	1.679458739	194.326767	4.21E-97	1.12E-93
contig_18427	352	-	-	6.861915647	0.035811988	191.609459	0.036246366	1
contig_3585	1024	-	-	9.270567724	0.049241483	188.2674355	0.005638774	0.295105944
contig_41720	1034	tr|W1NP52|W1NP52_AMBTC	Uncharacterized protein OS=Amborella trichopoda GN=AMTR_s00095p00104690 PE=4 SV=1	2.290700523	0.012191315	187.8960984	0.367244931	1
contig_4017	525	-	-	31.31363901	0.168077596	186.3046578	2.60E-09	4.58E-07
contig_33746	2568	-	-	0.911409019	0.004908808	185.6680927	1	1
contig_19972	1066	tr|V3ZUD5|V3ZUD5_LOTGI	Uncharacterized protein OS=Lottia gigantea GN=LOTGIDRAFT_235549 PE=4 SV=1	14.99148481	0.082777428	181.1059509	0.000226474	0.018455669
contig_1502	4873	-	-	7.162222768	0.041389927	173.0426528	0.019650993	0.799948536
contig_31855	1720	tr|H3A4I6|H3A4I6_LATCH	Uncharacterized protein (Fragment) OS=Latimeria chalumnae PE=4 SV=1	1.251894472	0.007328965	170.8146337	0.61913647	1
contig_22898	397	-	-	10.82406798	0.063505389	170.4432986	0.002991737	0.170501811
contig_22676	1699	-	-	7.549105953	0.044517315	169.5768479	0.019650993	0.799948536
contig_41947	546	-	-	3.892257346	0.023087582	168.5866171	0.211538041	1
contig_9191	419	-	-	4.960292468	0.030085489	164.8732539	0.11927668	1
contig_40114	697	-	-	2.968436945	0.018085825	164.1305799	0.367244931	1
contig_41781	1232	-	-	1.679383564	0.010231997	164.1305763	0.61913647	1
contig_4217	2964	-	-	14.59258087	0.089312488	163.3879113	0.000226474	0.018455669
contig_23366	464	-	-	4.418699491	0.027167715	162.6452387	0.11927668	1
contig_17493	564	-	-	3.618642855	0.022350744	161.9025682	0.211538041	1
contig_8719	630	tr|K1QM48|K1QM48_CRAGI	Uncharacterized protein OS=Crassostrea gigas GN=CGI_10009690 PE=4 SV=1	22.66196825	0.140064664	161.7964703	1.13E-06	0.000143463
contig_30898	766	-	-	2.652157411	0.016456684	161.1598917	0.367244931	1
contig_53821	1102	tr|W4Y6F6|W4Y6F6_STRPU	Uncharacterized protein OS=Strongylocentrotus purpuratus GN=Sp-Keap1 PE=4 SV=1	1.801036851	0.011439038	157.446531	0.61913647	1
contig_21095	648	-	-	3.062874397	0.019453426	157.4465288	0.211538041	1
contig_39283	2497	-	-	3.175654163	0.020193544	157.2608633	0.211538041	1
contig_7483	1606	tr|E9GH27|E9GH27_DAPPU	Putative uncharacterized protein OS=Daphnia pulex GN=DAPPUDRAFT_242609 PE=4 SV=1	2.407536296	0.015698406	153.3618315	0.367244931	1
contig_43370	491	-	-	3.870640873	0.025673767	150.7624835	0.211538041	1
contig_21625	4310	tr|V4ACN4|V4ACN4_LOTGI	Uncharacterized protein OS=Lottia gigantea GN=LOTGIDRAFT_190348 PE=4 SV=1	2.632653376	0.017548705	150.0198092	0.367244931	1
contig_1772	791	tr|R7TT15|R7TT15_CAPTE	Uncharacterized protein (Fragment) OS=Capitella teleta GN=CAPTEDRAFT_139607 PE=4 SV=1	73.64136939	0.494033389	149.061523	7.09E-22	2.78E-19
contig_30338	989	-	-	1.874291912	0.012746026	147.0491204	0.61913647	1
contig_1987	1236	tr|K1QG52|K1QG52_CRAGI	Uncharacterized protein OS=Crassostrea gigas GN=CGI_10024440 PE=4 SV=1	66.55650191	0.458949747	145.0191494	9.09E-20	3.27E-17
contig_29012	1343	-	-	2.669876015	0.018772628	142.2217505	0.367244931	1
contig_16548	319	-	-	21.98160842	0.158066705	139.0653928	2.21E-06	0.000266985
contig_1773	808	tr|R7TT15|R7TT15_CAPTE	Uncharacterized protein (Fragment) OS=Capitella teleta GN=CAPTEDRAFT_139607 PE=4 SV=1	212.4176061	1.528923678	138.9327729	1.53E-62	2.07E-59
contig_12789	2586	-	-	2.030966095	0.014623921	138.8797228	0.367244931	1
contig_2599	791	-	-	21.63555501	0.15936561	135.7605007	2.21E-06	0.000266985
contig_14877	692	-	-	2.381085037	0.018216503	130.7103255	0.367244931	1
contig_28001	1285	-	-	2.535388107	0.019619953	129.2249837	0.367244931	1
contig_55394	501	-	-	3.232784162	0.025161317	128.4823112	0.211538041	1
contig_49738	384	-	-	4.217773087	0.032827656	128.4823104	0.11927668	1
contig_60824	1093	-	-	1.473250569	0.011533229	127.7396442	0.61913647	1
First_Contig47	514	tr|D5FT54|D5FT54_9BIVA	Thioester-containing protein-F OS=Azumapecten farreri GN=TEP PE=4 SV=1	92.94601659	0.735748232	126.3285626	1.32E-27	6.57E-25
contig_11814	1395	-	-	3.368975418	0.02710929	124.2738345	0.211538041	1
contig_35218	621	-	-	2.442259159	0.020299227	120.3129143	0.367244931	1
contig_948	1297	-	-	2.331475622	0.019438427	119.9415787	0.367244931	1
contig_50118	441	-	-	3.417870621	0.028584625	119.5702452	0.211538041	1
contig_2414	733	tr|B5X835|B5X835_SALSA	Metalloproteinase inhibitor 3 OS=Salmo salar GN=TIMP3 PE=2 SV=1	6.105092585	0.051592714	118.3324565	0.036246366	1
contig_48496	1266	-	-	1.175795385	0.009957204	118.0848946	0.61913647	1
contig_29096	931	-	-	1.588823806	0.013540086	117.3422241	0.61913647	1
contig_3770	587	-	-	120.9084707	1.030799568	117.2958104	1.84E-34	1.14E-31
contig_18630	743	-	-	1.953040355	0.01696611	115.1142103	0.61913647	1
contig_30710	578	-	-	2.510569175	0.021809377	115.1142087	0.367244931	1
contig_52747	559	tr|Q9ZR82|Q9ZR82_PICAB	Metallothionein-like protein OS=Picea abies GN=mtl PE=4 SV=1	2.579153828	0.022550661	114.3715401	0.367244931	1
contig_12546	531	-	-	119.3257469	1.044550033	114.2365068	3.65E-34	2.21E-31
contig_18392	2709	-	-	1.033309723	0.009306622	111.0295146	0.61913647	1
contig_29572	595	-	-	4.594457285	0.042372503	108.4301601	0.11927668	1
contig_28412	397	-	-	6.86231761	0.063505389	108.0588233	0.036246366	1
contig_10677	759	-	-	3.552376958	0.033216916	106.9448156	0.211538041	1
contig_30768	519	-	-	2.597547313	0.02428867	106.9448147	0.367244931	1
contig_25811	494	-	-	2.710050733	0.025517854	106.2021412	0.367244931	1
contig_30704	355	-	-	3.718425564	0.035509351	104.7167988	0.211538041	1
contig_47928	415	-	-	3.180821868	0.030375469	104.7167985	0.211538041	1
contig_36604	618	-	-	4.22653102	0.040795533	103.6027896	0.11927668	1
contig_14399	397	-	-	16.43654768	0.158763472	103.5285225	6.10E-05	0.005718068
contig_17138	806	-	-	1.61453733	0.015639975	103.2314521	0.61913647	1
contig_58006	915	-	-	1.401741094	0.013776852	101.7461096	0.61913647	1
contig_20644	684	-	-	3.750272226	0.036859122	101.7461085	0.211538041	1
contig_8258	3580	tr|W4XEB4|W4XEB4_STRPU	Uncharacterized protein (Fragment) OS=Strongylocentrotus purpuratus GN=Sp-Srcr18 PE=4 SV=1	3.90954754	0.038732966	100.9359195	0.211538041	1
contig_58055	1945	-	-	0.644990808	0.006481141	99.51809535	1	1
contig_10864	2170	-	-	3.460054719	0.034854801	99.27053432	0.211538041	1
contig_27006	481	-	-	5.196782222	0.052415051	99.14675504	0.066172616	1
contig_5286	2618	-	-	6.615617978	0.067410801	98.13884244	0.036246366	1
contig_54530	851	-	-	1.43015176	0.014812949	96.54740322	0.61913647	1
contig_41919	671	-	-	1.813799027	0.018786617	96.54740005	0.61913647	1
contig_18858	538	-	-	4.506981973	0.046861783	96.17606682	0.11927668	1
contig_39204	1994	-	-	3.03302295	0.031609377	95.9532657	0.211538041	1
contig_5260	744	-	-	1.623248863	0.016943306	95.80473038	0.61913647	1
contig_34258	3734	tr|B7QLR8|B7QLR8_IXOSC	Sidestep protein, putative OS=Ixodes scapularis GN=IscW_ISCW014090 PE=4 SV=1	0.97029766	0.010127868	95.80473008	1	1
contig_38494	949	tr|K1R5V8|K1R5V8_CRAGI	Tyrosine-protein kinase receptor Tie-1 OS=Crassostrea gigas GN=CGI_10020110 PE=4 SV=1	1.243004398	0.013283266	93.57671509	0.61913647	1
contig_48472	333	-	-	7.00040951	0.075710629	92.46270441	0.019650993	0.799948536
contig_43338	727	-	-	1.583941119	0.017339504	91.34869827	0.61913647	1
contig_28176	596	-	-	1.916381208	0.021150704	90.60602465	0.61913647	1
contig_54297	509	-	-	2.225542645	0.024765854	89.86335157	0.367244931	1
contig_597	2712	tr|V4ATT0|V4ATT0_LOTGI	Uncharacterized protein OS=Lottia gigantea GN=LOTGIDRAFT_158000 PE=3 SV=1	73.42882097	0.818076795	89.75785821	7.09E-22	2.78E-19
contig_29369	358	-	-	6.223895081	0.070423574	88.3780065	0.036246366	1
contig_36687	699	-	-	1.593815765	0.018034077	88.37800598	0.61913647	1
First_Contig1187	4816	-	-	1.150809825	0.013087437	87.93240609	0.61913647	1
contig_18556	624	-	-	1.770376965	0.020201634	87.63533509	0.61913647	1
contig_38470	1060	-	-	2.084368351	0.023784566	87.63533255	0.367244931	1
contig_41013	495	-	-	2.193921695	0.025466302	86.14999127	0.367244931	1
contig_32425	307	-	-	3.476440561	0.041061302	84.6646451	0.211538041	1
contig_50097	498	-	-	2.143106932	0.025312891	84.66464506	0.367244931	1
contig_6686	1511	tr|V4B434|V4B434_LOTGI	Uncharacterized protein OS=Lottia gigantea GN=LOTGIDRAFT_227877 PE=4 SV=1	4.225598628	0.0500562	84.41708775	0.11927668	1
contig_8655	983	-	-	14.03822821	0.166709722	84.20761574	0.000226474	0.018455669
contig_7767	2219	-	-	2.345772129	0.028404281	82.58516134	0.367244931	1
contig_42842	561	-	-	1.852373034	0.022470267	82.43662766	0.61913647	1
contig_13022	1503	-	-	1.370351668	0.016774211	81.69395675	0.61913647	1
contig_18115	1746	-	-	2.359265243	0.028879312	81.69395597	0.367244931	1
contig_47550	363	-	-	2.811177094	0.034726776	80.95128364	0.367244931	1
contig_2472	321	tr|V4B9A9|V4B9A9_LOTGI	Uncharacterized protein OS=Lottia gigantea GN=LOTGIDRAFT_230236 PE=4 SV=1	44.2726045	0.54978653	80.52689923	3.59E-13	8.85E-11
contig_26446	470	-	-	2.151266578	0.026820893	80.20861117	0.367244931	1
First_Contig455	470	-	-	12.8677612	0.160925358	79.96105375	0.00082972	0.056538221
contig_10040	666	-	-	1.504104051	0.018927657	79.46593976	0.61913647	1
contig_16310	468	-	-	4.280911531	0.053871024	79.46593944	0.11927668	1
contig_28218	531	-	-	23.83693999	0.308617055	77.2379219	5.79E-07	7.64E-05
contig_16739	513	-	-	5.675594464	0.073718244	76.99036434	0.066172616	1
contig_22838	4053	tr|Q8B107|Q8B107_ALPV	Capsid protein (Fragment) OS=Aphid lethal paralysis virus PE=4 SV=1	0.94936573	0.012440977	76.30958003	1	1
contig_4782	381	-	-	37.7428397	0.496292115	76.04964608	4.35E-11	9.14E-09
contig_54254	491	-	-	1.925786838	0.025673767	75.00990556	0.61913647	1
contig_10202	1917	-	-	8.858975536	0.118364504	74.8448668	0.010563938	0.493429791
contig_57301	737	-	-	1.270284049	0.017104233	74.2672325	0.61913647	1
contig_55948	1102	-	-	0.849545684	0.011439038	74.26723156	1	1
contig_84	1721	-	-	5.940323555	0.08057177	73.72710758	0.066172616	1
contig_1529	3733	tr|V4ATT0|V4ATT0_LOTGI	Uncharacterized protein OS=Lottia gigantea GN=LOTGIDRAFT_158000 PE=3 SV=1	115.0248672	1.563486345	73.56947348	5.61E-33	3.32E-30
contig_46349	1028	-	-	0.901592754	0.012262471	73.52455749	1	1
contig_39278	687	-	-	1.321853514	0.018349083	72.03921384	0.61913647	1
contig_2591	1572	-	-	3.460126075	0.048113816	71.91543641	0.211538041	1
contig_2419	1807	-	-	7.994220188	0.111617662	71.62146245	0.019650993	0.799948536
contig_42225	1582	-	-	0.568110854	0.007968281	71.29653861	1	1
contig_50857	1581	tr|V3Z823|V3Z823_LOTGI	Uncharacterized protein OS=Lottia gigantea GN=LOTGIDRAFT_128013 PE=3 SV=1	1.125097251	0.015946641	70.55387094	0.61913647	1
contig_56084	953	-	-	0.933252232	0.013227513	70.55386995	1	1
First_Contig1813	1187	tr|V4AUT6|V4AUT6_LOTGI	Uncharacterized protein OS=Lottia gigantea GN=LOTGIDRAFT_113796 PE=4 SV=1	70.36874935	0.998270474	70.49066479	5.68E-21	2.15E-18
contig_59418	556	-	-	1.582783064	0.022672338	69.81119742	0.61913647	1
contig_4978	1133	-	-	27.69761872	0.400537961	69.15104539	3.91E-08	6.03E-06
contig_2492	318	-	-	2.737941478	0.039640943	69.06852539	0.367244931	1
contig_40985	966	tr|E1ZDC0|E1ZDC0_CHLVA	Putative uncharacterized protein OS=Chlorella variabilis GN=CHLNCDRAFT_59654 PE=3 SV=1	0.901309928	0.013049503	69.06852529	1	1
contig_37730	720	-	-	1.196254718	0.017508083	68.32585372	0.61913647	1
contig_25230	307	-	-	5.580601953	0.082122604	67.95451777	0.066172616	1
contig_47306	381	-	-	2.236066675	0.033086141	67.58318158	0.367244931	1
contig_30921	680	-	-	9.981537125	0.148303761	67.30467965	0.005638774	0.295105944
contig_1746	973	-	-	2.578637453	0.038866865	66.34539351	0.367244931	1
contig_7892	463	-	-	14.39684521	0.21781114	66.09783692	0.000226474	0.018455669
contig_55251	1144	-	-	1.448490244	0.022038146	65.72650186	0.61913647	1
contig_39489	613	-	-	1.343972957	0.020564143	65.35516491	0.61913647	1
contig_595	2143	tr|V3ZBA8|V3ZBA8_LOTGI	Uncharacterized protein (Fragment) OS=Lottia gigantea GN=LOTGIDRAFT_126160 PE=3 SV=1	72.90384813	1.123523829	64.88856422	3.05E-20	1.12E-17
contig_15045	1071	-	-	6.101467247	0.094161118	64.79816061	0.036246366	1
contig_24145	642	-	-	1.239516266	0.019635233	63.12714833	0.61913647	1
contig_41806	395	-	-	2.014606184	0.031913468	63.12714695	0.367244931	1
contig_18173	633	-	-	26.37035435	0.41820255	63.05641692	7.69E-08	1.14E-05
contig_4271	439	tr|K1RS14|K1RS14_CRAGI	Uncharacterized protein OS=Crassostrea gigas GN=CGI_10018586 PE=4 SV=1	200.9096588	3.187348492	63.03347729	6.92E-56	8.32E-53
contig_27762	406	-	-	3.896987418	0.062097634	62.75581157	0.211538041	1
contig_14402	702	-	-	3.360715594	0.053871024	62.38447582	0.211538041	1
contig_28835	580	-	-	1.355874912	0.021734172	62.3844751	0.61913647	1
contig_19846	389	-	-	11.6964751	0.194434237	60.15645845	0.001579093	0.099705507
contig_40820	728	tr|F1SRP3|F1SRP3_PIG	Uncharacterized protein OS=Sus scrofa GN=PARP12 PE=4 SV=1	2.083300738	0.034631373	60.15645808	0.367244931	1
contig_68988	462	-	-	3.242248811	0.054570648	59.41378616	0.211538041	1
contig_35604	790	-	-	1.896099937	0.031913468	59.41378533	0.61913647	1
contig_2378	1195	-	-	2.491308715	0.042195212	59.04245048	0.367244931	1
contig_34955	1418	-	-	4.720610233	0.080008729	59.00119015	0.11927668	1
contig_12899	422	-	-	1.752600668	0.029871611	58.67111312	0.61913647	1
contig_11577	367	-	-	2.015251994	0.034348283	58.67111302	0.367244931	1
contig_17937	473	-	-	1.56363104	0.026650782	58.67111292	0.61913647	1
contig_17581	477	-	-	18.1744359	0.31712754	57.30954776	1.63E-05	0.001708102
contig_64459	300	-	-	2.40291165	0.042019399	57.18576913	0.367244931	1
contig_8093	685	-	-	15.78555098	0.276039848	57.18576899	0.000117746	0.010241958
contig_47037	423	-	-	1.682060287	0.029800992	56.44309716	0.61913647	1
contig_30331	517	-	-	1.35812284	0.02438263	55.70042444	0.61913647	1
contig_10229	479	-	-	37.72160196	0.684240736	55.129138	4.35E-11	9.14E-09
contig_11950	646	-	-	40.25947025	0.741518807	54.29325577	5.58E-12	1.25E-09
contig_28347	352	-	-	21.27725782	0.393931866	54.01253277	2.21E-06	0.000266985
contig_10585	1088	tr|V4ATT0|V4ATT0_LOTGI	Uncharacterized protein OS=Lottia gigantea GN=LOTGIDRAFT_158000 PE=3 SV=1	14.9034675	0.278069553	53.59618606	0.000226474	0.018455669
contig_8297	300	-	-	2.246878426	0.042019399	53.47240749	0.367244931	1
contig_52971	1214	tr|Q0WLY6|Q0WLY6_ARATH	Pyruvate,orthophosphate dikinase (Fragment) OS=Arabidopsis thaliana GN=At4g15530 PE=2 SV=1	0.555241786	0.010383707	53.47240499	1	1
contig_48321	303	-	-	2.193734437	0.041603365	52.72973561	0.367244931	1
contig_12841	1132	-	-	1.753306192	0.033407649	52.48217832	0.61913647	1
contig_24190	692	-	-	1.907573808	0.036433005	52.35839887	0.61913647	1
contig_32039	920	-	-	1.424651176	0.027403956	51.9870626	0.61913647	1
contig_28432	668	-	-	0.981047217	0.018870988	51.98706167	1	1
contig_50154	1095	-	-	1.778351266	0.034536492	51.49194846	0.61913647	1
contig_4728	328	-	-	5.936873889	0.115297132	51.49194768	0.066172616	1
contig_26341	511	-	-	1.264143928	0.024668923	51.24439069	0.61913647	1
contig_56696	350	-	-	1.845650136	0.036016628	51.24439012	0.61913647	1
contig_39033	982	tr|D8TP48|D8TP48_VOLCA	Light-harvesting protein of photosystem I OS=Volvox carteri GN=lhcaB PE=4 SV=1	0.657818276	0.012836884	51.2443889	1	1
contig_9930	1089	-	-	1.169174571	0.023151184	50.50171823	0.61913647	1
contig_47020	477	-	-	1.334623803	0.026427295	50.50171813	0.61913647	1
contig_55916	760	-	-	0.837652045	0.016586605	50.5017178	1	1
contig_68593	660	-	-	1.914953204	0.038199454	50.13038155	0.61913647	1
contig_58122	941	-	-	0.666581892	0.013396195	49.75904665	1	1
contig_13198	383	-	-	4.913213268	0.098740102	49.7590459	0.11927668	1
contig_59651	503	-	-	1.247024971	0.025061272	49.75904539	0.61913647	1
contig_33250	300	-	-	2.059638557	0.042019399	49.01637353	0.367244931	1
contig_74748	492	-	-	1.255877169	0.025621585	49.01637307	0.61913647	1
contig_51057	330	-	-	1.872398688	0.038199454	49.01637306	0.61913647	1
contig_9704	418	-	-	7.323856113	0.150787317	48.57077013	0.019650993	0.799948536
contig_6049	877	-	-	28.58770631	0.589325665	48.50918263	1.99E-08	3.16E-06
contig_31471	384	-	-	1.584712431	0.032827656	48.27370041	0.61913647	1
contig_217	2344	-	-	39.5568187	0.822820143	48.07468441	1.11E-11	2.43E-09
contig_29926	881	tr|A9NQ87|A9NQ87_PICSI	Putative uncharacterized protein OS=Picea sitchensis PE=2 SV=1	1.370825373	0.028617071	47.90236475	0.61913647	1
contig_26119	331	-	-	10.88932772	0.228504285	47.65480752	0.002991737	0.170501811
contig_25607	340	-	-	3.524515178	0.074151881	47.53102862	0.211538041	1
contig_2266	1670	-	-	9.984257676	0.211355061	47.23926472	0.005638774	0.295105944
contig_53163	955	-	-	1.244998081	0.026399622	47.15969346	0.61913647	1
contig_56331	915	-	-	0.64459627	0.013776852	46.78835702	1	1
First_Contig1948	968	-	-	0.609303292	0.013022541	46.78835659	1	1
contig_10446	490	-	-	1.203684871	0.025726163	46.78835592	0.61913647	1
contig_46423	593	-	-	0.978825621	0.021257706	46.04568437	1	1
contig_28768	332	-	-	1.748324076	0.037969337	46.04568355	0.61913647	1
contig_12103	413	-	-	23.75634171	0.51888362	45.78356455	5.79E-07	7.64E-05
contig_35630	506	-	-	1.128619763	0.024912687	45.3030122	0.61913647	1
contig_48530	1867	-	-	1.223527798	0.027007648	45.30301187	0.61913647	1
contig_24338	559	-	-	2.04322576	0.045101323	45.30301162	0.367244931	1
contig_2908	421	-	-	1.356488361	0.029942565	45.30301132	0.61913647	1
contig_26635	314	-	-	10.88257199	0.240875536	45.1792331	0.002991737	0.170501811
contig_13903	324	-	-	5.25889755	0.116720553	45.05545437	0.066172616	1
contig_33845	624	-	-	0.900191677	0.020201634	44.56033987	1	1
contig_57067	584	-	-	0.961848641	0.021585308	44.56033896	1	1
contig_27576	542	tr|C3Y5X5|C3Y5X5_BRAFL	Putative uncharacterized protein OS=Branchiostoma floridae GN=BRAFLDRAFT_91321 PE=4 SV=1	9.292901239	0.20932173	44.39530114	0.005638774	0.295105944
contig_6221	510	-	-	33.99688599	0.7662361	44.36868217	6.67E-10	1.26E-07
contig_13133	557	-	-	12.0176397	0.271579599	44.25089272	0.00082972	0.056538221
contig_10526	1484	tr|V3ZVP3|V3ZVP3_LOTGI	Uncharacterized protein OS=Lottia gigantea GN=LOTGIDRAFT_235283 PE=4 SV=1	27.36679754	0.6200976	44.13304864	3.91E-08	6.03E-06
contig_41406	1077	-	-	1.538600593	0.035113704	43.81766711	0.61913647	1
contig_40695	1721	-	-	0.641903095	0.014649413	43.81766662	1	1
contig_22257	981	tr|K1QKF1|K1QKF1_CRAGI	Deleted in malignant brain tumors 1 protein OS=Crassostrea gigas GN=CGI_10027681 PE=4 SV=1	1.116568025	0.025699938	43.44633147	0.61913647	1
contig_65933	1086	tr|K7SV07|K7SV07_GOSBA	Chloroplast ribulose bisphosphate carboxylase/oxygenase activase alpha1 (Fragment) OS=Gossypium barbadense PE=2 SV=1	0.499995967	0.011607569	43.07499417	1	1
contig_5	677	-	-	91.22757863	2.122693423	42.97727483	1.35E-24	5.85E-22
contig_18480	1091	-	-	43.29171119	1.016784725	42.57706683	9.16E-12	2.03E-09
contig_10105	422	-	-	4.991584181	0.119486443	41.77531823	0.11927668	1
contig_7159	1926	-	-	5.186524923	0.124356477	41.70691425	0.066172616	1
contig_15456	311	-	-	1.685760877	0.040533182	41.5896506	0.61913647	1
contig_14377	2096	-	-	2.733559154	0.066156497	41.31958731	0.367244931	1
contig_44397	1150	tr|V4AGY8|V4AGY8_LOTGI	Uncharacterized protein OS=Lottia gigantea GN=LOTGIDRAFT_145056 PE=4 SV=1	0.447747512	0.010961582	40.8469792	1	1
contig_17887	427	-	-	1.205877375	0.029521826	40.84697793	0.61913647	1
contig_44090	690	-	-	2.225169456	0.054807912	40.59942032	0.367244931	1
contig_24216	1437	-	-	4.580014885	0.114040123	40.1614341	0.11927668	1
contig_53122	393	-	-	1.286380778	0.032075877	40.10430574	0.61913647	1
contig_64480	360	-	-	1.404299016	0.035016166	40.10430542	0.61913647	1
contig_43209	424	-	-	1.192329353	0.029730707	40.10430539	0.61913647	1
contig_61395	377	-	-	1.340975188	0.033437188	40.10430506	0.61913647	1
contig_8591	916	-	-	2.749319035	0.06880906	39.95577087	0.367244931	1
contig_21324	392	-	-	5.134766811	0.128630813	39.91863762	0.066172616	1
contig_72001	566	-	-	0.876653096	0.022271766	39.36163374	1	1
contig_33875	361	-	-	1.374475491	0.034919168	39.36163344	0.61913647	1
contig_19238	302	-	-	4.928996547	0.125223375	39.36163314	0.11927668	1
contig_70748	488	-	-	1.016773878	0.025831598	39.36163291	0.61913647	1
contig_38141	402	-	-	1.234292668	0.031357761	39.36163261	0.61913647	1
contig_13315	712	-	-	29.72958872	0.761306528	39.05074714	1.01E-08	1.67E-06
contig_27378	1019	-	-	3.38097506	0.086595425	39.04334507	0.211538041	1
contig_46649	869	-	-	1.131195985	0.029012243	38.99029748	0.61913647	1
contig_37278	358	-	-	2.719685245	0.070423574	38.61896082	0.367244931	1
contig_26824	441	-	-	3.311725571	0.085753876	38.61896075	0.211538041	1
contig_15430	1569	-	-	3.090830212	0.080343019	38.47042656	0.211538041	1
contig_35361	733	-	-	2.643837166	0.068790285	38.43329281	0.367244931	1
contig_31115	356	-	-	8.152297659	0.212457636	38.37140341	0.010563938	0.493429791
contig_25901	914	-	-	8.460619893	0.220670805	38.34045873	0.010563938	0.493429791
contig_72463	494	-	-	0.96652159	0.025517854	37.87628811	1	1
contig_49171	1053	tr|C3ZJZ1|C3ZJZ1_BRAFL	Putative uncharacterized protein (Fragment) OS=Branchiostoma floridae GN=BRAFLDRAFT_253667 PE=4 SV=1	2.711688509	0.071828033	37.75250965	0.367244931	1
contig_53137	1283	tr|G3WYX0|G3WYX0_SARHA	Uncharacterized protein OS=Sarcophilus harrisii GN=IGSF10 PE=4 SV=1	0.736992469	0.019650537	37.50495312	1	1
contig_65621	673	-	-	0.69554186	0.018730787	37.13361644	1	1
contig_1211	1296	-	-	88.60664471	2.402498047	36.88104755	1.00E-23	4.24E-21
contig_50545	661	-	-	1.402174509	0.038141663	36.76228037	0.61913647	1
contig_45021	663	-	-	1.397944722	0.038026606	36.7622796	0.61913647	1
contig_3621	952	-	-	42.34531907	1.152002432	36.75801187	1.78E-11	3.85E-09
contig_45919	549	-	-	2.523816083	0.068884261	36.63850125	0.367244931	1
contig_572	6380	tr|H3A4I6|H3A4I6_LATCH	Uncharacterized protein (Fragment) OS=Latimeria chalumnae PE=4 SV=1	5.04931339	0.138308367	36.50764953	0.066172616	1
contig_39737	469	-	-	0.978118718	0.02687808	36.39094452	1	1
contig_73617	357	-	-	1.284979492	0.035310419	36.39094433	0.61913647	1
contig_53102	416	-	-	1.102734804	0.030302451	36.39094422	0.61913647	1
contig_53971	426	-	-	1.076849011	0.029591126	36.39094406	0.61913647	1
contig_23508	574	-	-	2.381273593	0.065884075	36.14338659	0.367244931	1
contig_51315	1175	-	-	0.772862437	0.021456714	36.01960845	1	1
contig_67679	391	-	-	1.149298428	0.032239948	35.64827177	0.61913647	1
contig_38616	622	-	-	0.707417511	0.020266591	34.90559961	1	1
contig_78475	796	-	-	0.55278102	0.015836457	34.90559915	1	1
First_Contig1884	1249	-	-	0.704585575	0.02018546	34.90559913	1	1
contig_47745	757	-	-	0.581259831	0.016652338	34.9055989	1	1
contig_942	867	-	-	5.010340204	0.145395844	34.45999601	0.066172616	1
contig_46942	346	-	-	3.733974263	0.109299015	34.16292693	0.211538041	1
contig_20513	471	-	-	1.828669632	0.053527897	34.16292689	0.61913647	1
contig_4734	1241	tr|V4ARE0|V4ARE0_LOTGI	Uncharacterized protein OS=Lottia gigantea GN=LOTGIDRAFT_238691 PE=3 SV=1	21.50769001	0.629783096	34.15094839	2.21E-06	0.000266985
contig_5476	1211	-	-	21.62303522	0.634975229	34.05335237	2.21E-06	0.000266985
contig_44015	1125	-	-	1.514562495	0.044820692	33.79159106	0.61913647	1
contig_43604	750	-	-	1.135921871	0.033615519	33.79159105	0.61913647	1
contig_68175	436	-	-	1.953994044	0.057824861	33.79159085	0.61913647	1
contig_42594	331	-	-	1.272778565	0.038084048	33.4202542	0.61913647	1
contig_16300	836	-	-	21.61321452	0.648385464	33.33389738	2.21E-06	0.000266985
contig_30970	3659	tr|I1F2V0|I1F2V0_AMPQE	Uncharacterized protein OS=Amphimedon queenslandica GN=LOC100634583 PE=4 SV=1	2.510006987	0.075793395	33.11643431	0.367244931	1
contig_15940	690	-	-	4.206112995	0.127885128	32.88977429	0.11927668	1
contig_56859	370	-	-	1.113318139	0.034069783	32.67758233	0.61913647	1
First_Contig1516	1017	-	-	0.405041997	0.012395103	32.67758219	1	1
contig_29112	774	-	-	0.532206346	0.016286589	32.6775819	1	1
contig_20854	457	-	-	0.901373548	0.027583851	32.67758182	1	1
contig_40110	576	-	-	3.559507923	0.109425518	32.52904796	0.211538041	1
contig_28348	367	-	-	11.14765976	0.343482826	32.45478061	0.001579093	0.099705507
contig_53574	340	-	-	1.184016818	0.03707594	31.93491029	0.61913647	1
contig_41306	1142	-	-	1.762546926	0.055191855	31.93491007	0.61913647	1
contig_43973	379	-	-	1.062178675	0.033260738	31.93491001	0.61913647	1
contig_48942	691	-	-	0.582584252	0.018242865	31.93491	1	1
contig_37291	964	-	-	0.835198585	0.026153153	31.93490991	1	1
contig_52805	423	-	-	2.855076014	0.089402977	31.93490989	0.367244931	1
contig_61961	665	-	-	0.605361982	0.01895612	31.93490978	1	1
contig_42863	478	-	-	0.842187695	0.026372008	31.93490973	1	1
contig_61262	1974	tr|V4AUQ4|V4AUQ4_LOTGI	Uncharacterized protein OS=Lottia gigantea GN=LOTGIDRAFT_228200 PE=4 SV=1	0.611802003	0.019157781	31.93490953	1	1
contig_22415	685	-	-	7.530596184	0.239234535	31.47788083	0.019650993	0.799948536
contig_16402	628	-	-	3.145510535	0.100364807	31.34077202	0.211538041	1
contig_40890	622	-	-	0.632160329	0.020266591	31.19223795	1	1
contig_27525	400	tr|M4D100|M4D100_BRARP	Uncharacterized protein OS=Brassica rapa subsp. pekinensis GN=BRA010149 PE=4 SV=1	0.983009311	0.031514549	31.19223794	1	1
contig_61440	319	-	-	1.232613557	0.039516676	31.19223785	0.61913647	1
contig_59088	504	-	-	0.78016612	0.025011547	31.19223773	1	1
contig_35671	300	-	-	1.310679082	0.042019399	31.19223771	0.61913647	1
contig_67651	743	-	-	0.529210935	0.01696611	31.19223764	1	1
contig_39125	455	-	-	1.72836802	0.055410197	31.19223741	0.61913647	1
contig_43917	821	-	-	0.467529514	0.015354226	30.44956574	1	1
contig_45039	367	-	-	2.091780551	0.068696565	30.44956543	0.367244931	1
contig_30605	657	-	-	2.921169947	0.095934701	30.44956535	0.367244931	1
contig_42314	681	-	-	1.663437895	0.055532245	29.9544507	0.61913647	1
contig_22732	853	tr|H3A4I6|H3A4I6_LATCH	Uncharacterized protein (Fragment) OS=Latimeria chalumnae PE=4 SV=1	6.640100858	0.221673266	29.95445043	0.036246366	1
contig_31751	323	-	-	10.52137343	0.351245751	29.95445041	0.002991737	0.170501811
contig_13107	669	-	-	40.56863824	1.356680148	29.902876	6.70E-11	1.38E-08
contig_46107	361	-	-	1.037339994	0.034919168	29.70689319	0.61913647	1
contig_66693	1415	-	-	0.529299983	0.017817413	29.70689308	1	1
contig_13556	781	-	-	1.438462501	0.048421843	29.70689284	0.61913647	1
contig_31475	849	-	-	1.323249956	0.044543533	29.70689272	0.61913647	1
contig_51154	551	tr|V4AP40|V4AP40_LOTGI	Uncharacterized protein OS=Lottia gigantea GN=LOTGIDRAFT_231273 PE=4 SV=1	0.679636547	0.022878076	29.70689262	1	1
contig_51271	658	-	-	0.569118142	0.019157781	29.70689257	1	1
contig_15235	2165	-	-	2.244283878	0.075693144	29.64976429	0.367244931	1
contig_11568	2865	-	-	2.205705261	0.07479893	29.48846008	0.367244931	1
contig_23035	424	-	-	6.116207979	0.208114948	29.38860489	0.036246366	1
contig_20230	706	tr|A7RK58|A7RK58_NEMVE	Predicted protein OS=Nematostella vectensis GN=v1g198298 PE=4 SV=1	8.38070801	0.285684299	29.3355569	0.010563938	0.493429791
contig_14038	311	-	-	32.02945666	1.094395924	29.26679089	1.29E-08	2.09E-06
contig_632	410	tr|K1QTN5|K1QTN5_CRAGI	Collagen alpha-1(XIV) chain OS=Crassostrea gigas GN=CGI_10010936 PE=4 SV=1	219.847007	7.532745925	29.18550674	1.30E-56	1.59E-53
contig_63251	401	-	-	0.910518065	0.031435959	28.96422104	1	1
contig_38799	563	-	-	1.297043496	0.044780887	28.96422074	0.61913647	1
contig_3877	770	tr|V4A1M0|V4A1M0_LOTGI	Uncharacterized protein OS=Lottia gigantea GN=LOTGIDRAFT_234405 PE=4 SV=1	1.896715554	0.065484778	28.96422057	0.61913647	1
contig_75925	704	-	-	0.518633159	0.017905994	28.96422053	1	1
contig_19478	367	-	-	44.28452483	1.545672717	28.65064793	4.71E-12	1.06E-09
contig_42449	630	-	-	4.012282903	0.140064664	28.64593245	0.11927668	1
contig_21272	5635	tr|G6DBH5|G6DBH5_DANPL	Fasciclin II transmembrane isoform OS=Danaus plexippus GN=KGM_00502 PE=4 SV=1	3.837835821	0.134223457	28.59288463	0.211538041	1
contig_72226	394	-	-	1.82962816	0.063988933	28.59288434	0.61913647	1
contig_66743	631	-	-	1.142430261	0.039955055	28.5928842	0.61913647	1
contig_64099	1080	-	-	0.667475458	0.023344111	28.592884	1	1
contig_18612	573	-	-	7.532075002	0.263996224	28.53099521	0.019650993	0.799948536
contig_50794	628	tr|K1RFR1|K1RFR1_CRAGI	Solute carrier family 13 member 2 OS=Crassostrea gigas GN=CGI_10023653 PE=4 SV=1	0.566490049	0.020072961	28.22154883	1	1
contig_57068	478	-	-	0.744258893	0.026372008	28.22154813	1	1
contig_2079	562	tr|V4ATT0|V4ATT0_LOTGI	Uncharacterized protein OS=Lottia gigantea GN=LOTGIDRAFT_158000 PE=3 SV=1	8.84558455	0.314023979	28.16850031	0.010563938	0.493429791
contig_30996	582	-	-	1.206442454	0.043318968	27.85021227	0.61913647	1
contig_23970	574	-	-	6.116284914	0.219613584	27.85021219	0.036246366	1
contig_3326	1013	-	-	3.789158254	0.136884518	27.68142307	0.211538041	1
contig_7772	315	tr|K1QEI4|K1QEI4_CRAGI	Uncharacterized protein OS=Crassostrea gigas GN=CGI_10007309 PE=4 SV=1	4.428371501	0.160073901	27.66454415	0.11927668	1
contig_45780	333	-	-	1.040221493	0.037855314	27.47887636	0.61913647	1
contig_35868	541	-	-	1.280568419	0.046601921	27.47887622	0.61913647	1
contig_19898	870	-	-	0.796307488	0.028978896	27.47887594	1	1
contig_40025	798	-	-	0.856422959	0.031593533	27.10753998	1	1
contig_53805	1429	-	-	0.956508777	0.03528571	27.10753948	1	1
contig_48042	460	-	-	2.218385402	0.082211868	26.98376106	0.367244931	1
contig_40697	1439	-	-	1.65249919	0.061320874	26.94839591	0.61913647	1
contig_15240	369	tr|B6V6P7|B6V6P7_9SPER	Putative dehydrin (Fragment) OS=Cupressus sempervirens PE=2 SV=1	3.678832111	0.136648452	26.92187183	0.211538041	1
contig_27673	319	-	-	8.481555186	0.31613341	26.82903773	0.010563938	0.493429791
contig_60765	565	-	-	0.596516396	0.022311185	26.73620411	1	1
contig_8787	479	-	-	0.703615373	0.026316951	26.73620409	1	1
contig_42671	668	-	-	0.504538569	0.018870988	26.73620316	1	1
First_Contig467	1097	-	-	3.976927022	0.149385284	26.62194639	0.211538041	1
contig_21077	1017	-	-	3.286363479	0.12395103	26.51340194	0.211538041	1
contig_34811	513	-	-	2.591428984	0.098290992	26.36486754	0.367244931	1
contig_48298	463	-	-	1.435640463	0.054452785	26.36486753	0.61913647	1
contig_1839	4037	tr|V3ZBA8|V3ZBA8_LOTGI	Uncharacterized protein (Fragment) OS=Lottia gigantea GN=LOTGIDRAFT_126160 PE=3 SV=1	51.08860924	1.951606965	26.17771414	4.39E-14	1.14E-11
contig_3628	1101	-	-	28.39209455	1.087695615	26.10297785	1.73E-07	2.48E-05
contig_76963	400	-	-	0.819174426	0.031514549	25.99353162	1	1
contig_61313	776	-	-	0.422254859	0.016244613	25.99353146	1	1
contig_50015	519	-	-	1.262696611	0.04857734	25.99353137	0.61913647	1
contig_23029	405	tr|I0Z7B3|I0Z7B3_9CHLO	Uncharacterized protein OS=Coccomyxa subellipsoidea C-169 GN=COCSUDRAFT_27077 PE=3 SV=1	0.809061162	0.031125481	25.99353122	1	1
contig_61796	669	-	-	0.489790389	0.01884278	25.99353116	1	1
contig_56129	454	-	-	0.721739583	0.027766123	25.99353115	1	1
contig_1786	1414	-	-	6.680517243	0.258535199	25.83987507	0.036246366	1
contig_29387	651	-	-	1.998950981	0.077455113	25.80786347	0.61913647	1
contig_25321	650	-	-	1.497918951	0.058180706	25.74597412	0.61913647	1
contig_30600	948	-	-	1.027054133	0.039891835	25.74597366	0.61913647	1
contig_5821	698	tr|V4B678|V4B678_LOTGI	Uncharacterized protein OS=Lottia gigantea GN=LOTGIDRAFT_230483 PE=4 SV=1	27.40193782	1.065534904	25.71660273	3.30E-07	4.50E-05
contig_18571	1406	-	-	5.986082577	0.233109042	25.67932383	0.066172616	1
contig_12402	2380	tr|K1RG37|K1RG37_CRAGI	GTPase IMAP family member 7 OS=Crassostrea gigas GN=CGI_10016838 PE=4 SV=1	17.79565476	0.699146303	25.45340608	3.16E-05	0.003127345
contig_21822	472	-	-	4.066120033	0.160243471	25.37463778	0.11927668	1
contig_44694	1132	-	-	0.562381231	0.022271766	25.25085936	1	1
contig_14078	446	-	-	2.141083702	0.084792509	25.25085915	0.367244931	1
contig_54351	358	-	-	0.889127869	0.035211787	25.25085901	1	1
contig_48519	320	tr|W4XI40|W4XI40_STRPU	Uncharacterized protein OS=Strongylocentrotus purpuratus GN=Sp-Zc3p26_1 PE=4 SV=1	0.994711803	0.039393187	25.25085881	1	1
contig_63047	540	-	-	0.589458846	0.023344111	25.2508586	1	1
contig_22690	861	-	-	2.935816759	0.117127245	25.06519093	0.367244931	1
contig_45500	1188	-	-	0.795927052	0.031832878	25.00330168	1	1
contig_34793	1267	-	-	1.241369296	0.049746723	24.95379034	0.61913647	1
contig_17717	1728	-	-	1.636181724	0.065655311	24.92078248	0.61913647	1
contig_32390	396	-	-	3.144305878	0.127331512	24.69385487	0.211538041	1
contig_64931	516	-	-	1.197464277	0.048859766	24.5081869	0.61913647	1
contig_57777	483	-	-	1.279278607	0.052198011	24.50818685	0.61913647	1
contig_37277	359	-	-	2.58171964	0.105341112	24.5081867	0.367244931	1
contig_65246	360	-	-	0.858182732	0.035016166	24.50818665	1	1
contig_52779	860	tr|V3ZUC8|V3ZUC8_LOTGI	Uncharacterized protein (Fragment) OS=Lottia gigantea GN=LOTGIDRAFT_67581 PE=4 SV=1	0.718478566	0.02931586	24.50818656	1	1
contig_70596	975	-	-	0.633734941	0.025858092	24.50818649	1	1
contig_21019	828	-	-	3.312879322	0.13701978	24.17811007	0.211538041	1
contig_7454	502	-	-	3.021201071	0.125555973	24.06258339	0.211538041	1
contig_20541	836	-	-	3.61713383	0.150787317	23.98831614	0.211538041	1
contig_37456	1012	-	-	1.193376634	0.049825374	23.95118266	0.61913647	1
contig_41932	428	-	-	2.099886379	0.088358549	23.76551452	0.367244931	1
contig_69771	737	-	-	0.406490896	0.017104233	23.76551442	1	1
contig_43299	552	-	-	0.542724258	0.02283663	23.76551435	1	1
contig_34570	301	-	-	0.995294984	0.0418798	23.76551426	1	1
contig_35102	508	tr|K1P8A1|K1P8A1_CRAGI	Poly [ADP-ribose] polymerase 14 OS=Crassostrea gigas GN=CGI_10007265 PE=4 SV=1	1.179463741	0.049629212	23.76551417	0.61913647	1
contig_37285	332	-	-	0.902360814	0.037969337	23.7655141	1	1
contig_14403	2649	-	-	8.697571106	0.366420581	23.7365791	0.010563938	0.493429791
contig_55698	413	-	-	2.833533124	0.122090264	23.20851009	0.367244931	1
contig_43415	1405	-	-	1.452608235	0.062804796	23.12893804	0.61913647	1
contig_63281	353	-	-	0.822158064	0.035710537	23.02284236	1	1
contig_44282	311	-	-	0.933189057	0.040533182	23.0228423	1	1
contig_54229	423	-	-	0.686103538	0.029800992	23.02284226	1	1
contig_34219	453	-	-	1.281332436	0.055654833	23.02284217	0.61913647	1
contig_2942	406	-	-	3.574160058	0.155244085	23.02284211	0.211538041	1
contig_62488	517	-	-	0.56135744	0.02438263	23.02284208	1	1
contig_21178	434	-	-	3.343569086	0.145228338	23.02284204	0.211538041	1
contig_39681	586	-	-	0.495259039	0.021511638	23.02284182	1	1
contig_5132	963	-	-	3.295655012	0.14399171	22.88781078	0.211538041	1
contig_27761	4188	-	-	1.994006244	0.087289583	22.84357624	0.61913647	1
contig_45469	391	-	-	2.202821986	0.096719844	22.77528473	0.367244931	1
contig_25900	464	-	-	1.23077931	0.05433543	22.65150584	0.61913647	1
contig_49277	524	-	-	1.089850382	0.048113816	22.6515058	0.61913647	1
contig_55614	349	-	-	1.636336963	0.072239655	22.65150578	0.61913647	1
contig_18729	890	sp|H2A0N9|KCP4_PINMG	BPTI/Kunitz domain-containing protein 4 OS=Pinctada margaritifera PE=1 SV=1	23.98353376	1.062288178	22.5772387	4.26E-06	0.000485963
contig_813	2100	-	-	14.48879937	0.648299299	22.34893573	0.000226474	0.018455669
contig_59134	437	-	-	0.642699779	0.028846269	22.28017006	1	1
contig_61239	496	-	-	0.566249603	0.025414959	22.28016984	1	1
contig_51007	905	tr|K1QLK7|K1QLK7_CRAGI	Deleted in malignant brain tumors 1 protein OS=Crassostrea gigas GN=CGI_10020474 PE=4 SV=1	0.931026972	0.041787248	22.28016959	1	1
contig_81605	465	-	-	0.603999577	0.02710929	22.28016953	1	1
contig_63935	556	-	-	0.505143531	0.022672338	22.28016939	1	1
contig_6468	351	-	-	6.348018345	0.28731213	22.0945017	0.036246366	1
contig_41399	517	-	-	3.748419037	0.17067841	21.96188163	0.211538041	1
contig_56323	1080	-	-	1.022884469	0.046688221	21.90883369	0.61913647	1
contig_39828	582	-	-	0.949068064	0.043318968	21.90883365	1	1
contig_41123	448	-	-	0.606021897	0.02813799	21.53749777	1	1
contig_55405	521	tr|V4BF26|V4BF26_LOTGI	Uncharacterized protein OS=Lottia gigantea GN=LOTGIDRAFT_166607 PE=4 SV=1	0.52110904	0.024195431	21.53749772	1	1
contig_54748	321	-	-	0.845787569	0.039270466	21.53749765	1	1
contig_37521	770	-	-	1.057783675	0.049113583	21.53749758	0.61913647	1
contig_76151	426	-	-	0.637318802	0.029591126	21.53749749	1	1
contig_56271	498	-	-	0.545176325	0.025312891	21.53749744	1	1
contig_78932	443	-	-	0.612861873	0.028455575	21.53749741	1	1
contig_65418	485	-	-	0.559789299	0.025991381	21.53749733	1	1
contig_81322	561	tr|D5J9S1|D5J9S1_9SAUR	C-type lectin OS=Bungarus flaviceps PE=2 SV=1	0.483953315	0.022470267	21.53749731	1	1
contig_55054	350	-	-	0.775708028	0.036016628	21.53749729	1	1
contig_76169	700	-	-	0.775708028	0.036016628	21.53749729	1	1
contig_19520	416	-	-	1.305277932	0.060604903	21.53749725	0.61913647	1
contig_8627	3397	tr|H3J6U9|H3J6U9_STRPU	Uncharacterized protein OS=Strongylocentrotus purpuratus GN=Sp-Endrvt_5 PE=4 SV=1	6.04657451	0.282025993	21.4397774	0.036246366	1
contig_25653	635	-	-	5.101180678	0.238220215	21.41371872	0.066172616	1
contig_343	436	tr|V4CRH3|V4CRH3_LOTGI	Uncharacterized protein OS=Lottia gigantea GN=LOTGIDRAFT_208046 PE=4 SV=1	146.5924982	6.852246036	21.39335007	2.01E-36	1.33E-33
contig_38635	1478	-	-	0.912129266	0.042644857	21.38896294	1	1
contig_65784	609	-	-	1.767864115	0.082796845	21.35182947	0.61913647	1
contig_26777	743	-	-	1.08362239	0.05089833	21.28993996	0.61913647	1
contig_20510	361	-	-	3.708490477	0.174595841	21.2404285	0.211538041	1
contig_58316	787	-	-	0.678060516	0.03203512	21.16616126	1	1
contig_43454	364	tr|K1QYT9|K1QYT9_CRAGI	Uncharacterized protein OS=Crassostrea gigas GN=CGI_10012876 PE=4 SV=1	1.466026445	0.069262746	21.16616117	0.61913647	1
contig_22508	634	-	-	1.683386833	0.079531986	21.16616116	0.61913647	1
contig_836	601	-	-	113.1850987	5.411483337	20.91572526	5.47E-28	2.76E-25
contig_31775	535	-	-	8.837021846	0.424121037	20.83608469	0.010563938	0.493429791
contig_44131	468	-	-	0.560119266	0.026935512	20.79482528	1	1
contig_67719	429	-	-	0.611039199	0.029384195	20.79482521	1	1
contig_46235	346	-	-	0.757617966	0.036433005	20.79482508	1	1
contig_31245	812	-	-	0.96848208	0.046573226	20.79482491	1	1
contig_72022	643	-	-	0.815352461	0.039209393	20.79482488	1	1
contig_17649	538	-	-	0.487241294	0.023430892	20.7948248	1	1
contig_4979	735	-	-	8.903446824	0.428769378	20.76511822	0.010563938	0.493429791
contig_547	619	tr|I6LKU5|I6LKU5_9BIVA	Omega class glutathione-s-transferase OS=Azumapecten farreri PE=2 SV=1	29.17493594	1.405172149	20.76253501	9.08E-08	1.34E-05
contig_41154	1667	-	-	2.347518451	0.113429692	20.69580204	0.367244931	1
contig_27677	944	-	-	5.216534481	0.253718829	20.56029701	0.066172616	1
contig_24980	1228	-	-	1.47138822	0.071857279	20.47653683	0.61913647	1
contig_31038	930	tr|V4A0D7|V4A0D7_LOTGI	Uncharacterized protein OS=Lottia gigantea GN=LOTGIDRAFT_192242 PE=3 SV=1	1.107332558	0.054218579	20.42348911	0.61913647	1
contig_66169	607	-	-	0.848286061	0.041534826	20.42348898	1	1
contig_32209	305	-	-	1.688228325	0.082661113	20.42348891	0.61913647	1
contig_78771	631	-	-	0.816021615	0.039955055	20.42348872	1	1
contig_2267	2426	tr|V4VPH0|V4VPH0_9ROSI	Uncharacterized protein (Fragment) OS=Citrus clementina GN=CICLE_v10023339mg PE=4 SV=1	21.19762159	1.039226687	20.39749542	1.51E-05	0.001591733
contig_15027	311	-	-	14.84071629	0.729597282	20.34096981	0.000226474	0.018455669
contig_6544	1211	tr|K1PTP5|K1PTP5_CRAGI	Complement C1q tumor necrosis factor-related protein 3 OS=Crassostrea gigas GN=CGI_10017131 PE=4 SV=1	53.07964242	2.612766926	20.31549079	1.21E-13	3.04E-11
contig_7416	1028	-	-	32.16591521	1.59412117	20.1778358	1.29E-08	2.09E-06
contig_40672	704	-	-	2.167620641	0.107435963	20.1759316	0.367244931	1
contig_7641	2381	tr|V4A123|V4A123_LOTGI	Uncharacterized protein OS=Lottia gigantea GN=LOTGIDRAFT_235169 PE=4 SV=1	2.021026724	0.100592429	20.0912409	0.367244931	1
contig_18576	889	-	-	5.697231104	0.283595494	20.08928641	0.066172616	1
contig_76966	574	tr|C0PQA1|C0PQA1_PICSI	Putative uncharacterized protein OS=Picea sitchensis PE=2 SV=1	0.440372514	0.021961358	20.05215315	1	1
contig_63102	423	-	-	0.597574049	0.029800992	20.05215293	1	1
contig_59406	370	-	-	1.366344989	0.068139566	20.0521528	0.61913647	1
contig_69585	477	-	-	0.529924157	0.026427295	20.05215278	1	1
First_Contig409	608	-	-	2.078732096	0.103666281	20.0521527	0.367244931	1
contig_58567	602	-	-	0.419890071	0.0209399	20.05215264	1	1
contig_48414	1244	-	-	0.609583174	0.030399887	20.05215263	1	1
contig_44025	567	-	-	0.891618423	0.044464973	20.05215258	1	1
contig_57160	526	-	-	0.480558599	0.023965437	20.05215256	1	1
contig_39956	996	-	-	1.76712326	0.088595119	19.94605662	0.61913647	1
contig_11233	365	-	-	6.130182007	0.310828431	19.72207622	0.036246366	1
contig_42416	422	tr|A1RZQ2|A1RZQ2_THEPD	Ankyrin OS=Thermofilum pendens (strain Hrk 5) GN=Tpen_1284 PE=4 SV=1	1.175795385	0.059743221	19.68081676	0.61913647	1
contig_45152	411	-	-	1.207264361	0.061342188	19.68081675	0.61913647	1
contig_43699	696	-	-	0.71291042	0.03622362	19.68081655	1	1
contig_12323	325	tr|K1QKF1|K1QKF1_CRAGI	Deleted in malignant brain tumors 1 protein OS=Crassostrea gigas GN=CGI_10027681 PE=4 SV=1	6.855859812	0.349084238	19.63955706	0.036246366	1
contig_9096	1165	-	-	0.634847624	0.032461338	19.5570381	1	1
contig_25500	823	-	-	7.189282934	0.367605921	19.55703791	0.019650993	0.799948536
contig_54911	499	tr|U4UNM3|U4UNM3_DENPD	Uncharacterized protein OS=Dendroctonus ponderosae GN=D910_09072 PE=4 SV=1	10.37511498	0.530505439	19.55703791	0.002991737	0.170501811
contig_34653	332	-	-	4.455406517	0.227816019	19.5570379	0.11927668	1
contig_10586	1737	tr|V4ATT0|V4ATT0_LOTGI	Uncharacterized protein OS=Lottia gigantea GN=LOTGIDRAFT_158000 PE=3 SV=1	14.28283398	0.732980881	19.48595707	0.000226474	0.018455669
First_Contig707	406	-	-	3.020741726	0.155244085	19.45801494	0.211538041	1
contig_82989	378	-	-	0.643946639	0.033348729	19.3094807	1	1
contig_35448	426	-	-	1.142778542	0.059182252	19.30948052	0.61913647	1
contig_52622	396	-	-	1.229352674	0.063665756	19.3094805	0.61913647	1
contig_75111	406	-	-	0.599536526	0.031048817	19.30948049	1	1
contig_50567	375	-	-	2.596392848	0.134462077	19.30948046	0.367244931	1
contig_35234	356	-	-	1.367482188	0.070819212	19.30948043	0.61913647	1
contig_63391	495	-	-	0.983482139	0.050932605	19.30948042	1	1
contig_60909	760	tr|I0YX62|I0YX62_9CHLO	Ribosomal protein L10e OS=Coccomyxa subellipsoidea C-169 GN=COCSUDRAFT_36612 PE=4 SV=1	0.320278723	0.016586605	19.30948033	1	1
contig_62836	446	-	-	0.545766434	0.02826417	19.30948031	1	1
contig_67899	478	-	-	0.509229769	0.026372008	19.3094803	1	1
contig_67826	450	-	-	0.540915177	0.028012933	19.30948027	1	1
contig_64515	533	tr|V3ZWW2|V3ZWW2_LOTGI	Uncharacterized protein OS=Lottia gigantea GN=LOTGIDRAFT_154924 PE=4 SV=1	0.456682607	0.023650694	19.30948018	1	1
contig_1325	4571	tr|H9GHK5|H9GHK5_ANOCA	Uncharacterized protein OS=Anolis carolinensis GN=LOC100553663 PE=4 SV=1	368.1018668	19.30722901	19.06549441	6.82E-87	1.50E-83
contig_4988	470	tr|V4A4X2|V4A4X2_LOTGI	Uncharacterized protein OS=Lottia gigantea GN=LOTGIDRAFT_165755 PE=3 SV=1	181.5230771	9.521417016	19.06471241	2.61E-43	2.22E-40
contig_14043	451	-	-	6.393556496	0.335409837	19.06192303	0.036246366	1
contig_25596	672	-	-	1.421016862	0.075034641	18.93814434	0.61913647	1
contig_38369	768	-	-	0.621694877	0.032827656	18.93814401	1	1
contig_42721	400	-	-	2.972432918	0.157572746	18.86387712	0.367244931	1
contig_2600	779	-	-	12.51069984	0.663464195	18.8566315	0.00082972	0.056538221
contig_48193	1007	-	-	0.706565543	0.037554577	18.81436564	1	1
contig_15527	353	-	-	2.015613319	0.107131612	18.81436563	0.367244931	1
contig_37871	516	-	-	2.286068166	0.122149416	18.71534258	0.367244931	1
contig_36560	833	-	-	1.69707204	0.090798221	18.6905869	0.61913647	1
contig_37585	322	-	-	6.570840117	0.352336576	18.64932728	0.036246366	1
contig_20774	532	-	-	3.977087439	0.213256349	18.64932724	0.211538041	1
contig_15534	757	-	-	4.340897884	0.233132729	18.61985618	0.11927668	1
contig_78868	591	-	-	0.396023411	0.021329644	18.56680829	1	1
contig_36521	321	-	-	2.187381645	0.117811399	18.56680817	0.367244931	1
contig_10112	6365	tr|B3EU24|B3EU24_AMOA5	Uncharacterized protein OS=Amoebophilus asiaticus (strain 5a2) GN=Aasi_1435 PE=4 SV=1	1.066370031	0.057434214	18.56680812	0.61913647	1
contig_25140	385	-	-	1.215843304	0.065484778	18.56680806	0.61913647	1
contig_53753	559	-	-	1.674775213	0.090202646	18.56680804	0.61913647	1
contig_77633	410	-	-	0.570853259	0.030745902	18.56680799	1	1
contig_81858	371	tr|J0XKU2|J0XKU2_LOALO	TK/ROR protein kinase OS=Loa loa GN=LOAG_17215 PE=4 SV=1	0.630862092	0.033977951	18.56680799	1	1
contig_63822	669	-	-	0.349850278	0.01884278	18.56680798	1	1
contig_53671	558	-	-	0.419444151	0.022591075	18.56680795	1	1
contig_82746	530	-	-	0.441603464	0.023784566	18.56680774	1	1
contig_3876	656	tr|K1S2C0|K1S2C0_CRAGI	Uncharacterized protein OS=Crassostrea gigas GN=CGI_10016952 PE=4 SV=1	5.637175929	0.307459017	18.33472306	0.066172616	1
contig_2837	2018	tr|R7UYG8|R7UYG8_CAPTE	Uncharacterized protein OS=Capitella teleta GN=CAPTEDRAFT_214428 PE=4 SV=1	17.76830272	0.974483585	18.23355775	3.16E-05	0.003127345
contig_77802	468	-	-	0.980208715	0.053871024	18.19547212	1	1
contig_36869	746	-	-	2.459719456	0.135183053	18.195472	0.367244931	1
contig_3534	521	-	-	3.504009061	0.193563451	18.10263788	0.211538041	1
contig_1631	2664	tr|K1Q6C9|K1Q6C9_CRAGI	Putative tyrosinase-like protein tyr-3 OS=Crassostrea gigas GN=CGI_10026225 PE=4 SV=1	85.21030592	4.708254735	18.09806621	9.59E-21	3.60E-18
contig_38374	571	-	-	6.787855139	0.375304615	18.08625545	0.036246366	1
contig_29879	343	-	-	1.992494231	0.110254983	18.07169324	0.61913647	1
contig_44125	326	-	-	2.096397304	0.116004476	18.07169323	0.367244931	1
contig_34713	439	-	-	0.511817409	0.028714851	17.82413598	1	1
contig_57538	440	-	-	0.510654188	0.02864959	17.82413598	1	1
contig_72486	547	-	-	0.41076388	0.023045374	17.82413598	1	1
contig_11782	580	-	-	1.549571328	0.086936688	17.82413574	0.61913647	1
contig_24918	364	-	-	0.617274293	0.034631373	17.82413573	1	1
contig_34767	314	-	-	0.715566378	0.040145923	17.82413567	1	1
contig_77290	538	-	-	0.417635395	0.023430892	17.82413555	1	1
contig_83491	473	-	-	0.475027151	0.026650782	17.82413555	1	1
contig_67562	527	-	-	0.426352643	0.023919962	17.82413546	1	1
contig_4989	565	tr|V4ATT0|V4ATT0_LOTGI	Uncharacterized protein OS=Lottia gigantea GN=LOTGIDRAFT_158000 PE=3 SV=1	109.5436082	6.157887151	17.78915487	6.64E-26	3.00E-23
contig_18010	1813	-	-	2.081016744	0.118201288	17.60570277	0.367244931	1
contig_58404	639	-	-	1.040221493	0.059182252	17.57657841	0.61913647	1
contig_44049	962	-	-	1.148352626	0.065518814	17.52706674	0.61913647	1
contig_50447	378	-	-	1.164057386	0.066697459	17.4527996	0.61913647	1
First_Contig146	917	-	-	114.0386769	6.570972543	17.35491606	2.59E-27	1.28E-24
contig_49210	338	-	-	1.938874381	0.111885974	17.32902089	0.61913647	1
contig_25642	471	-	-	2.782758135	0.160583691	17.32902088	0.367244931	1
contig_14146	879	-	-	12.54656231	0.731395683	17.15427449	0.00082972	0.056538221
contig_837	2731	-	-	159.1847409	9.314736059	17.08956001	3.86E-37	2.64E-34
contig_36253	374	-	-	0.575737565	0.0337054	17.08146365	1	1
contig_29284	411	-	-	0.523907176	0.030671094	17.08146361	1	1
contig_77872	341	-	-	0.631454103	0.036967213	17.08146359	1	1
contig_9470	363	-	-	1.186368315	0.069453552	17.08146352	0.61913647	1
contig_22691	880	-	-	1.95750772	0.114598361	17.08146349	0.61913647	1
contig_39890	493	-	-	0.436766428	0.025569614	17.08146349	1	1
contig_75565	464	-	-	0.46406433	0.027167715	17.08146342	1	1
contig_52075	523	-	-	0.411712905	0.024102906	17.08146333	1	1
contig_20533	332	-	-	0.648571835	0.037969337	17.08146326	1	1
contig_80815	647	-	-	0.332806568	0.019483493	17.08146316	1	1
contig_5807	3062	tr|Q28CC3|Q28CC3_XENTR	Novel kruppel-like factor family protein (Fragment) OS=Xenopus tropicalis GN=TGas065a01.1-001 PE=2 SV=1	14.1683467	0.83160535	17.03734434	0.000226474	0.018455669
contig_38876	772	-	-	4.972043149	0.293918076	16.9164252	0.11927668	1
contig_33367	674	-	-	1.264008017	0.074811986	16.89579551	0.61913647	1
contig_23793	794	tr|C3ZHC1|C3ZHC1_BRAFL	Putative uncharacterized protein (Fragment) OS=Branchiostoma floridae GN=BRAFLDRAFT_236936 PE=4 SV=1	2.393557517	0.142887125	16.75138692	0.367244931	1
contig_42937	575	-	-	0.732677748	0.043846329	16.7101275	1	1
contig_39848	534	-	-	0.788932032	0.047212808	16.7101273	1	1
contig_58149	471	-	-	0.894457972	0.053527897	16.71012728	1	1
contig_10118	814	-	-	2.32324653	0.139376385	16.66886776	0.367244931	1
contig_6869	3992	-	-	1.8949125	0.113679737	16.66886773	0.61913647	1
contig_19589	965	tr|W4XEU0|W4XEU0_STRPU	Uncharacterized protein OS=Strongylocentrotus purpuratus PE=4 SV=1	1.523142974	0.091441179	16.65707934	0.61913647	1
contig_24921	871	-	-	1.203838422	0.072364063	16.63586001	0.61913647	1
contig_8622	3778	-	-	9.418988107	0.567228521	16.60527946	0.005638774	0.295105944
contig_50252	353	-	-	1.776922268	0.107131612	16.58634865	0.61913647	1
contig_44669	543	-	-	1.53447038	0.09286055	16.52445931	0.61913647	1
contig_2695	968	-	-	14.79736567	0.898555331	16.46795157	0.000226474	0.018455669
contig_40891	1160	-	-	1.25095602	0.076069602	16.44488714	0.61913647	1
contig_12687	978	tr|K1RKI0|K1RKI0_CRAGI	Uncharacterized protein OS=Crassostrea gigas GN=CGI_10022523 PE=4 SV=1	4.01091539	0.244898338	16.37787918	0.11927668	1
contig_62202	666	-	-	0.618510077	0.037855314	16.33879135	1	1
contig_66150	305	-	-	0.67529133	0.041330556	16.33879133	1	1
contig_74097	547	-	-	0.376533557	0.023045374	16.33879133	1	1
contig_72693	351	-	-	0.586791612	0.035914016	16.3387913	1	1
contig_71510	389	-	-	0.529470066	0.032405706	16.33879126	1	1
contig_65196	442	-	-	0.465981574	0.028519954	16.33879122	1	1
contig_66429	517	tr|E1ZE71|E1ZE71_CHLVA	Putative uncharacterized protein OS=Chlorella variabilis GN=CHLNCDRAFT_35273 PE=4 SV=1	0.3983827	0.02438263	16.33879118	1	1
contig_62673	534	-	-	0.385700104	0.023606404	16.33879112	1	1
contig_61070	413	-	-	0.49870183	0.030522566	16.33879111	1	1
contig_66629	385	-	-	0.534971054	0.032742389	16.3387911	1	1
contig_56797	532	-	-	0.387150105	0.02369515	16.33879106	1	1
contig_42289	685	-	-	0.902031485	0.05520797	16.33879103	1	1
contig_70560	523	tr|W4YJN6|W4YJN6_STRPU	Uncharacterized protein OS=Strongylocentrotus purpuratus GN=Sp-GagpL_2 PE=4 SV=1	0.393812344	0.024102906	16.33879102	1	1
contig_51378	1422	tr|K1S074|K1S074_CRAGI	Monocarboxylate transporter 5 OS=Crassostrea gigas GN=CGI_10014094 PE=4 SV=1	0.724204837	0.044324261	16.33879101	1	1
contig_85611	422	-	-	0.488066009	0.029871611	16.338791	1	1
contig_74710	387	-	-	0.532206346	0.032573178	16.33879095	1	1
contig_1714	632	tr|F7A581|F7A581_CIOIN	Uncharacterized protein OS=Ciona intestinalis PE=4 SV=2	206.4971338	12.74544113	16.20164667	9.65E-48	9.73E-45
contig_8767	1111	tr|C3Y0B0|C3Y0B0_BRAFL	Putative uncharacterized protein OS=Branchiostoma floridae GN=BRAFLDRAFT_264236 PE=4 SV=1	35.10536874	2.167157124	16.19881104	1.31E-08	2.11E-06
contig_12129	692	-	-	9.429637902	0.582928079	16.1763316	0.005638774	0.295105944
contig_66096	714	-	-	0.563817532	0.035310419	15.96745516	1	1
contig_55900	421	-	-	0.956213107	0.059885129	15.96745508	1	1
contig_23039	433	-	-	1.859425949	0.11645099	15.96745506	0.61913647	1
contig_27305	762	-	-	0.528301467	0.033086141	15.96745498	1	1
contig_59847	997	tr|A4QPJ3|A4QPJ3_ACEAT	Chloroplast light-harvesting complex II protein Lhcbm13 OS=Acetabularia acetabulum PE=2 SV=1	0.403777049	0.025287502	15.96745495	1	1
contig_14090	331	-	-	4.242595215	0.266588332	15.91440699	0.11927668	1
contig_12568	1349	-	-	10.96512204	0.691497894	15.85705775	0.002991737	0.170501811
contig_48070	639	-	-	1.87532889	0.118364504	15.84367633	0.61913647	1
contig_20264	378	-	-	1.585099419	0.100046188	15.84367631	0.61913647	1
contig_32167	715	-	-	5.014885997	0.317349307	15.80241673	0.066172616	1
contig_6535	444	-	-	16.13046167	1.02209349	15.78178692	0.000335276	0.025565425
contig_6922	661	-	-	10.21179617	0.648408276	15.74902195	0.002991737	0.170501811
contig_41244	1225	-	-	4.203343994	0.267552092	15.71037611	0.11927668	1
contig_36231	1081	tr|A7RUE5|A7RUE5_NEMVE	Predicted protein OS=Nematostella vectensis GN=v1g240773 PE=4 SV=1	9.890283543	0.629707923	15.70614436	0.005638774	0.295105944
contig_11972	3664	tr|I3KY86|I3KY86_ORENI	Uncharacterized protein OS=Oreochromis niloticus PE=4 SV=1	3.832693821	0.244272161	15.69026043	0.211538041	1
contig_75063	625	-	-	74.49150941	4.759957523	15.64961642	1.12E-17	3.63E-15
contig_65085	401	-	-	0.490278958	0.031435959	15.59611902	1	1
contig_83646	321	-	-	0.612466861	0.039270466	15.596119	1	1
contig_62690	593	tr|K1QX28|K1QX28_CRAGI	Solute carrier family 13 member 2 OS=Crassostrea gigas GN=CGI_10022014 PE=4 SV=1	0.663075421	0.042515412	15.59611891	1	1
contig_14858	693	-	-	0.851090313	0.054570648	15.59611887	1	1
contig_37897	406	-	-	0.48424104	0.031048817	15.59611885	1	1
contig_38060	740	tr|V4AU20|V4AU20_LOTGI	Uncharacterized protein OS=Lottia gigantea GN=LOTGIDRAFT_114444 PE=4 SV=1	0.531356385	0.034069783	15.59611885	1	1
contig_75572	407	-	-	0.483051259	0.03097253	15.59611885	1	1
contig_77508	379	tr|D7EM10|D7EM10_TRICA	Putative uncharacterized protein OS=Tribolium castaneum GN=TcasGA2_TC012929 PE=4 SV=1	0.518738423	0.033260738	15.59611885	1	1
contig_19402	421	-	-	1.400963389	0.089827694	15.59611882	0.61913647	1
contig_51978	568	-	-	1.038390118	0.066580034	15.59611877	0.61913647	1
contig_74331	524	tr|E1ZIL8|E1ZIL8_CHLVA	Putative uncharacterized protein OS=Chlorella variabilis GN=CHLNCDRAFT_58262 PE=4 SV=1	0.375194394	0.024056908	15.59611875	1	1
contig_79255	760	-	-	0.517373322	0.03317321	15.59611874	1	1
contig_63007	478	-	-	0.822601934	0.052744016	15.5961187	1	1
contig_38273	310	-	-	0.634199556	0.040663935	15.59611867	1	1
contig_83584	453	-	-	0.433999696	0.027827417	15.5961186	1	1
contig_67197	463	-	-	0.424626052	0.027226393	15.59611852	1	1
contig_20917	364	-	-	3.755085281	0.24241961	15.49002278	0.211538041	1
contig_58740	795	-	-	1.719309487	0.110994639	15.49002278	0.61913647	1
contig_4094	4049	-	-	2.009279402	0.130759306	15.36624401	0.367244931	1
contig_58738	975	-	-	1.978021178	0.129290459	15.29904985	0.61913647	1
contig_23753	1408	-	-	5.053348732	0.331260887	15.25489102	0.066172616	1
contig_2493	1659	tr|V3ZY17|V3ZY17_LOTGI	Uncharacterized protein OS=Lottia gigantea GN=LOTGIDRAFT_167821 PE=3 SV=1	31.87253704	2.089572285	15.25313925	1.61E-07	2.30E-05
contig_56117	709	-	-	0.54138467	0.035559435	15.22478268	1	1
contig_21866	1040	-	-	1.845392938	0.121209805	15.22478267	0.61913647	1
contig_42600	737	-	-	0.52081646	0.034208466	15.22478266	1	1
contig_30535	479	-	-	0.801339731	0.052633903	15.22478261	1	1
contig_36040	349	-	-	1.09983304	0.072239655	15.22478257	0.61913647	1
contig_66760	557	-	-	0.689123395	0.045263267	15.22478249	1	1
contig_9292	4567	-	-	7.892199419	0.521677234	15.12851032	0.019650993	0.799948536
contig_37083	2175	-	-	1.747572109	0.115915584	15.07624815	0.61913647	1
contig_1657	1988	tr|L7MHS2|L7MHS2_9ACAR	Putative zinc finger protein (Fragment) OS=Rhipicephalus pulchellus PE=2 SV=1	8.302411688	0.551663136	15.04978518	0.010563938	0.493429791
contig_49311	1022	-	-	26.85847825	1.788496926	15.01734661	6.28E-07	8.20E-05
contig_8073	2302	tr|K1RQ64|K1RQ64_CRAGI	Aminoglycoside phosphotransferase domain-containing protein 1 OS=Crassostrea gigas GN=CGI_10027033 PE=4 SV=1	5.07955248	0.339513824	14.96125377	0.066172616	1
contig_67678	437	-	-	0.428466519	0.028846269	14.8534467	1	1
contig_73003	802	-	-	0.466932341	0.031435959	14.85344669	1	1
contig_74102	373	-	-	0.501983563	0.033795763	14.85344666	1	1
contig_54543	425	-	-	0.440564397	0.029660752	14.85344664	1	1
contig_88122	400	-	-	0.468099672	0.031514549	14.85344664	1	1
contig_78726	440	-	-	0.425545156	0.02864959	14.85344663	1	1
contig_41239	564	-	-	0.331985583	0.022350744	14.85344662	1	1
contig_55366	617	tr|V3ZH70|V3ZH70_LOTGI	Uncharacterized protein OS=Lottia gigantea GN=LOTGIDRAFT_133247 PE=4 SV=1	0.303468183	0.020430826	14.8534466	1	1
contig_18842	488	-	-	1.151064767	0.077494793	14.85344657	0.61913647	1
contig_49969	786	-	-	0.476437325	0.032075877	14.85344656	1	1
contig_64537	393	-	-	0.476437325	0.032075877	14.85344656	1	1
contig_66699	369	-	-	0.507425119	0.034162113	14.85344654	1	1
contig_49294	302	-	-	0.619999566	0.041741125	14.85344648	1	1
contig_84829	684	-	-	0.273742498	0.018429561	14.85344648	1	1
contig_60607	313	-	-	1.196420887	0.080548369	14.85344647	0.61913647	1
contig_76576	360	-	-	0.520110747	0.035016166	14.85344646	1	1
contig_44540	395	-	-	0.474024984	0.031913468	14.85344633	1	1
contig_87662	459	tr|K1RLH5|K1RLH5_CRAGI	Polycystin-1 OS=Crassostrea gigas GN=CGI_10008285 PE=4 SV=1	0.407929997	0.02746366	14.85344623	1	1
contig_41436	1741	tr|C3YBY8|C3YBY8_BRAFL	Putative uncharacterized protein OS=Branchiostoma floridae GN=BRAFLDRAFT_92020 PE=4 SV=1	3.005947348	0.202735756	14.82692253	0.211538041	1
contig_7637	1016	-	-	84.56202146	5.719766621	14.78417339	1.52E-19	5.35E-17
contig_22124	721	-	-	7.219512279	0.489546397	14.74735045	0.019650993	0.799948536
contig_29932	385	-	-	1.92103242	0.130969555	14.66777848	0.61913647	1
contig_10528	315	-	-	2.347928514	0.160073901	14.66777844	0.367244931	1
contig_6051	647	-	-	3.414884779	0.233801911	14.60588908	0.211538041	1
contig_54232	632	-	-	0.873983565	0.059837752	14.60588902	1	1
contig_20875	564	-	-	0.97935747	0.067052233	14.60588896	1	1
contig_15324	2357	-	-	11.30032725	0.775495909	14.57174321	0.001579093	0.099705507
contig_43737	1552	tr|V3ZRM7|V3ZRM7_LOTGI	Uncharacterized protein OS=Lottia gigantea GN=LOTGIDRAFT_220251 PE=3 SV=1	1.538214129	0.105589985	14.56780327	0.61913647	1
contig_22004	1369	tr|E7FDN6|E7FDN6_DANRE	Uncharacterized protein OS=Danio rerio PE=4 SV=1	0.670179224	0.046040247	14.55637768	1	1
contig_62092	1384	-	-	0.662915721	0.045541256	14.55637765	1	1
contig_4848	757	-	-	4.588242492	0.316394418	14.50165436	0.11927668	1
contig_80335	766	-	-	0.476655019	0.032913367	14.48211054	1	1
contig_63836	533	-	-	0.68502391	0.047301387	14.48211043	1	1
contig_73621	473	tr|K1PDC3|K1PDC3_CRAGI	Poly [ADP-ribose] polymerase 14 OS=Crassostrea gigas GN=CGI_10008319 PE=4 SV=1	0.771919121	0.053301563	14.48211042	1	1
contig_35068	572	-	-	0.638317735	0.044076293	14.48211026	1	1
contig_28787	593	-	-	9.519868541	0.658988889	14.44617459	0.005638774	0.295105944
contig_30207	3410	-	-	1.441362627	0.099811476	14.44085074	0.61913647	1
contig_7344	347	-	-	1.564828875	0.108984032	14.35833164	0.61913647	1
contig_6160	677	-	-	5.614430335	0.391022473	14.35833161	0.066172616	1
contig_62819	385	-	-	1.410378233	0.098227167	14.35833157	0.61913647	1
contig_31839	2106	-	-	3.680783746	0.257383783	14.30076015	0.211538041	1
contig_45763	499	-	-	1.444636262	0.101048655	14.29644226	0.61913647	1
contig_21122	517	-	-	1.738397235	0.12191315	14.25930866	0.61913647	1
contig_43647	486	-	-	4.796576887	0.337192708	14.22503148	0.11927668	1
contig_17991	788	-	-	2.043480802	0.143975098	14.19329336	0.367244931	1
contig_82313	474	-	-	0.375269779	0.026594556	14.11077436	1	1
contig_63189	383	-	-	0.464433095	0.032913367	14.11077435	1	1
contig_47839	439	-	-	0.405188782	0.028714851	14.11077432	1	1
contig_70698	373	-	-	0.476884384	0.033795763	14.1107743	1	1
contig_53794	389	-	-	0.457269603	0.032405706	14.11077429	1	1
contig_46378	617	tr|K1R3G9|K1R3G9_CRAGI	Excitatory amino acid transporter 2 OS=Crassostrea gigas GN=CGI_10022414 PE=4 SV=1	1.153179095	0.081723304	14.11077427	0.61913647	1
contig_51372	411	-	-	0.432792884	0.030671094	14.11077427	1	1
contig_52891	472	-	-	0.753719811	0.05341449	14.11077427	1	1
contig_79156	682	-	-	0.521635998	0.036967213	14.11077427	1	1
contig_60428	304	-	-	0.58512459	0.041466512	14.11077426	1	1
contig_60624	853	-	-	0.625596279	0.044334653	14.11077423	1	1
contig_36446	596	-	-	1.790716866	0.126904225	14.11077422	0.61913647	1
contig_53094	479	-	-	1.114057675	0.078950854	14.11077422	0.61913647	1
contig_72317	396	-	-	0.449186554	0.031832878	14.11077421	1	1
contig_53290	614	-	-	0.28970338	0.020530651	14.11077418	1	1
contig_57610	501	-	-	1.775228297	0.125806584	14.11077418	0.61913647	1
contig_77039	346	-	-	0.514097906	0.036433005	14.11077417	1	1
contig_66955	356	-	-	0.499656953	0.035409606	14.11077415	1	1
contig_77557	364	-	-	0.488675482	0.034631373	14.11077412	1	1
contig_61842	888	-	-	0.600938768	0.042587229	14.1107741	1	1
contig_69537	446	-	-	0.398829317	0.02826417	14.11077406	1	1
contig_60167	336	-	-	0.529398439	0.037517321	14.11077403	1	1
contig_74468	627	-	-	0.283696771	0.020104976	14.11077392	1	1
contig_18079	481	-	-	3.308812651	0.235867729	14.02825501	0.211538041	1
contig_27712	415	-	-	5.95558137	0.425256569	14.00467813	0.066172616	1
contig_43868	1675	-	-	0.838387472	0.0602069	13.92510613	1	1
contig_17060	346	-	-	2.029333838	0.14573202	13.92510608	0.367244931	1
contig_7365	1160	-	-	2.267862204	0.163006289	13.91272826	0.367244931	1
contig_13863	686	-	-	8.174685235	0.588026575	13.90189761	0.010563938	0.493429791
First_Contig16	1485	-	-	164.304561	11.83334187	13.88488246	1.07E-36	7.14E-34
contig_29930	403	-	-	1.300922166	0.093839849	13.86321674	0.61913647	1
contig_15484	2201	-	-	3.334758227	0.240547219	13.86321671	0.211538041	1
contig_72673	760	-	-	0.45578126	0.03317321	13.73943794	1	1
contig_45474	518	-	-	0.668713817	0.048671119	13.7394379	1	1
contig_50229	488	-	-	0.709823273	0.051663196	13.7394379	1	1
contig_25216	1980	-	-	1.919681483	0.140064664	13.70568013	0.61913647	1
contig_25361	799	-	-	5.612509209	0.410201893	13.68230938	0.066172616	1
contig_78178	997	-	-	0.516459016	0.037931253	13.61565926	1	1
contig_33429	411	-	-	1.252821507	0.092013283	13.61565924	0.61913647	1
contig_37683	799	-	-	0.644442602	0.047330988	13.6156592	1	1
contig_35088	590	-	-	1.44396848	0.106828981	13.51663628	0.61913647	1
contig_45694	406	-	-	5.441946926	0.403634621	13.48235915	0.066172616	1
contig_83829	569	-	-	0.29616148	0.02215434	13.36810214	1	1
contig_69492	500	tr|K1Q8S5|K1Q8S5_CRAGI	Enhancer of mRNA-decapping protein 3 OS=Crassostrea gigas GN=CGI_10013402 PE=4 SV=1	0.337031764	0.025211639	13.36810209	1	1
contig_73452	500	-	-	0.337031764	0.025211639	13.36810209	1	1
contig_55271	874	-	-	0.385619867	0.028846269	13.36810202	1	1
contig_44966	362	tr|K1QFW2|K1QFW2_CRAGI	N-acetylated-alpha-linked acidic dipeptidase 2 OS=Crassostrea gigas GN=CGI_10006040 PE=4 SV=1	0.465513486	0.034822706	13.36810201	1	1
contig_32061	468	-	-	0.720153342	0.053871024	13.36810197	1	1
contig_49607	373	-	-	0.451785206	0.033795763	13.36810197	1	1
contig_58445	633	-	-	0.266217823	0.019914407	13.36810195	1	1
contig_51842	866	-	-	0.778364351	0.058225495	13.36810191	1	1
contig_54377	634	-	-	0.797393763	0.059648989	13.3681019	1	1
contig_76061	509	-	-	0.33107246	0.024765854	13.3681019	1	1
contig_46209	481	-	-	1.051034607	0.078622576	13.36810189	0.61913647	1
contig_56795	404	-	-	0.41711852	0.031202524	13.36810189	1	1
contig_64113	484	-	-	0.34817331	0.026045082	13.36810189	1	1
contig_27335	685	-	-	0.492017174	0.036805313	13.36810188	1	1
contig_85032	339	tr|V3Z5Z7|V3Z5Z7_LOTGI	Palmitoyltransferase OS=Lottia gigantea GN=LOTGIDRAFT_129679 PE=3 SV=1	0.497096997	0.037185309	13.36810182	1	1
contig_37985	360	-	-	0.936199344	0.070032332	13.36810181	1	1
contig_78183	360	-	-	0.468099672	0.035016166	13.36810181	1	1
contig_48837	475	-	-	0.354770278	0.026538568	13.36810178	1	1
contig_68107	306	-	-	1.101410993	0.082390979	13.36810178	0.61913647	1
contig_77462	412	-	-	0.409019131	0.03059665	13.36810177	1	1
contig_52656	405	-	-	0.416088597	0.031125481	13.36810175	1	1
contig_67472	416	-	-	0.810172509	0.060604903	13.36810174	1	1
contig_70339	410	-	-	0.411014346	0.030745902	13.36810174	1	1
contig_46906	1467	-	-	0.459484341	0.034371697	13.3681017	1	1
contig_82135	483	-	-	0.348894166	0.026099006	13.36810168	1	1
contig_60919	533	-	-	0.316164882	0.023650694	13.36810167	1	1
contig_13737	4463	tr|E9J9H6|E9J9H6_SOLIN	Putative uncharacterized protein (Fragment) OS=Solenopsis invicta GN=SINV_07241 PE=4 SV=1	8.877426897	0.66658603	13.31775119	0.010563938	0.493429791
contig_20771	618	-	-	2.98432477	0.224375432	13.30058618	0.367244931	1
contig_1086	1045	-	-	1.281114892	0.096503883	13.27526781	0.61913647	1
contig_13078	3908	tr|A7RMC3|A7RMC3_NEMVE	Predicted protein OS=Nematostella vectensis GN=v1g199235 PE=4 SV=1	8.339073482	0.629000728	13.25765315	0.010563938	0.493429791
contig_37850	427	-	-	2.345979621	0.177130956	13.24432315	0.367244931	1
contig_41770	442	-	-	6.417837133	0.48483922	13.23704203	0.036246366	1
contig_3973	442	-	-	1.503849625	0.114079816	13.18243382	0.61913647	1
contig_58708	489	-	-	1.014694586	0.077336317	13.12054447	0.61913647	1
contig_23181	428	-	-	5.79656136	0.441792747	13.12054442	0.066172616	1
contig_73411	443	-	-	1.120057906	0.085366725	13.1205444	0.61913647	1
contig_52536	529	-	-	2.176796207	0.166806688	13.04981373	0.367244931	1
contig_24089	1118	tr|W4YW71|W4YW71_STRPU	Uncharacterized protein OS=Strongylocentrotus purpuratus GN=Sp-Hypp_2483 PE=4 SV=1	1.323072418	0.101477976	13.0380253	0.61913647	1
contig_82397	454	-	-	0.721739583	0.055532245	12.99676581	1	1
contig_56642	1300	-	-	0.756161009	0.058180706	12.99676578	1	1
contig_45115	485	-	-	1.351215548	0.103965523	12.99676575	0.61913647	1
contig_40339	323	-	-	2.028914987	0.156109222	12.99676573	0.367244931	1
contig_47038	367	-	-	0.892833162	0.068696565	12.99676573	1	1
contig_49743	510	-	-	0.642489746	0.049434587	12.99676573	1	1
contig_31565	440	-	-	1.489408047	0.114598361	12.9967657	0.61913647	1
contig_34197	772	-	-	2.122213539	0.16328782	12.9967657	0.367244931	1
contig_57446	433	-	-	3.026972475	0.232901981	12.99676569	0.211538041	1
contig_35971	343	-	-	1.910610906	0.147006644	12.99676568	0.61913647	1
contig_75387	322	-	-	1.017607983	0.078297017	12.99676567	0.61913647	1
contig_70533	848	tr|K1QWY3|K1QWY3_CRAGI	Zonadhesin OS=Crassostrea gigas GN=CGI_10017538 PE=4 SV=1	0.386403031	0.029730707	12.99676563	1	1
contig_70168	636	-	-	0.515204042	0.039640943	12.99676554	1	1
contig_4738	1014	tr|V4ATT0|V4ATT0_LOTGI	Uncharacterized protein OS=Lottia gigantea GN=LOTGIDRAFT_158000 PE=3 SV=1	71.47983552	5.507276264	12.97916286	5.38E-16	1.56E-13
contig_21833	2464	tr|V4C7W2|V4C7W2_LOTGI	Uncharacterized protein OS=Lottia gigantea GN=LOTGIDRAFT_104185 PE=4 SV=1	3.50694803	0.271147908	12.9337086	0.211538041	1
contig_51359	305	-	-	1.596143144	0.123991669	12.87298701	0.61913647	1
contig_56792	407	-	-	2.392253852	0.18583518	12.87298698	0.367244931	1
contig_61320	801	-	-	0.607769861	0.047212808	12.87298694	1	1
contig_17537	336	tr|V4ASQ3|V4ASQ3_LOTGI	Asparagine synthetase OS=Lottia gigantea GN=LOTGIDRAFT_201958 PE=4 SV=1	5.767656674	0.450207847	12.81109761	0.066172616	1
contig_32777	361	-	-	1.789411489	0.139676673	12.81109759	0.61913647	1
contig_48239	644	-	-	1.250204093	0.097871271	12.77396401	0.61913647	1
contig_12962	3083	tr|F1QT25|F1QT25_DANRE	Uncharacterized protein (Fragment) OS=Danio rerio PE=4 SV=1	4.281677182	0.335282912	12.77034119	0.11927668	1
contig_31227	391	-	-	4.525362558	0.354639429	12.76046087	0.11927668	1
contig_7826	583	-	-	6.567847886	0.518935974	12.65637423	0.036246366	1
contig_13077	7151	tr|R7TYR4|R7TYR4_CAPTE	Uncharacterized protein OS=Capitella teleta GN=CAPTEDRAFT_195081 PE=4 SV=1	4.588699065	0.363137863	12.63624516	0.11927668	1
contig_81695	333	-	-	0.477939605	0.037855314	12.62542968	1	1
contig_58046	657	-	-	0.484486723	0.03837388	12.62542967	1	1
contig_69452	416	-	-	0.382581463	0.030302451	12.62542964	1	1
contig_50953	411	-	-	0.387235738	0.030671094	12.6254296	1	1
contig_53241	528	-	-	0.602855638	0.047749317	12.62542955	1	1
contig_29899	592	-	-	6.452184669	0.511046745	12.62542954	0.036246366	1
contig_42710	379	-	-	0.419931104	0.033260738	12.62542954	1	1
contig_61474	381	-	-	0.417726742	0.033086141	12.62542954	1	1
contig_41773	349	-	-	1.824113335	0.144479309	12.62542953	0.61913647	1
contig_49280	318	-	-	3.002903557	0.237845655	12.62542953	0.211538041	1
contig_69292	402	-	-	0.791810391	0.062715521	12.62542953	1	1
contig_71223	381	-	-	0.835453483	0.066172282	12.62542953	1	1
contig_73154	386	tr|E0YE25|E0YE25_MARMI	Photosystem II protein D1 (Fragment) OS=Marsilea mutica GN=psbA PE=4 SV=1	0.412315773	0.032657564	12.62542953	1	1
contig_7024	1327	-	-	1.31928619	0.104494361	12.62542952	0.61913647	1
contig_12089	628	-	-	0.760289276	0.060218884	12.62542952	1	1
contig_64870	368	-	-	0.432483393	0.034254945	12.6254295	1	1
contig_30098	416	-	-	1.147744388	0.090907354	12.62542949	0.61913647	1
contig_44989	1090	-	-	1.022089192	0.080954806	12.62542945	0.61913647	1
contig_65094	485	-	-	0.328152347	0.025991381	12.62542945	1	1
contig_73641	350	-	-	0.909450791	0.072033256	12.62542944	1	1
contig_14875	422	-	-	0.377141916	0.029871611	12.62542941	1	1
contig_71095	323	-	-	0.492736497	0.039027306	12.62542941	1	1
contig_80227	452	-	-	0.352110373	0.027888982	12.62542939	1	1
contig_68571	384	-	-	0.414463251	0.032827656	12.62542933	1	1
contig_80068	384	-	-	0.414463251	0.032827656	12.62542933	1	1
contig_59179	527	-	-	0.301999788	0.023919962	12.62542925	1	1
contig_1210	1095	-	-	138.3608583	10.95958024	12.62464942	1.93E-30	1.06E-27
contig_22342	372	-	-	8.531494023	0.677732243	12.58829591	0.010563938	0.493429791
contig_15974	541	-	-	14.06894763	1.118446111	12.57901252	0.001124061	0.073843068
contig_13715	413	-	-	5.757739308	0.457838488	12.57591806	0.066172616	1
contig_42031	1565	tr|A7SCQ0|A7SCQ0_NEMVE	Predicted protein OS=Nematostella vectensis GN=v1g244343 PE=4 SV=1	0.807584099	0.064438695	12.5325955	1	1
contig_7732	679	tr|L8H4P7|L8H4P7_ACACA	Oxidoreductase, short chain dehydrogenase/reductase superfamily protein OS=Acanthamoeba castellanii str. Neff GN=ACA1_098450 PE=4 SV=1	36.1794857	2.896182437	12.49212938	6.94E-09	1.17E-06
contig_16648	649	-	-	5.092116617	0.407892471	12.48396815	0.066172616	1
contig_35871	382	-	-	1.642025028	0.131998112	12.43976147	0.61913647	1
contig_44839	533	-	-	0.878235783	0.070952081	12.37787209	1	1
contig_53361	671	-	-	0.697615011	0.05635985	12.37787203	1	1
contig_24631	467	-	-	8.961051538	0.728816129	12.29535294	0.010563938	0.493429791
contig_52615	766	-	-	0.403323477	0.032913367	12.25409351	1	1
contig_85920	624	-	-	0.495105422	0.040403268	12.25409346	1	1
contig_50947	587	-	-	1.052626179	0.085899964	12.25409337	0.61913647	1
contig_79809	381	-	-	0.810881322	0.066172282	12.25409337	1	1
contig_8296	306	-	-	3.028880231	0.247172936	12.25409335	0.211538041	1
contig_52119	466	tr|K8YQC8|K8YQC8_9STRA	Transcript antisense to ribosomal rna protein OS=Nannochloropsis gaditana CCMP526 GN=NGA_2093100 PE=4 SV=1	0.662973785	0.054102231	12.25409327	1	1
contig_14962	455	tr|I3JQN0|I3JQN0_ORENI	Uncharacterized protein OS=Oreochromis niloticus GN=LOC100712095 PE=4 SV=1	15.26725084	1.246729422	12.24584146	0.000615514	0.04395538
contig_19418	388	-	-	1.978565624	0.16244613	12.17982616	0.61913647	1
contig_55014	643	-	-	1.426866808	0.117628178	12.13031463	0.61913647	1
contig_35583	1074	-	-	0.854260109	0.070423574	12.13031462	1	1
contig_1838	1263	tr|V4A4X7|V4A4X7_LOTGI	Uncharacterized protein (Fragment) OS=Lottia gigantea GN=LOTGIDRAFT_86790 PE=3 SV=1	37.5072738	3.094065012	12.12232893	2.13E-08	3.37E-06
contig_15898	370	-	-	8.248675302	0.68139566	12.10555891	0.010563938	0.493429791
contig_50017	717	-	-	0.848716281	0.070325354	12.06842529	1	1
contig_7301	537	-	-	4.532808742	0.375592394	12.06842528	0.11927668	1
contig_56545	390	-	-	1.56033224	0.129290459	12.06842525	0.61913647	1
contig_1787	492	-	-	2.778152525	0.230594263	12.0477955	0.367244931	1
contig_30805	1315	-	-	2.534501646	0.210895843	12.01778854	0.367244931	1
contig_32684	625	-	-	1.692648414	0.141185181	11.98885324	0.61913647	1
contig_35781	610	-	-	1.734270916	0.144656948	11.98885321	0.61913647	1
contig_26879	726	-	-	1.663494702	0.138907104	11.97559127	0.61913647	1
contig_48833	934	-	-	1.293037638	0.10797276	11.97559123	0.61913647	1
contig_9933	1378	-	-	2.513742796	0.210401926	11.94733738	0.367244931	1
contig_19561	1576	tr|A7RFL7|A7RFL7_NEMVE	Predicted protein (Fragment) OS=Nematostella vectensis GN=v1g80063 PE=3 SV=1	2.2870352	0.191966798	11.91370187	0.367244931	1
contig_72846	418	-	-	0.358353816	0.030157463	11.88275738	1	1
contig_82619	341	-	-	0.43927242	0.036967213	11.8827573	1	1
contig_86169	525	-	-	0.285317895	0.024011085	11.88275728	1	1
First_Contig2068	1842	-	-	0.81320247	0.068435503	11.88275726	1	1
contig_80435	314	-	-	0.954088504	0.080291845	11.88275726	1	1
contig_54208	446	-	-	1.007568801	0.084792509	11.88275725	0.61913647	1
contig_54302	404	-	-	0.370772018	0.031202524	11.88275724	1	1
contig_76220	509	-	-	0.588573262	0.049531708	11.88275724	1	1
contig_37297	688	-	-	0.653162333	0.054967237	11.88275723	1	1
contig_48781	388	-	-	0.386061585	0.032489226	11.88275723	1	1
contig_15156	400	-	-	2.621358164	0.220601845	11.88275721	0.367244931	1
contig_24540	349	-	-	1.716812551	0.144479309	11.88275721	0.61913647	1
contig_75196	772	-	-	0.388061904	0.032657564	11.88275721	1	1
contig_34390	432	-	-	1.386961991	0.116720553	11.8827572	0.61913647	1
contig_46850	359	sp|P35003|CTRL_HALRU	Chymotrypsin-like serine proteinase OS=Haliotis rufescens PE=1 SV=1	0.417247619	0.035113704	11.8827572	1	1
contig_49923	610	-	-	2.210044353	0.185987504	11.8827572	0.367244931	1
contig_66463	408	-	-	0.367136998	0.030896617	11.8827572	1	1
contig_76030	460	-	-	0.325634555	0.027403956	11.88275718	1	1
contig_70785	339	-	-	0.441863997	0.037185309	11.88275717	1	1
contig_68007	380	-	-	0.394189198	0.03317321	11.88275714	1	1
contig_74099	749	tr|K1QX77|K1QX77_CRAGI	G-protein coupled receptor 98 OS=Crassostrea gigas GN=CGI_10013033 PE=4 SV=1	0.399978358	0.0336604	11.88275713	1	1
contig_52612	615	-	-	0.487128114	0.040994536	11.88275711	1	1
contig_72761	326	-	-	0.459484341	0.038668159	11.8827571	1	1
contig_72107	454	-	-	0.329938095	0.027766123	11.88275709	1	1
contig_25997	377	-	-	0.397325982	0.033437188	11.88275707	1	1
contig_55520	670	-	-	0.447139985	0.037629313	11.88275707	1	1
contig_59698	331	-	-	0.45254349	0.038084048	11.88275705	1	1
contig_73694	662	-	-	0.45254349	0.038084048	11.88275705	1	1
contig_85823	384	-	-	0.39008306	0.032827656	11.88275703	1	1
contig_69815	417	-	-	0.359213178	0.030229784	11.88275702	1	1
contig_40875	459	-	-	0.326343998	0.02746366	11.882757	1	1
contig_44198	2544	tr|C3YVH3|C3YVH3_BRAFL	Putative uncharacterized protein (Fragment) OS=Branchiostoma floridae GN=BRAFLDRAFT_205831 PE=4 SV=1	0.997287823	0.084237003	11.83907057	1	1
contig_51076	561	-	-	3.704746068	0.314583736	11.77666117	0.211538041	1
contig_22461	608	tr|V3ZRU1|V3ZRU1_LOTGI	Uncharacterized protein OS=Lottia gigantea GN=LOTGIDRAFT_161343 PE=4 SV=1	15.79836393	1.347661647	11.72279701	0.000615514	0.04395538
contig_35381	555	-	-	1.062712769	0.090852755	11.69708909	0.61913647	1
contig_50236	546	-	-	1.080230012	0.092350328	11.69708907	0.61913647	1
contig_34325	308	-	-	3.343569086	0.286495903	11.6705651	0.211538041	1
contig_23675	1480	-	-	6.736839875	0.579186311	11.63155922	0.036246366	1
contig_21446	3668	-	-	1.398683862	0.120284539	11.62812672	0.61913647	1
contig_34779	923	-	-	3.965914881	0.34143607	11.61539518	0.211538041	1
contig_15737	323	-	-	60.46166662	5.229658951	11.56130202	4.82E-13	1.17E-10
contig_35423	594	-	-	0.488588883	0.042443837	11.51142115	1	1
contig_82713	611	-	-	0.474994757	0.041262912	11.51142113	1	1
contig_26528	472	tr|K1R7W4|K1R7W4_CRAGI	Protocadherin Fat 4 OS=Crassostrea gigas GN=CGI_10018136 PE=4 SV=1	0.614876688	0.05341449	11.51142111	1	1
contig_31307	390	-	-	0.744158453	0.064645229	11.5114211	1	1
contig_15119	396	-	-	1.46576665	0.127331512	11.51142107	0.61913647	1
contig_64139	387	-	-	0.749927123	0.065146355	11.51142106	1	1
contig_52475	316	-	-	0.918423407	0.079783669	11.51142105	1	1
contig_59387	527	-	-	1.101410993	0.095679846	11.51142105	0.61913647	1
contig_71446	587	-	-	0.494415327	0.042949982	11.51142105	1	1
contig_60162	402	-	-	0.721944768	0.062715521	11.51142104	1	1
contig_64585	321	-	-	0.904117747	0.078540933	11.51142102	1	1
contig_48832	452	-	-	1.284167242	0.111555927	11.51142101	0.61913647	1
contig_71691	392	-	-	0.740361726	0.064315407	11.51142099	1	1
contig_19137	881	tr|V4A5L0|V4A5L0_LOTGI	Uncharacterized protein OS=Lottia gigantea GN=LOTGIDRAFT_239740 PE=4 SV=1	13.00690122	1.130374299	11.50672059	0.002040822	0.123357303
contig_2003	1852	-	-	6.950724072	0.605787232	11.47387021	0.036246366	1
contig_46454	469	-	-	5.8487507	0.510683528	11.45278902	0.066172616	1
contig_27961	359	-	-	4.798347613	0.421364447	11.38764233	0.11927668	1
contig_45369	1333	-	-	0.969208623	0.085110561	11.38764228	1	1
contig_36493	639	tr|G5CT91|G5CT91_HALDV	Perlucin 1 OS=Haliotis diversicolor PE=2 SV=1	6.72481219	0.591822522	11.36288657	0.036246366	1
contig_24557	1705	tr|S7P1L5|S7P1L5_MYOBR	Thrombospondin-1 OS=Myotis brandtii GN=D623_10023785 PE=4 SV=1	2.602689086	0.229196722	11.35569943	0.367244931	1
contig_44304	584	-	-	1.715296744	0.151097154	11.35227699	0.61913647	1
contig_57172	1258	-	-	0.79629038	0.070143671	11.35227696	1	1
contig_6645	1395	-	-	16.02612211	1.418719494	11.29618799	0.000335276	0.025565425
[truncated: 63,536 more rows]
